# Supplementary material for: Discovering Sequence Motifs with Arbitrary Insertions and Deletions
Source: PLoS Comput Biol. 2008 May 9;4(5):e1000071. doi: 10.1371/journal.pcbi.1000071 (PMC2323616; doi:10.1371/journal.pcbi.1000071)
Supplement: Dataset S1 — Sets of Sequences Containing PROSITE Motifs (0.10 MB ZIP) [file pcbi.1000071.s002.zip]

Archive with 59 entries (58 files):
- S1/
- S1/PS00011.fasta
- S1/PS00025.fasta
- S1/PS00026.fasta
- S1/PS00028.fasta
- S1/PS00036.fasta
- S1/PS00041.fasta
- S1/PS00107.fasta
- S1/PS00112.fasta
- S1/PS00195.fasta
- S1/PS00196.fasta
- S1/PS00213.fasta
- S1/PS00259.fasta
- S1/PS00268.fasta
- S1/PS00269.fasta
- S1/PS00282.fasta
- S1/PS00333.fasta
- S1/PS00379.fasta
- S1/PS00414.fasta
- S1/PS00425.fasta
- S1/PS00463.fasta
- S1/PS00466.fasta
- S1/PS00478.fasta
- S1/PS00524.fasta
- S1/PS00527.fasta
- S1/PS00550.fasta
- S1/PS00596.fasta
- S1/PS00652.fasta
- S1/PS00828.fasta
- S1/PS00889.fasta
- S1/PS00894.fasta
- S1/PS00903.fasta
- S1/PS00940.fasta
- S1/PS00968.fasta
- S1/PS00972.fasta
- S1/PS00983.fasta
- S1/PS01047.fasta
- S1/PS01080.fasta
- S1/PS01081.fasta
- S1/PS01098.fasta
- S1/PS01117.fasta
- S1/PS01138.fasta
- S1/PS01154.fasta
- S1/PS01159.fasta
- S1/PS01185.fasta
- S1/PS01186.fasta
- S1/PS01208.fasta
- S1/PS01209.fasta
- S1/PS01319.fasta
- S1/PS01357.fasta
- S1/PS01358.fasta
- S1/PS01359.fasta
- S1/PS01360.fasta
- S1/PS60004.fasta
- S1/PS60005.fasta
- S1/PS60013.fasta
- S1/PS60014.fasta
- S1/PS60019.fasta
- S1/PS60027.fasta
