# Supplementary material for: Discovering Sequence Motifs with Arbitrary Insertions and Deletions
Source: PLoS Comput Biol. 2008 May 9;4(5):e1000071. doi: 10.1371/journal.pcbi.1000071 (PMC2323616; doi:10.1371/journal.pcbi.1000071)
Supplement: Dataset S1 — Sets of Sequences Containing PROSITE Motifs (0.10 MB ZIP) [file pcbi.1000071.s002.zip › S1/PS00011.fasta]

>MGP_GALGA (P56620) Matrix Gla-protein (MGP)
DSSESNEIEDVLFLGRQDANSFMRQPRPPNHWDSRDRFKSPRERTREKCEEYRPCERLARQVGLKRAYGK
YFGNRRQRPSTSGRLRPRKYRASRYRNHHYRY
>OSTC_LEPMA (P28317) Osteocalcin (Gamma-carboxyglutamic acid-containing protein) (Bone Gla-protein) (BGP)
AAGELTLTQLESLREVCEANLACEDMMDAQGIIAAYTAYYGPIPY
>TMG2_MOUSE (Q8R182) Transmembrane gamma-carboxyglutamic acid protein 2 precursor (Proline-rich Gla protein 2) (Proline-rich gamma-carboxyglutamic acid protein 2) (NEDD4 WW domain-binding protein 1)
MRGRPSLLLVYMGLATCLDTSPHREQNQVLDIFLDAPEAQSFLVGRRRFPRANHWDLELLTPGNLERECL
EERCSWEEAREYFEDNTLTERFWESYTYNGKGGRGRVDVAGLAVGLTSGILLIVLAGLGAFWYLHYRRRR
LRGQESCLQETGLIIPLSPQTPQSPPLPPGLPTYEQALAASGVHDAPPPPYSSLRRPH
