# Supplementary material for: Discovering Sequence Motifs with Arbitrary Insertions and Deletions
Source: PLoS Comput Biol. 2008 May 9;4(5):e1000071. doi: 10.1371/journal.pcbi.1000071 (PMC2323616; doi:10.1371/journal.pcbi.1000071)
Supplement: Dataset S1 — Sets of Sequences Containing PROSITE Motifs (0.10 MB ZIP) [file pcbi.1000071.s002.zip › S1/PS00025.fasta]

>LYAG_HUMAN (P10253) Lysosomal alpha-glucosidase precursor (EC 3.2.1.20) (Acid maltase) (Aglucosidase alfa) [Contains: 76 kDa lysosomal alpha-glucosidase; 70 kDa lysosomal alpha-glucosidase]
MGVRHPPCSHRLLAVCALVSLATAALLGHILLHDFLLVPRELSGSSPVLEETHPAHQQGASRPGPRDAQA
HPGRPRAVPTQCDVPPNSRFDCAPDKAITQEQCEARGCCYIPAKQGLQGAQMGQPWCFFPPSYPSYKLEN
LSSSEMGYTATLTRTTPTFFPKDILTLRLDVMMETENRLHFTIKDPANRRYEVPLETPRVHSRAPSPLYS
VEFSEEPFGVIVHRQLDGRVLLNTTVAPLFFADQFLQLSTSLPSQYITGLAEHLSPLMLSTSWTRITLWN
RDLAPTPGANLYGSHPFYLALEDGGSAHGVFLLNSNAMDVVLQPSPALSWRSTGGILDVYIFLGPEPKSV
VQQYLDVVGYPFMPPYWGLGFHLCRWGYSSTAITRQVVENMTRAHFPLDVQWNDLDYMDSRRDFTFNKDG
FRDFPAMVQELHQGGRRYMMIVDPAISSSGPAGSYRPYDEGLRRGVFITNETGQPLIGKVWPGSTAFPDF
TNPTALAWWEDMVAEFHDQVPFDGMWIDMNEPSNFIRGSEDGCPNNELENPPYVPGVVGGTLQAATICAS
SHQFLSTHYNLHNLYGLTEAIASHRALVKARGTRPFVISRSTFAGHGRYAGHWTGDVWSSWEQLASSVPE
ILQFNLLGVPLVGADVCGFLGNTSEELCVRWTQLGAFYPFMRNHNSLLSLPQEPYSFSEPAQQAMRKALT
LRYALLPHLYTLFHQAHVAGETVARPLFLEFPKDSSTWTVDHQLLWGEALLITPVLQAGKAEVTGYFPLG
TWYDLQTVPIEALGSLPPPPAAPREPAIHSEGQWVTLPAPLDTINVHLRAGYIIPLQGPGLTTTESRQQP
MALAVALTKGGEARGELFWDDGESLEVLERGAYTQVIFLARNNTIVNELVRVTSEGAGLQLQKVTVLGVA
TAPQQVLSNGVPVSNFTYSPDTKVLDICVSLLMGEQFLVSWC
>XP1_XENLA (Q00222) Putative gastrointestinal growth factor xP1 precursor
MNYKVFCLVAIALIVGSIGSANGQAAFTEEQCSVERLARVNCGYSGITPQECTKQGCCFDSTIQDAPWCF
YPRATPEY
>ZP4_BOVIN (Q9BH11) Zona pellucida sperm-binding protein 4 precursor (Zona pellucida sperm-binding protein B)
MWLLLQLVWLCFLLSLGLNSWHQSKVPEYPDELRCGLRSFQFTINPLSQETETPPVLVAWDNHGLPHSLQ
NDSDCGTWVSEGPGSSLVGEASYSGCYVTEWESYYIMTVGIERAGVSGSGAFIETKLFKCPVNLPDVPNA
GLCDSVPVWDRLPCAPSPITQGDCKQLGCCYNSEEVISCYYGNTVTSHCTQDGHFSIAVSRNVTSPPLLL
NSVHLAFRNDSECKPVMATHTFVLFRFPFTTCGTTKQITGKQAVYENELVAARDVRTWSRGSITRDSTFR
LQVSCSYSASSSALPVNVQVLTLPPPLPETQPGNLTLELKIAKDKRYRSYYTASDYPVVKLLRDPIYVEV
SIHQRTDPSLELRLDQCWATPGADALLQPQWPLLVNGCPYTGDNYQTKLIPVWEASDLPFPSHYQRFSIS
TFSFVDSVAKRALKGPVYLHCSASVCQPAGTPSCVTLCPARRRRSSDIHFQNNTASISSKGPLILLQAIQ
DSSEKLHKYSRSPVDSQALWVAGLSGILIVGALFMSYLAIRKWR
