# Supplementary material for: Discovering Sequence Motifs with Arbitrary Insertions and Deletions
Source: PLoS Comput Biol. 2008 May 9;4(5):e1000071. doi: 10.1371/journal.pcbi.1000071 (PMC2323616; doi:10.1371/journal.pcbi.1000071)
Supplement: Dataset S1 — Sets of Sequences Containing PROSITE Motifs (0.10 MB ZIP) [file pcbi.1000071.s002.zip › S1/PS00026.fasta]

>AMP_AMACA (P27275) Antimicrobial peptide 2 precursor (AMP2) [Contains: Antimicrobial peptide 1 (AMP1)]
MVNMKCVALIVIVMMAFMMVDPSMGVGECVRGRCPSGMCCSQFGYCGKGPKYCGRASTTVDHQADVAATK
TAKNPTDAKLAGAGSP
>EAP2_EUCUL (P83597) Antifungal peptide 2 (EAFP2)
QTCASRCPRPCNAGLCCSIYGYCGSGAAYCGAGNCRCQCRG
>KTXA_KLULA (P09805) Killer toxin alpha/beta subunits precursor (RF2 protein) [Contains: Killer toxin alpha subunit; Killer toxin beta subunit (Endochitinase) (EC 3.2.1.14)]
MNIFYIFLFLLSFVQGLEHTHRRGSLVKRAVCYDTDQVPLNIFFGYNRADKTDSNKNMALNIFNVFRGFL
AGEGGESFYNSNGNVYGFMWVGSMVHNRGFKDNILPIMENEVKNYGIPKTLYLEYDGGGDPMKSFGIILD
TTSRDTVVKAAKLWSQGKKLNSYEGSKNYQATACYLSYAYRKPIVNDNFVGTCDYFTLESGKTPADQSGI
NGESLQGYNPNLDFSKLSAGQPICKTIGNPPNFKPSKNSDGSCKTYKVSSGESCSSIAVKYYPLSLNDIE
NYNKGNYGWKGCSSLQKDYNLCVSDGSAPRPVSNPIAECGPLAPGEKYNAKCPLNACCSEFGFCGLTKDY
CDKKSSTTGAPGTDGCFSNCGYGSTSNVKSSTFKKIAYWLDAKDKLAMDPKNIPNGPYDILHYAFVNINS
DFSIDDSAFSKSAFLKVTSSKKIPSFGGWDFSTSPSTYTIFRNAVKTDQNRNTFANNLINFMNKYNLDGI
DLDWEYPGAPDIPDIPADDSSSGSNYLTFLKLLKGKMPSGKTLSIAIPSSYWYLKNFPISDIQNTVDYMV
YMTYDIHGIWEYGKANSYINCHTPRKEIEDAIKMLDKAGVKFNKVFGGVANYGRSYKMVNTNCYNYGCGF
QREGGNSRDMTNTPGVLSDSEIIDIDSSDKKNDRWVDTNTDCIFMKYDGNSVVSWPKSRYDLEDMFKNYG
FAGTSLWAANYFKHDEWKNDEDDNNDDTEDPFDEENVYFDVYDCKNKAGYDLDNPVYGCRLETAINIIIW
NGTESVNTVLNILNDYDNYIKYYEALTRAHYDSVMEKYEKWLFEEDGYYTYYTDVDGDDIIITPPDKKKR
DYIQEKYSFEKEFMMSQNMTELTEIKVNKTINFMLNGTSLAVKEYNNEKVLYKRGDIPPPGSNNRLIRNS
IILDKDKEAAIASFKQYSGIELSKDSFVQRDKDKKFDLNGKHYTFMHSTILNAIVLFPNVLTNIDSDYIH
HISDLIEQAHNSLGNESPDNIYEVLESVVVFMSVSEIADYTYTEGKKIKEKYDKMKKTMIVGIILGIIGG
LSLFLGPIGIATSVLADFALLGADAAINGELNPSDLAFALAGLFLPVFASLGKTFKFAEALQKININKSK
NFDNLNEFEKIRFFRSKLGKVKMCGS
