# Supplementary material for: Discovering Sequence Motifs with Arbitrary Insertions and Deletions
Source: PLoS Comput Biol. 2008 May 9;4(5):e1000071. doi: 10.1371/journal.pcbi.1000071 (PMC2323616; doi:10.1371/journal.pcbi.1000071)
Supplement: Dataset S1 — Sets of Sequences Containing PROSITE Motifs (0.10 MB ZIP) [file pcbi.1000071.s002.zip › S1/PS00036.fasta]

>ATF4_MOUSE (Q06507) Cyclic AMP-dependent transcription factor ATF-4 (C/EBP-related ATF) (C/ATF) (TAXREB67 homolog)
MTEMSFLNSEVLAGDLMSPFDQSGLGAEESLGLLDDYLEVAKHLKPHGFSSDKAGSSEWPAMDDGLASAS
DTGKEDAFSGTDWMLEKMDLKEFDFDALFRMDDLETMPDELLTTLDDTCDLFAPLVQETNKEPPQTVNPI
GHLPESLIKVDQVAPFTFLQPFPCSPGVLSSTPEHSFSLELGSEVDISEGDRKPDSAAYITLIPPCVKEE
DTPSDNDSGICMSPESYLGSPQHSPSTSRAPPDNLPSPGGSRGSPRPKPYDPPGVSLTAKVKTEKLDKKL
KKMEQNKTAATRYRQKKRAEQEALTGECKELEKKNEALKEKADSLAKEIQYLKDLIEEVRKARGQKRVP
>BATF_MOUSE (O35284) ATF-like basic leucine zipper transcription factor B-ATF
MPHSSDSSDSSFSRSPPPGKQDSSDDVRKVQRREKNRIAAQKSRQRQTQKADTLHLESEDLEKQNAALRK
EIKQLTEELKYFTSVLSSHEPLCSVLASGTPSPPEVVYSAHAFHQPHISSPRFQP
>BZLF1_EBV (P03206) Trans-activator protein BZLF1 (EB1) (Zebra)
MMDPNSTSEDVKFTPDPYQVPFVQAFDQATRVYQDLGGPSQAPLPCVLWPVLPEPLPQGQLTAYHVSTAP
TGSWFSAPQPAPENAYQAYAAPQLFPVSDITQNQQTNQAGGEAPQPGDNSTVQTAAAVVFACPGANQGQQ
LADIGVPQPAPVAAPARRTRKPQQPESLEECDSELEIKRYKNRVASRKCRAKFKQLLQHYREVAAAKSSE
NDRLRLLLKQMCPSLDVDSIIPRTPDVLHEDLLNF
>CPCA_ASPNG (Q00096) Cross-pathway control protein A
MSTPNIAQDFPELFDLQSNRFGDDLSSPESNMLSPQINTSFFSPMGEVAPPGTVSPKDLFFDASAPPSTT
FTDLSTPPLDTPGFFSQNTSPMINTEMDLNAVPEEWESLFPQDGFSLDLDSAALELAASLQQPKATGPPP
TPVIRASASPAPSASPAPSRQGTKHSTVAGVNARQRKPLPPIKFDSADPAAMKRARNTEAARKSRARKLE
RQGEMERRIEELERMLEESKQREEYWRSMAKTGTN
>HAC1_YEAST (P41546) Transcriptional activatory protein HAC1
MEMTDFELTSNSQSNLAIPTNFKSTLPPRKRAKTKEEKEQRRIERILRNRRAAHQSREKKRLHLQYLERK
CSLLENLLNSVNLEKLADHEDALTCSHDAFVASLDEYRDFQSTRGASLDTRASSHSSSDTFTPSPLNCTM
EPRLCRPRVCRFRVGPRDFMGAAECLRRKMYQSRRRYLPYTINNLFDAVASPLADPLCDDIAGNSLPFDN
SIDLDNWRNPAVITMTRKLQ
>MET28_YEAST (P40573) Transcriptional activator of sulfur metabolism MET28 (Methionine-requiring protein 28)
MSAKQGWEKKSTNIDIASRKGMNVNNLSEHLQNLISSDSELGSRLLSLLLVSSGNAEELISMINNGQDVS
QFKKLREPRKGKVAATTAVVVKEEEAPVSTSNELDKIKQERRRKNTEASQRFRIRKKQKNFENMNKLQNL
NTQINKLRDRIEQLNKENEFWKAKLNDINEIKSLKLLNDIKRRNMGR
>NFE2_HUMAN (Q16621) Transcription factor NF-E2 45 kDa subunit (Nuclear factor, erythroid-derived 2 45 kDa subunit) (p45 NF-E2) (Leucine zipper protein NF-E2)
MSPCPPQQSRNRVIQLSTSELGEMELTWQEIMSITELQGLNAPSEPSFEPQAPAPYLGPPPPTTYCPCSI
HPDSGFPLPPPPYELPASTSHVPDPPYSYGNMAIPVSKPLSLSGLLSEPLQDPLALLDIGLPAGPPKPQE
DPESDSGLSLNYSDAESLELEGTEAGRRRSEYVEMYPVEYPYSLMPNSLAHSNYTLPAAETPLALEPSSG
PVRAKPTARGEAGSRDERRALAMKIPFPTDKIVNLPVDDFNELLARYPLTESQLALVRDIRRRGKNKVAA
QNCRKRKLETIVQLERELERLTNERERLLRARGEADRTLEVMRQQLTELYRDIFQHLRDESGNSYSPEEY
ALQQAADGTIFLVPRGTKMEATD
>TGA6_ARATH (Q39140) Transcription factor TGA6 (AtbZIP45)
MADTSSRTDVSTDGDTDHRDLGSDRGHMHAAASDSSDRSKDKLDQKTLRRLAQNREAARKSRLRKKAYVQ
QLENSRLKLTQLEQELQRARQQGVFISSSGDQAHSTGGNGALAFDAEHSRWLEEKNRQMNELRSALNAHA
GDTELRIIVDGVMAHYEELFRIKSNAAKNDVFHLLSGMWKTPAERCFLWLGGFRSSELLKLLANQLEPMT
ERQVMGINSLQQTSQQAEDALSQGMESLQQSLADTLSSGTLGSSSSDNVASYMGQMAMAMGQLGTLEGFI
RQADNLRLQTLQQMLRVLTTRQSARALLAIHDYSSRLRALSSLWLARPRE
>TOXE_COCCA (O74205) Transcription factor TOXE
MGTTSPNSEKRQITDINERRKLQNRVAQRKYRTRQKTRMKLAEAVLNDYTYIHPTLGTIQSKKKSPLTME
CDRSSASYPDLSSYAEICSETRSETQATRARQLTSQRTCFRESVDNNQADSHAQLSRCLNRQEMFYGISG
ETEFSEGDTRDRVECIDPNLTRGWLDMDLRSGTPNSSTVVDCGLCTVGANSQPPTRTNVQEAIETLELFE
PNDQRKTENLPREPCGSCPSSSHGYSPTSGNPSTLLLTPSESLMNSVIVTSDSPLLAADDKSPGDLVISE
ANTHGPKEDQFSPLMTAISLGRLDIARILLQSGAPLDIPDDSGKTALHRAVGRRELHMVEALLNLGAEML
ATDHEGNSLLHIAVKTNSLSITRLLLERYKSCRELKDAQLGHGCRQHGNQVHSESWIDLRNREGMTAVHL
SVIFNRPEILQLLVKYSANVN
>YAP7_YEAST (Q08182) AP-1-like transcription factor YAP7
MRQRRSVVAVSVKPKGFKLGHKQGSMSTTSPPPSSPDGNVSTSGPSAIKLSKNWELPQRLKPGRKPKSKR
GDASANNDGSSKIKKVQTSNQKDQMTTKDHENEGAKGHEGKSDDEGNGSGDENGVDSVEKRRRQNRDAQR
AYRERRTTRIQVLEEKVEMLHNLVDDWQRKYKLLESEFSDTKENLQKSIALNNELQKALPLIVNTPFQQQ
PENPPDNPISILEMVENFKPIGAVSLKKGKLKAHC
>YEN5_YEAST (P39970) Hypothetical 54.6 kDa protein in MEI4-SAP1 intergenic region
MDYKHNFATSPDSFLDGRQNPLLYTDFLSSNKELIYKQPSGPGLVDSAYNFHHQNSLHDRSVQENLGPMF
QPFGVDISHLPITNPPIFQSSLPAFDQPVYKRRISISNGQISQLGEDLETVENLYNCQPPILSSKAQQNP
NPQQVANPSAAIYPSFSSNELQNVPQPHEQATVIPEAAPQTGSKNIYAAMTPYDSNIKLNIPAVAATCDI
PSATPSIPSGDSTMNQAYINMQLRLQAQMQTKAWKNAQLNVHPCTPASNSSVSSSSSCQNINDHNIENQS
VHSSISHGVNHHTVNNSCQNAELNISSSLPYESKCPDVNLTHANSKPQYKDATSALKNNINSEKDVHTAP
FSSMHTTATFQIKQEARPQKIENNTAGLKDGAKAWKRARLLERNRIAASKCRQRKKMSQLQLQREFDQIS
KENTMMKKKIENYEKLVQKMKKISRLHMQECTINGGNNSYQSLQNKDSDVNGFLKMIEEMIRSSSLYDE
