# Supplementary material for: Discovering Sequence Motifs with Arbitrary Insertions and Deletions
Source: PLoS Comput Biol. 2008 May 9;4(5):e1000071. doi: 10.1371/journal.pcbi.1000071 (PMC2323616; doi:10.1371/journal.pcbi.1000071)
Supplement: Dataset S1 — Sets of Sequences Containing PROSITE Motifs (0.10 MB ZIP) [file pcbi.1000071.s002.zip › S1/PS00041.fasta]

>MXIE_SHISO (P0A2S8) Transcriptional regulator mxiE
MEGFFFVRNQNIKFSDNVNYHYRFNINSCAKFLAFWDYFSGALVEHSHAEKCIHFYHENDLRDSCNTESM
LDKLMLRFIFSSDQNVSNALAMIRMTESYHLVLYLLRTIEKEKEVRIKSLTEHYGVSEAYFRSLCRKALG
AKVKEQLNTWRLVNGLLDVFLHNQTITSAAMNNGYASTSHFSNEIKTRLGFSARELSNITFLVKKINEKI
>SOXS_SALTY (Q56143) Regulatory protein soxS
SHQQIIQTLIEWIDEHIDQPLNIDVVAKKSGYSKWYLQRMFRTVTHQTLGEYIRQRRLLLAAVELRTTER
PIFDIAMDLGYVSQQTFSRVFRREFDRTPSDYRHRL
>YDCO_ECOLI (P76103) Inner membrane protein ydcO
MRLFSIPPPTLLAGFLAVLIGYASSAAIIWQAAIVAGATTAQISGWMTALGLAMGVSTLTLTLWYRVPVL
TAWSTPGAALLVTGLQGLTLNEAIGVFIVTNALIVLCGITGLFARLMRIIPHSLAAAMLAGILLRFGLQA
FASLDGQFTLCGSMLLVWLATKAVAPRYAVIAAMIIGIVIVIAQGDVVTTDVVFKPVLPTYITPDFSFAH
SLSVALPLFLVTMASQNAPGIAAMKAAGYSAPVSPLIVFTGLLALVFSPFGVYSVGIAAITAAICQSPEA
HPDKDQRWLAAAVAGIFYLLAGLFGSAITGMMAALPVSWIQMLAGLALLSTIGGSLYQALHNERERDAAV
VAFLVTASGLTLVGIGSAFWGLIAGGVCYVVLNLIADRNRY
>YMCR_STRLA (P43458) Putative HTH-type transcriptional regulator in mcrB 3'region
MRPCGSVCQHRHFRHAACGTQPLPWRTTAPEPGAPPHEHLSARRKIHSVSPEYEERTSRLPGAIGWVQGA
PGCTGGGETTTVLPDGCIDLLWTAGRLLVSGPDTSAYSTHRGFWVGVRFSPGIAPALLGIPAHELRDQRV
DLADLWPGAGTRRLTERVDGGGRTRPPPSRIWHCGVAADAEPVDPLLRAVVVSLEAGRSVTATADSVGLG
ARQLHRRSLAAFGYGPKTLARVLRMQRALRLARAGVPFAETATLAGFADQAHLARDVREMAGSSLSELVE
R
