# Supplementary material for: Discovering Sequence Motifs with Arbitrary Insertions and Deletions
Source: PLoS Comput Biol. 2008 May 9;4(5):e1000071. doi: 10.1371/journal.pcbi.1000071 (PMC2323616; doi:10.1371/journal.pcbi.1000071)
Supplement: Dataset S1 — Sets of Sequences Containing PROSITE Motifs (0.10 MB ZIP) [file pcbi.1000071.s002.zip › S1/PS00107.fasta]

>CDK3_MOUSE (Q80YP0) Truncated cell division protein kinase 3 homolog
MDVFQKVEKIGEGTYGVVYKARNKVTGQLVALKKIRLDLEAEGVPSTAVREISLLKELKHPNIIKLLDVV
HREKKLYMVFEFLTQDLKRHMDSSPTSELPLPVVKSYLAQLLEGVSFCHSHRVIHRDLKPQNLLLDGLGA
IKLADFGLARAFGVPLRTYTHEVVTLWYRAPEILLGSKFYSTAVDI
>GCVK_HCMVT (Q68101) Phosphotransferase UL97 (EC 2.7.1.-) (Ganciclovir kinase)
MSSALRSRARSASLGTTTEGWDPPPLRRPSRARRRQWMREAAQAAAQAAVQAAQAAAAQVAQAHVDEDEV
VDLMADEAGGGVTTLTTLSSVSTTTVLGHATFSACVRNDVMRDGEKEDAASDKENLRRPVVPSTSSRGSA
ASGDGYHGLRCRETSAMWSFEYDRDGDVTSVRRALFTGGSDPSDSVSGVRGGRKRPLRPPLVSLARTPLC
RRRVGGVDAVLEENDVELRAESQDSAVASGPGRVPQPLSGSSGEESATAVEADSTSHDDVHCTCSNDQII
TTSIRGLTCDPRMFLRLTHPELCELSISYLLVYVPKEDDFCHKICYAVDMSDESYRLGQGSFGEVWPLDR
YRVVKVARKHSETVLTVWMSGLIRTRAAGEQQQPPSLVGTGVHRGLLTATGCCLLHNVTVHRRFHTDMFH
HDQWKLACIDSYRRAFCTLADAIKFLNHQCRVCHFDITPMNVLIDVNPHNPSEIVRAALCDYSLSEPYPD
YNERCVAVFQETGTARRIPNCSHRLRECYHPAFRPMPLQKLLICDPHARFPVAGLRRYCMSELSALGNVL
GFCLMRLLDRRGLDEVRMGTEALLFKHAGAACRALENGKLTHCSDACLLILAAQMSYGACLLGEHGAALV
SHTLRFVEAKMSSCRVRAFRRFYHECSQTMLHEYVRKNVERLLATSDGLYLYNAFRRTTSIICEEDLDGD
CRQLFPE
>HASP_DROME (P83103) Putative serine/threonine-protein kinase Haspin homolog (EC 2.7.11.1)
MLSISKTKMDFLEEGRWKDPFDELLDSRTKLSKMNIVKQNVRVTYNIDSSVENSSYIEIKEPNHKNEPLT
LEDCSIKVYCPSDSISTPCDKRLGGTTGLFETDLSPITRLKLEGVEDSRDKCADTNEADLYVNVEILFQN
INSSPKKCSNFGKKRLSNLNKMVTAVHPSISLNPGKWRKSLNNFIRSKITETNFTKKVERRSSICQDRKS
LVLKGEHKFENKYEEDVLKYCHQCTPLPFNTAYEQHKLLNTKKIGEGAYGEVFRCSRNQEVLKDHISDIV
LKIIPLEGSTVINGEKQKTFSQILPEIIITKKMCSLRTSKTNSTNGFVSIQKVSLVKGRYPPHFIKLWEK
YDNEKGSENDHPELFGDNQLFAVLELKFAGSDMANFKFLNSEQSYYALQQIILALAVGEEEYQFEHRDLH
LGNILIEYTNKKHIVCTFKSSNLTLLSKGVNVTIIDYTLSRVTINDCCYFNDLSRDEELFQATGDYQYDV
YRMMRNELKNNWSSFSPKTNIIWLSYVIVKVLDSVKYKSINTKVHRMYIDKIKELKNIIMTFESASHCAN
YLFNLN
>MRP1_CHICK (Q5F364) Multidrug resistance-associated protein 1 (ATP-binding cassette sub-family C member 1) (Leukotriene C(4) transporter) (LTC4 transporter)
MGIESLCSADASEPFWDWNLTWHTENPDFTQCFQNTVLVWVPCIYLWVCFPAYFLYLRSHDRGYIQMSIL
NKAKTALGLILWIVCWADLFYSFWERSQNIFRAPFFLISPTVLGITMLLATFLIQHERLKGVQSSGVMMI
FWLISLLCATVIFRSKIMLALNTDTEVDAFRYVTFCTYFILLLVQLILSCFPEKPPLFSEAVNDPKPCPE
FSASFLSRITFWWITGLMIQGHRRPLEAKDLWSLNKEDTSEEIVPGLAKNWAKEWAKTKRQPLNMLYSSK
KQQKSSDSNGEVMEEAEALIIKPSQRSSEASLSKVLYKTFGPYFLMSFLFKAAHDLLMFTGPEILKLLIN
FVNNKSAPNWQGYFYTGLLFVCACLQTLILHQYFHICFVTGMRLKTAIVGVIYRKALVITNSARKTSTVG
EIVNLMSVDAQRFMDLATYINMIWSAPLQVILALYLLWRNLGPSVLAGVAVMILLVPINAVMAMKTKTYQ
VAQMKSKDNRIKLMNEILNGIKVLKLYAWELAFREKVLEIRQKELKVLKKSAYLAAMGTFTWVCAPFLVA
LSTFAVYVKVNKNNILDAQKAFVSLALFNILRFPLNILPMVISSIVEASVSLKRLRVFLSHEELDPDSII
RGPITNAEGSIVVKNATFSWSKTDPPSLNSINFTVPEGSLIAVVGQVGCGKSSLLSALLGEMDKKEGYVV
VKGSIAYVPQQAWIQNATLEDNIIFGREMNESRYKRVIEACALLPDLEILPMGDRTEIGEKGVNLSGGQK
QRVSLARAVYCNADTYLFDDPLSAVDAHVGKHIFEKVIGPKGILKNKTRVLVTHAVNYLPQMDTILVMTD
GEISEMGSYQELLKQDGAFAEFLRTYANAEQSMESSDASSPSGKEGKPVENGVLVNDATGKLMHRQLSNS
STYSRETGKSQHQSSTAELQKPLAEKNSWKLTEADTAKTGRVKATVYWEYMKAIGLYISFLSVFLFMCNH
IASLASNYWLSLWTDDPVVNGTQQYTNVRLGVYGALGISQGIAVFGYSMAVSIGGIFASRHLHLDLLHNV
LRSPMSFFERTPSGNLVSRFSKEIDTIDSTIPPIIKMFMGSTFNVIGACIIILLATPIAAVVIPPLGLVY
LLVQRFYVATSRQLKRLESVSRSPVYSHFNETLLGVSVIRAFEEQKRFIKQNDMKVDENQKAYYPSIVAN
RWLAVRLEFVGNCIVLFAALFAVIARNKLSPGLIGLSVSYSLQITAYLNWLVRMTSDLETNIVAVERVKE
YAEMEKEAEWSIEETAPASTWPQEGKVEFRGFGLRYREDLDLVLKNINITINGGEKVGIVGRTGAGKSSL
TLGLFRINEAAEGEIIIDGINIAKIGLHDLRFKITIIPQDPILFSGSLRMNLDPFDQHSDEDIWRSLELA
HLKNFVSSLPDKLNHECSEGGENLSVGQRQLVCLARALLRKSKILVLDEATAAVDLETDNLIQSTIKSQF
EECTVLTIAHRLNTIMDYTRVLVLDRGEVVECDSPDNLLQAKGLFYSMAKDSGLA
>RAB32_MOUSE (Q9CZE3) Ras-related protein Rab-32
AGEGLGQQGASATAAPETREHLFKVLVIGELGVGKTSIIKRYVHQLFSQHYRATIGVDFALKVLNWDSRT
LVRLQLWDIAGQERFGNMTRVYYKEALGAFVVFDISRSSTFDAVLKWKNDLDSKVHLPNGSPIPAVLLAN
KCDQKKDNSQSPSQMDQFCKDHGFTGWFETSAKDNINIDEATRFLVENMLANQQSFPSEEIDLDRIKLVE
EPPTTKPRSQCC
