# Supplementary material for: Discovering Sequence Motifs with Arbitrary Insertions and Deletions
Source: PLoS Comput Biol. 2008 May 9;4(5):e1000071. doi: 10.1371/journal.pcbi.1000071 (PMC2323616; doi:10.1371/journal.pcbi.1000071)
Supplement: Dataset S1 — Sets of Sequences Containing PROSITE Motifs (0.10 MB ZIP) [file pcbi.1000071.s002.zip › S1/PS00112.fasta]

>KCRB_SQUAC (P26460) Creatine kinase B-type (EC 2.7.3.2) (Creatine kinase, B chain) (B-CK) (Fragments)
AKVLTLDLYKKLRDKSTPSGFTLDDIIQNEHLGYVLTCPSNLGTXLRAXVHV
>KLOM_LUMTE (P11918) Lombricine kinase (EC 2.7.3.5) (LK) (Fragment)
LGYITCPGSNLGTLR
>KTRC_AREMA (P11917) Taurocyamine kinase (EC 2.7.3.4) (Fragment)
LGYLGTCPTNIGTGLR
