# Supplementary material for: Discovering Sequence Motifs with Arbitrary Insertions and Deletions
Source: PLoS Comput Biol. 2008 May 9;4(5):e1000071. doi: 10.1371/journal.pcbi.1000071 (PMC2323616; doi:10.1371/journal.pcbi.1000071)
Supplement: Dataset S1 — Sets of Sequences Containing PROSITE Motifs (0.10 MB ZIP) [file pcbi.1000071.s002.zip › S1/PS00195.fasta]

>GLRX2_ECOLI (P0AC59) Glutaredoxin-2 (Grx2)
MKLYIYDHCPYCLKARMIFGLKNIPVELHVLLNDDAETPTRMVGQKQVPILQKDDSRYMPESMDIVHYVD
KLDGKPLLTGKRSPAIEEWLRKVNGYANKLLLPRFAKSAFDEFSTPAARKYFVDKKEASAGNFADLLAHS
DGLIKNISDDLRALDKLIVKPNAVNGELSEDDIQLFPLLRNLTLVAGINWPSRVADYRDNMAKQTQINLL
SSMAI
>GLRX3_ECOLI (P0AC62) Glutaredoxin-3 (Grx3)
ANVEIYTKETCPYCHRAKALLSSKGVSFQELPIDGNAAKREEMIKRSGRTTVPQIFIDAQHIGGCDDLYA
LDARGGLDPLLK
>GLRX_BPT4 (P00276) Glutaredoxin (Thioredoxin)
MFKVYGYDSNIHKCVYCDNAKRLLTVKKQPFEFINIMPEKGVFDDEKIAELLTKLGRDTQIGLTMPQVFA
PDGSHIGGFDQLREYFK
>GLRX_MIMIV (Q5UQ14) Probable glutaredoxin
MSYYMSPIVQKITGADPGTFVLFYVPECPYCQRALSTLRERNLPFKGYNINNISGNMPRLLQVLTTYSNL
TGFNPYHTTKPIIFINGKFIGGMDDLAKYLDVQFTQ
>THIO_METTM (P42035) Probable Thioredoxin (Glutaredoxin-like protein)
VVKIEVFTSPTCPYCPMAIEVVDEAKKEFGDKIDVEKIDIMVDREKAIDYGLMAVPAIAIDGVVRFVGAP
GREELFEAISDEI
>YRUB_CLOPA (P23171) Hypothetical glutaredoxin-like 8.6 kDa protein in rubredoxin operon (ORF B)
MIKIYSTPTCPWCKKTKEYLKSKNIDFVDVNVADDMKEREEMRSLSKQSGVPVINIDGNIIVGFNKAEID
KLIEK
