# Supplementary material for: Discovering Sequence Motifs with Arbitrary Insertions and Deletions
Source: PLoS Comput Biol. 2008 May 9;4(5):e1000071. doi: 10.1371/journal.pcbi.1000071 (PMC2323616; doi:10.1371/journal.pcbi.1000071)
Supplement: Dataset S1 — Sets of Sequences Containing PROSITE Motifs (0.10 MB ZIP) [file pcbi.1000071.s002.zip › S1/PS00196.fasta]

>AZUR_PSEPU (P34097) Azurin
AECKVTVDSTDQMSFNTKDIAIDKSCKTFTVELTHSGSLPKNVMGHNLVISKEADMQPIATDGLSAGIDK
QYLKDGDARVIAHTKVIGAGEKDSVTFDVSKLAAGEKYGFFCSFPGHISMMKGTVTLK
>BABL_CUCSA (P00303) Basic blue protein (Cusacyanin) (Plantacyanin) (CBP)
AVYVVGGSGGWTFNTESWPKGKRFRAGDILLFNYNPXMHNVVVVNQGGFSTCNTPAGAKVYTSGRDQIKL
PKGQSYFICNFPGHCQSGMKIAVNAL
>PLAS_PETCR (P17341) Plastocyanins A and B
AEVKLGSDDGGLVFSPSSFTVAAGEKITFKNNAGFPHNIVFDEDEVPAGVNAEKISQPEYLNGAGETYEV
TLTEKGTYKFYCEPHAGAGMKGEVTVN
>RUS1_THIFE (P23742) Rusticyanin
GALDGSWKEATLPQVKAMLQKDTGKASGDTVTYSGKTVHVVAAAVLPGFPFPSFEVHDKKNPTLDIPAGA
TVDVTFINTNKGFGHSFDITKKGPPFAVMPNIKPIVAGTGFSPVPKDGKFGYSEFTWHPTAGTYYYVCQI
PGHAATGMFGKIIVK
