# Supplementary material for: Discovering Sequence Motifs with Arbitrary Insertions and Deletions
Source: PLoS Comput Biol. 2008 May 9;4(5):e1000071. doi: 10.1371/journal.pcbi.1000071 (PMC2323616; doi:10.1371/journal.pcbi.1000071)
Supplement: Dataset S1 — Sets of Sequences Containing PROSITE Motifs (0.10 MB ZIP) [file pcbi.1000071.s002.zip › S1/PS00213.fasta]

>ERBP_RAT (P06911) Epididymal retinoic acid-binding protein precursor (E-RABP) (Androgen-dependent epididymal 18.5 kDa protein) (Epididymal secretory protein I) (ESP-I)
MENIMPFALLGLCVGLAAGTEGAVVKDFDISKFLGFWYEIAFASKMGTPGLAHKEEKMGAMVVELKENLL
ALTTTYYSEDHCVLEKVTATEGDGPAKFQVTRLSGKKEVVVEATDYLTYAIIDITSLVAGAVHRTMKLYS
RSLDDNGEALYNFRKITSDHGFSETDLYILKHDLTCVKVLQSAAESRP
>OBP1_HYSCR (P81647) Odorant-binding protein 1 (Odorant-binding protein I) (OBP I) (Olfactory mucosa pyrazine-binding protein I) (Fragment)
EVVRSNNFDPSKLSGKWYSILLASDRKE
>OBP2_HYSCR (P81648) Odorant-binding protein 2 (Odorant-binding protein II) (OBP II) (Olfactory mucosa pyrazine-binding protein II) (Fragment)
EHIDYSQVSGDWHSLSIAADSMDKIRENGELRMHLNHL
>OBP_BOVIN (P07435) Odorant-binding protein (OBP) (Olfactory mucosa pyrazine-binding protein)
AQEEEAEQNLSELSGPWRTVYIGSTNPEKIQENGPFRTYFRELVFDDEKGTVDFYFSVKRDGKWKNVHVK
ATKQDDGTYVADYEGQNVFKIVSLSRTHLVAHNINVDKHGQTTELTELFVKLNVEDEDLEKFWKLTEDKG
IDKKNVVNFLENEDHPHPE
>UHRF1_RAT (Q7TPK1) Ubiquitin-like PHD and RING finger domain-containing protein 1 (EC 6.3.2.-) (Ubiquitin-like-containing PHD and RING finger domains protein 1) (Liver regeneration-related protein LRRG126)
MWIQVRTMDGKETHTVNSLSRLTKVQELRKKIEELFHVEPQLQRLFYRGKQMEDGHTLFDYDVRLNDTIQ
LLVRQSLALPLSTKERDSELSDSDSGYGVGHSESDKSSTHGEGTADGDDKTVWEDTDLGLYKVNEYVDVR
DNIFGAWFEAQVVQVQKKALSEEEPCSSSAIMAPEDDIMYHIKYDDYPEHGVDIVKAKNVRARARTVIPW
EDLEVGQVVMANYNVDYPRKRGFWYDVEICRKRQTRTARELYGNVMLLNDSQLNNCRIIFVDEVLKIELP
NERSPLIGSPSRRKSGPSCQYCKDDENKPCRKCACHICGGREAPEKQVLCDECDMAFHLYCLQPPLTCVP
PEPEWYCPSCRTDSSEVVQAGEKLKKSKKKAKMASATSSSRRDWGKGMACVGRTTECTIVPANHFGPIPG
VPVGTMWRFRVQVSESGVHRPHVAGIHGRSNDGAYSLVLAGGYEDDVDNGNFFTYTGSGGRDLSGNKRTA
GQSSDQKLTNNNRALALNCHSPINEKGAEAEDWRQGKPVRVVRNMKGGKHSKYAPAEGNRYDGIYKVVKY
WPEKGKSGFIVWRYLLRRDDTEPEPWTREGKDRTRQLGLTMQYPEGYLEALANKEKNRKRPAKALEQGPS
SSKIGKSKRKSTGPATTSPRVSKKSKLEPYTLPLQQANLIKEDKGNAKLWDDVLSSLQDGPYQIFLSKVK
EAFQCICCQELVFRPVTTVCQHNVCKDCLDRSFRAQVFSCPACRYDLDHSSPTRVNQPLQTILNQLFPGY
GSGR
>YR877_MIMIV (Q5URA7) Putative lipocalin R877 precursor
MWIIILIVIIVIITIIFSKRDVVSQSSLDIQRYMGTWYEIARLPTSFQKGCVNSTANYQLLEPNKIQVTN
NCEINGRINSVTGTAIPAANTRIVSGFLTPASLMVNFGYGFSPYNVIFIDENYQYAIVSGGNDTLWILSR
FKNINQSTYNQLVTIVYNQGYDVNNLIRN
