# Supplementary material for: Discovering Sequence Motifs with Arbitrary Insertions and Deletions
Source: PLoS Comput Biol. 2008 May 9;4(5):e1000071. doi: 10.1371/journal.pcbi.1000071 (PMC2323616; doi:10.1371/journal.pcbi.1000071)
Supplement: Dataset S1 — Sets of Sequences Containing PROSITE Motifs (0.10 MB ZIP) [file pcbi.1000071.s002.zip › S1/PS00259.fasta]

>ANTR_TRASC (P80110) Gastrin/cholecystokinin-like peptide (Antral peptide)
DLLEALSQDQKLLMAKFLPHIYAELANREGNWHEDAALRPLHDHDYPGWMDF
>CAER1_XENLA (P05222) Preprocaerulein type-1 precursor (Preprocaerulein type I) [Contains: Caerulein]
MFKGILLCVLFAVLSANPLSQPEGFADEERDVRGLASFLGKALKAGLKIGAHLLGGAPQQREANDERRFA
DDDDDVNERDVRGFASFLGKALKAALKIGANMLGGTPQQREANDERRFADDEDDVNERDVRGFGSFLGKA
LKAALKIGANALGGSPQQREANDERRFADGQQDYTGWMDFGRRNGEDD
>CAER_LITXA (P56264) Caerulein
QQDYTGWMDF
>CAER_PHYSA (Q7LZC4) Phyllocaerulein
QEYTGWMDF
>CCKN_DASVI (P68125) Cholecystokinin (CCK)
DYMGWMDF
>CCKN_MACEU (P68126) Cholecystokinin (CCK)
DYMGWMDF
>CION_CIOIN (P16240) Cionin precursor
MGSNIVIYFSIIVIVTLNVNGVPASDLFKSVSQYHIPRSKVINKETVTKPLQFQRAICRLLQKLGEETFA
RLSQSELEAKQLDLIKTCYQANSFGDNENQGHMQRMDRNYYGWMDFGKRAIEDVDYEY
>GAST_DIDMA (P33713) Gastrin precursor [Contains: Big gastrin (Gastrin 33) (G33); Gastrin]
QLGPQDLPYLTADLSKKQGPWLEEEEAYGWMDF
>GAST_MACMU (P33714) Gastrin
QGPWMEEEEAAYGWMDF
>LOSK_LOCMI (P47733) Sulfakinin (Lom-SK)
QLASDDYGHMRF
>LSK1_LEUMA (P04428) Leucosulfakinin-1 (Leucosulfakinin-I) (LSK-I)
EQFEDYGHMRF
>LSK2_LEUMA (P67802) Leucosulfakinin-2 (Leucosulfakinin-II) (LSK-II)
QSDDYGHMRF
>LSK2_PERAM (P67803) Leucosulfakinin-2 (Leucosulfakinin-II) (LSK-II)
QSDDYGHMRF
>LSKP_PERAM (P36885) Perisulfakinin (Pea-SK-I)
EQFDDYGHMRF
>NSK1_SARBU (P41492) Neosulfakinin-1 (Neosulfakinin-I) (Neb-SK-I)
FDDYGHMRF
>NSK2_SARBU (P41493) Neosulfakinin-2 (Neosulfakinin-II) (Neb-SK-II)
XXEEQFDDYGHMRF
