# Supplementary material for: Discovering Sequence Motifs with Arbitrary Insertions and Deletions
Source: PLoS Comput Biol. 2008 May 9;4(5):e1000071. doi: 10.1371/journal.pcbi.1000071 (PMC2323616; doi:10.1371/journal.pcbi.1000071)
Supplement: Dataset S1 — Sets of Sequences Containing PROSITE Motifs (0.10 MB ZIP) [file pcbi.1000071.s002.zip › S1/PS00268.fasta]

>CECB_ANOGA (Q8MUF4) Cecropin-B precursor
MNFTKLFILVAIAVLVVVGVQPVDGAPRWKFGKRLEKLGRNVFRAAKKALPVIAGYKALG
>CEC_OIKKI (P83420) Cecropin (Fragment)
WKPFKKIEKAVRRVRDGVAKAGPAVAVVGQAT
>CECP1_PIG (P14661) Cecropin-P1
SWLSKTAKKLENSAKKRISEGIAIAIQGGPR
>SRX1C_SARPE (P08377) Sarcotoxin-1C (Sarcotoxin IC)
GWLRKIGKKIERVGQHTRDATIQVLGIAQQAANVAATAR
