# Supplementary material for: Discovering Sequence Motifs with Arbitrary Insertions and Deletions
Source: PLoS Comput Biol. 2008 May 9;4(5):e1000071. doi: 10.1371/journal.pcbi.1000071 (PMC2323616; doi:10.1371/journal.pcbi.1000071)
Supplement: Dataset S1 — Sets of Sequences Containing PROSITE Motifs (0.10 MB ZIP) [file pcbi.1000071.s002.zip › S1/PS00269.fasta]

>DEF1_PAPHA (P84757) Defensin-1 (PhD1) [Contains: Defensin-2 (PhD2)]
RRICRCRIGRCLGLEVYFGVCFLHGRLARRCCR
>DEF2_MACMU (P82317) Neutrophil defensin 2 (RMAD-2)
ACYCRIPACLAGERRYGTCFYMGRVWAFCC
>DEF2_MESAU (P81466) Neutrophil defensin 2 (HANP-2)
CFCKRPVCDSGETQIGYCRLGNTFYRLCCRQ
>DEF2_RABIT (P07468) Corticostatin-2 (Corticostatin II) (CS-II) (Neutrophil antibiotic peptide NP-3B) (Microbicidal peptide NP-3B) (Antiadrenocorticotropin peptide II)
GRCVCRKQLLCSYRERRIGDCKIRGVRFPFCCPR
