# Supplementary material for: Discovering Sequence Motifs with Arbitrary Insertions and Deletions
Source: PLoS Comput Biol. 2008 May 9;4(5):e1000071. doi: 10.1371/journal.pcbi.1000071 (PMC2323616; doi:10.1371/journal.pcbi.1000071)
Supplement: Dataset S1 — Sets of Sequences Containing PROSITE Motifs (0.10 MB ZIP) [file pcbi.1000071.s002.zip › S1/PS00282.fasta]

>IBD3_HIRME (P09865) Bdellin B-3 (Fragment)
DTECVCTKELHRVCGSDGVTYDNECLATCHGASVAHDHACEGHEEHHVDEHGEDHD
>IOVO_TINMA (P52254) Ovomucoid (Fragment)
VTVDCSGYPKPACTAEYFPLCGSDNQTYSNKCAFCNAAVEKNVTLGHFGEC
>LDTI_HIRME (P80424) Leech-derived tryptase inhibitor C (LDTI-C) [Contains: Leech-derived tryptase inhibitor B (LDTI-B); Leech-derived tryptase inhibitor A (LDTI-A)]
KKVCACPKILKPVCGSDGRTYANSCIARCNGVSIKSEGSCPTGILN
>RECK_MOUSE (Q9Z0J1) Reversion-inducing cysteine-rich protein with Kazal motifs precursor (mRECK)
MASVRASPRSALLLLLAAAGVAEVTGGLAPGSAGAVCCNHSKDNQMCRDVCEQIFSSKSESRLKHLLQRA
PDYCPETMVEIWSCMNSSLPGVFKKSDGWVGLGCCELAIGLECRQACKQASSKNDISKVCRKEYENALFS
CISRNEMGSVCCSYAGHHTNCREFCQAIFRTDSSPGPSQIKAVENYCASISPQLIHCVNNYTQSYPMRNP
TDSLYCCDRAEDHACQNACKRILMSKKTEMEIVDGLIEGCKTQPLPQDPLWQCFLESSQSVHPGVTVHPP
PSTGLDGAKLHCCSKANTSTCRELCTKLYSMSWGNTQSWQEFDRICEYNPVEVSMLTCLADVREPCQLGC
TNLTYCTNFNNRPTELFRSCTAQSDQGAMSDMKLWEKGSIKMPFISIPVLDIKTCQPEMWKAVACSLQIK
PCHSKSRGSIICKSDCVEILKKCGDQPKGPEEHTAESICEFLSPADDLESCIPLDTYLRPSALGNIIEEV
THPCNPNPCPANELCEVNRKGCPSADPCLPYSCVQGCKLGEASDFIVRPGTLIQVPSSAGEVGCYKICSC
GQSGLLENCMEMHCIDLQKSCIVGGKRKSHGTSFTIDCNVCSCFAGNLVCSTRLCLSEHSSDDDRRTFTG
LPCNCADQFVPVCAQNGRTYPSACIARCVGLHHHQFEFGPCISKNPCNPNLCPKSQRCVPKPQVCLTTFD
KFGCSQYECVPRQLTCDQARDPVCDTDHMEHSNLCTLYQRGKSLSYRGPCQPFCRATEPVCGHNGETYSS
VCAAYSDRVAVDYYGPCQAVGVLSEYSAVAECASVKCPSLSAIGCKPIIPPGACCPLCAGMLRVLFDKEK
LDTIAKVTSKKPITVVEILQKVRMHVSVPQCDVFGYLSIESEIVILIIPVDHYPKALQIEACNKEAEKIE
SLINSDSPTLESHVHLSALIISQVQVSSSLPSSAVVGRPLFHSLLLLLSWGLTVHLLWTRP
>THBI_RHOPR (Q06684) Thrombin inhibitor rhodniin
EGGEPCACPHALHRVCGSDGETYSNPCTLNCAKFNGKPELVKVHDGPCEPDEDEDVCQECDGDEYKPVCG
SDDITYDNNCRLECASISSSPGVELKHEGPCRT
