# Supplementary material for: Discovering Sequence Motifs with Arbitrary Insertions and Deletions
Source: PLoS Comput Biol. 2008 May 9;4(5):e1000071. doi: 10.1371/journal.pcbi.1000071 (PMC2323616; doi:10.1371/journal.pcbi.1000071)
Supplement: Dataset S1 — Sets of Sequences Containing PROSITE Motifs (0.10 MB ZIP) [file pcbi.1000071.s002.zip › S1/PS00333.fasta]

>DNLI_ASFM2 (P26813) DNA ligase (EC 6.5.1.1) (Polydeoxyribonucleotide synthase [ATP])
MLSQFPGQCSNNVFCFPPIESETKNGKKASWIICVQVMQHNTILPITDEMFSTDVKDAVAEIFTKFFVEE
GAVRISKTTRVTEGKNLGKKNATTVVHQAFKDALSKYNRHARQKRGAHTNRGMIPPMLVKYFNIIPKTFF
EEETDPIVHGKRNGVRAVACQQGDGSILLYSRTEKEFLGLDNIKKELKQLYLFIDVRVYLDGELYLHRKP
LQWIAGQANAKADSSELHFYVFDCFWSDQLQMPSNKRQQLLTNIFKQKEDLTFIHQVENFSVKNEDEALR
LKTQFIKEGYEGAIVRNANGPYEPGYNNYHSPHLAKLKPLLDAEFILVDYTQGKKGKDLGAILWVCELPN
KKRFVVTPKHLTYADRYALFQKLTPALFKKHLYGKELTVEYAELSPKTGIPLQARAVGFREPINVLEII
>DNLI_BPT3 (P07717) DNA ligase (EC 6.5.1.1) (Polydeoxyribonucleotide synthase [ATP])
MNIFNTNPFKAVSFVESAVKKALETSGYLIADCKYDGVRGNIVVDNVAEAAWLSRVSKFIPALEHLNGFD
KRWQQLLNDDRCIFPDGFMLDGELMVKGVDFNTGSGLLRTKWVKRDNMGFHLTNVPTKLTPKGREVIDGK
FEFHLDPKRLSVRLYAVMPIHIAESGEDYDVQNLLMPYHVEAMRSLLVEYFPEIEWLIAETYEVYDMDSL
TELYEEKRAEGHEGLIVKDPQGIYKRGKKSGWWKLKPECEADGIIQGVNWGTEGLANEGKVIGFSVLLET
GRLVDANNISRALMDEFTSNVKAHGEDFYNGWACQVNYMEATPDGSLRHPSFEKFRGTEDNPQEKM
>DNLI_BPT6 (P19088) DNA ligase (EC 6.5.1.1) (Polydeoxyribonucleotide synthase [ATP])
MILKILNEIASIGSTKQKQAILEKNKDNELLKRVYRLTYSRGLQYYIKKWPKPGIATQSFGMLTLTDMLD
FIEFTLATRKLTGNAAIEELTGYITDGKKDDVEVLRRVMMRDLECGASVSIANKVWPGLIPEQPQMLASS
YDEKGINKNIKFPAFAQLKADGARCFAEVRGDELDDVRLLSRAGNEYLGLDLLKEELIKMTAEARQIHPE
GVLIDGELVYHEQVKKEPEGLDFLFDAHPENSKVKDFTEVAESRTASNGIANKSLKGTISEKEAQCMKFQ
VWDYVPLVEVYGLPAFRLKYDVRFSKLEQMTSGYDKVILIENQVVNNLDEAKVIYKKYIDQGLEGIILKN
IDGLWENARSKNLYKFKEVIDVDLKIVGIYPHRKDPTKAGGFILESECGKIKVNAGSGLKDKAGVKSHEL
DRTRIMENQNYYIGKILECECNGWLKSDGRTDYVKLFLPIAIRLREDKTKANTFEDVFGDFHEVTGL
>DNLI_HAEIN (P44121) DNA ligase (EC 6.5.1.1) (Polydeoxyribonucleotide synthase [ATP])
MKFYRTLLLFFASSFAFANSDLMLLHTYNNQPIEGWVMSEKLDGVRGYWNGKQLLTRQGQRLSPPAYFIK
DFPPFAIDGELFSERNHFEEISTITKSFKGDGWEKLKLYVFDVPDAEGNLFERLAKLKAHLLEHPTTYIE
IIEQIPVKDKTHLYQFLAQVENLQGEGVVVRNPNAPYERKRSSQILKLKTARGEECTVIAHHKGKGQFEN
VMGALTCKNHRGEFKIGSGFNLNERENPPPIGSVITYKYRGITNSGKPRFATYWREKK
>DNLI_VARV (P33798) DNA ligase (EC 6.5.1.1) (Polydeoxyribonucleotide synthase [ATP])
MTSLREFRKLCCAIYHASGYKEKSKLIRDFITDRDDKYLIIKLLLPGLDDRIYNMNDKQIIKIYSIIFKQ
SQKDMLQDLGYGYIGDTISTFFKENTEIRPRNKSILTLEDVDSFLTTLSSITKESHQIKLLTDIASVCTC
NDLKCVVMLIDKDLKIKAGPRYVLNAISPHAYDVFRKSNNLKEIIENESKQNLDSISVSVMTPINPMLAE
SCDSVNKAFKKFPSGMFAEVKYDGERVQVHKNNNEFAFFSRNMKPVLSYKVDYLKEYIPKAFKKATSIVL
DSEIVLVDEHNVQLPFGSLGIHKKKEYKNSNMCLFVFDCLYFDGFDMTDIPLYKRRSFLKDVMVEIPNRI
VFSELTNISNESQLTDVLDDALTRKLEGLVLKDINGVYEPGKRRWLKIKRDYLNEGSMADSADLVVLGAY
YGKGAKGGIMAVFLMGCYDDESGKWKTVTKCSGHDDNTLRVLQDQLTMVKINKDPKKIPEWLVVNKIYIP
DFVVEDPKQSQIWEISGAEFTSSKSHTANGISIRFPRFTRIREDKTWKESTHLNDLVNLTKS
