# Supplementary material for: Discovering Sequence Motifs with Arbitrary Insertions and Deletions
Source: PLoS Comput Biol. 2008 May 9;4(5):e1000071. doi: 10.1371/journal.pcbi.1000071 (PMC2323616; doi:10.1371/journal.pcbi.1000071)
Supplement: Dataset S1 — Sets of Sequences Containing PROSITE Motifs (0.10 MB ZIP) [file pcbi.1000071.s002.zip › S1/PS00379.fasta]

>CDIPT_RAT (P70500) CDP-diacylglycerol--inositol 3-phosphatidyltransferase (EC 2.7.8.11) (Phosphatidylinositol synthase) (PtdIns synthase) (PI synthase)
MPEENIFLFVPNLIGYARIVFAIISFYFMPCCPFTASSFYLLSGLLDAFDGHAARALNQGTRFGAMLDML
TDRCATMCLLVNLALLYPRATLLFQLSMSLDVASHWLHLHSSVVRGSESHKMIDLSGNPVLRIYYTSRPA
LFTLCAGNELFYCLLYLFNFSEGPLVGSVGLFRMGLWITAPIALLKSIISVIHLVTAARNMAALDAADRA
KKK
>PGSA_AQUAE (O67908) CDP-diacylglycerol--glycerol-3-phosphate 3-phosphatidyltransferase (EC 2.7.8.5) (Phosphatidylglycerophosphate synthase) (PGP synthase)
MNVPNLLSLSRLILSPLILYFVLEENYLSSLVLVLFLALMDFLDGFFARKLNQSTRMGKILDPLADKVFT
FFSLLSYTFFSKERLNPLIFFLLLGRDITLIIGGIFLIKRKFTPEPSIYGKFTTLFVSLSLLSVGILNVY
DVNFLRILTNVLEIVSLILILVSWVDYTLKGFKMIFKE
>PSS_BACSU (P39823) CDP-diacylglycerol--serine O-phosphatidyltransferase (EC 2.7.8.8) (Phosphatidylserine synthase)
MNYIPCMITIGNFICGLLAIHSLLYHNIHSAVLFIFTGMFLDFFDGMAARKLNAVSDMGRELDSFADLVT
FGVAPSMLAYSVALYTLPFIGILCALTYSICGMLRLSKFNIEQSKLPTFIGMPIPFAGMCLVILSFTYNP
ILLAIGTCGLSYLMVSKIKFPHFKKHAAENLESGRWN
>PSS_ENCCU (Q95ZE2) CDP-diacylglycerol--serine O-phosphatidyltransferase (EC 2.7.8.8) (Phosphatidylserine synthase)
MKMEPDEVSSLRKHRFVGTDNSILGRYVLHHYTNWMLEKIPAFVAPNMLTLCGLIAMVASLALTLAFDPC
LCSPPAFLSLANFLLMFVYFTCDNLDGAQARKTGSGSSLGQLFDHGVDSCCALITSIALSSTFGFGLSPK
FLIFTLAVMVQFYLAGIEEKFTGRFVLGRISGASEGVVFAMGAHLATFLCGKRLFRHLFSDNFLWPVKKI
YSSILGTDNFSAVSVIIGTALVFNTASTLISIEFKMHFPRRLLLYSTILRVMSFVTSFVILHNTLSTESL
WIRHLNILMFGQIFSIKYVNEVCSYIIRRDPFLFTPPYLMYLTVSAVLQLQYLKEFRETLVAISFLLSSM
YYLLVALRIIITFKEALGISFLSITTSDKSKAGG
>Y460_PYRHO (O58215) Hypothetical protein PH0460
MLSKIRPKVKQPLERIGKTLASLGITPNQLTIIGFLITLLASYEFYLQNQILAGIILAVGAFLDALDGAL
ARATGKVSKFGGFLDSTIDRLSDASILFGIALGGLVRWDVTFLTLIGSYMVSYSRCRAELAGSGTLAIGI
AERGERIIIIFIASLFNAVKIGVYLVAILSWITFIQRVYEAKKRLEMG
