# Supplementary material for: Discovering Sequence Motifs with Arbitrary Insertions and Deletions
Source: PLoS Comput Biol. 2008 May 9;4(5):e1000071. doi: 10.1371/journal.pcbi.1000071 (PMC2323616; doi:10.1371/journal.pcbi.1000071)
Supplement: Dataset S1 — Sets of Sequences Containing PROSITE Motifs (0.10 MB ZIP) [file pcbi.1000071.s002.zip › S1/PS00414.fasta]

>PROF2_PHYPO (P18322) Profilin P
SWQTYVDEQLVGTGQLDGAIIIGLDGNSWASKNLTLKAGEGQAIAALFKTPANVFASGITINGIKYMGIK
GDSRSIYGKKGATGVATVITGQCILIGYYNEKQQPGNAALVVEKLADYLIENGY
>PROF_TETPY (P23412) Profilin
MSGWDQYVQYLTANQQVEYGLILGKTDGTIWASNVGLTTLYNNYQIDVEGQKANVNETANLLAAMNNNGV
PTDPLCGIRIMNQKYYTVKYDADSQVWYLKKDHGGACIAITNQALVIGTFDITKKQQNGVAQNPGQVNKV
VESLAATLKQAGY
>PROF_VACCA (O57243) Profilin
MAEWHKIIEDISKNNKFEDAAIVDYKTTKNVLAAIPNRTFAKINPLITNRNILKPLIGQKYCIVYTNSLM
DENTYAMELLTGYAPVSPIVIARTHTALIFLMGKPTTSRRDVYRTCRDHATRVRATGN
