# Supplementary material for: Discovering Sequence Motifs with Arbitrary Insertions and Deletions
Source: PLoS Comput Biol. 2008 May 9;4(5):e1000071. doi: 10.1371/journal.pcbi.1000071 (PMC2323616; doi:10.1371/journal.pcbi.1000071)
Supplement: Dataset S1 — Sets of Sequences Containing PROSITE Motifs (0.10 MB ZIP) [file pcbi.1000071.s002.zip › S1/PS00425.fasta]

>DEFB_MYTED (P81611) Defensin-B (Fragment)
GFGCPNDYPCHRHCKSIPGRYGGYCGGXHRLRCTC
>DEFL1_CENLL (Q6GU94) Defensin-1 precursor (Cll-dlp)
MKAIVVLLILALILCLYAMTTVEGACQFWSCNSSCISRGYRQGYCWGIQYKYCQCQ
>PLECT_PSENR (Q53I06) Plectasin precursor
MQFTTILSIGITVFGLLNTGAFAAPQPVPEAYAVSDPEAHPDDFAGMDANQLQKRGFGCNGPWDEDDMQC
HNHCKSIKGYKGGYCAKGGFVCKCY
>SAPB_SARPE (P31529) Sapecin-B precursor
MKFLTSLLLLFVVVMVSAVNLSMAKESANQLTERLQELDGAAIQEPAELNRHKRLTCEIDRSLCLLHCRL
KGYLRAYCSQQKVCRCVQ
>SAPC_SARPE (P31530) Sapecin-C
ATCDLLSGIGVQHSACALHCVFRGNRGGYCTGKGICVCRN
