# Supplementary material for: Discovering Sequence Motifs with Arbitrary Insertions and Deletions
Source: PLoS Comput Biol. 2008 May 9;4(5):e1000071. doi: 10.1371/journal.pcbi.1000071 (PMC2323616; doi:10.1371/journal.pcbi.1000071)
Supplement: Dataset S1 — Sets of Sequences Containing PROSITE Motifs (0.10 MB ZIP) [file pcbi.1000071.s002.zip › S1/PS00463.fasta]

>ACE2_TRIRE (Q96WN6) Transcription factor ACEII
MDLRQACDRCHDKKLRCPRISGSPCCSRCAKANVACVFSPPSRPFRPHEPLNHSHEHSHSHSHNHNGVGV
SFDWLDLMSLEQQQEQQQGQPQHPPPPVQTLSERLAALLCALDRMLQAVPSSLDMHHVSRQQLREYADTV
GTGFDLQSTLDSLLHHAQDLASLYSEAVPASFNKRTTAAEADALCAVPDCVHQDRTSLHTTPLPKLDHAL
LNLVMACHIRLLDVMDTLAEHGRMCAFMVATLPPDYDPKFAVPEIRVGTFVAPTDTAASMLLSVVVELQT
VLVARVKDLVAMVDQVKDDARAAREAKVVRLQCGILLERAESTLGEWSRFKDGLVSARLLK
>ACR2_NEUCR (P78704) Acriflavine sensitivity control protein acr-2
MALKKMPPKKPYHQKASKTKACYNCHRKRLRCDKSLPACLKCSINGEECLGYGIVLRWAACNSPTSTITT
RTTNKTNFNGTNTTTPRTVKSSTPTQAPTPSDSPRQLDTDVTSSSAPSHTCSRSTTTSTTTTRISSPTLE
ETIDSFTVETPIDNNVDPLPRAPDDNPDPSSQIIKRPVNLIKIPLTDPLLNGLSTKARWYMHHFATIVCR
DLVSIDQKERNPFRAIIPLVRKFDYLQSVVLATAAMHLSTIHKYQGRSLPSESALVDALMLKSRALHLLR
AAINDNTLTDKAMILSAIVFLVNLDLIDSGRGGWKAHVGAARRLISSLYLTKAHLDGAIAPLVNAIAADC
LTYRIYGSTISGNTSSWSDNTIDDGVVLPYILQNAEAYSYHCAPPAILQIILSASQLCSGSSTTLETDGG
AGRIVTAAALLHKARNFDVQTWVYNIKGLPPDDDLEARVSVASAHRAAACLFVLLSVPETGLLEIPLLEP
KDLVQEILGHLSCIPDNHVHLKGTVWPTFVVGAETDDLSERAWCLERLVAVWTKNPWTYPWGYVHTAMEM
LQEIWRLKDLAAQQGDDGINWLQRLKATENSCLIV
>AFLR_EMENI (P52957) Sterigmatocystin biosynthesis regulatory protein
MEPPAISQQSTPTAPGGTQGTRKLRESCISCSRSKVKCNKEKPTCSRCVRRGLPCEYMVSRRTGRTRVIG
VEQPKTAPSPTTPTNTTAATTATKAGPPVTTDSAVHTPVITTAPSPKPVQIQSPPAEPDLWGAILSPNTS
TSTDLSSLLSVNTNFSQLFASLSPSLLEGMDGMDAEMHAPELGALSVADPSSSMMQGLEAPNAAQPPSSN
TTSHSYCLSICLDTLMRLFPNAGANCERPGHESNPGKLFTIESVIEDNKQILDTAQTILACRCAEDEYVV
TLVSLIVFKVLGWYVAAARDRSSDPGREEDFNWSTAQDSRRGSVSSFEEQVLHLPTVVGTYCIDGHHQSR
MAAQLVLSELYRVQRLVTQVSRRLESIRRRSSSSSSSASSNTTDSDGGMSTPLSSTTLVHLEDDLRKRLR
AVSSETISILRHA
>ARO80_YEAST (Q04052) Transcriptional activator ARO80
MSAKKRPSGNAAFELPKRRRTYQACISCRSRKVKCDLGPVDNPHDPPCARCKRELKKCIFSSNKGTSNDL
PPNSINAISLPSLGKSKQEIQNDSTSPILSDVPLSRKGISSEKSFKSEGMKWKLELSSMQNALEFLAQAA
GTVAKEGAKEIIKEKSTTPKPLKSSLDATNKSATDEGLKRLSKSDSTNTLYENTADMLNHTLNTNRKTSQ
LMEEIGKVRPPPTRKIDDFDYIGPDSLLTKEEAIELIEAFFLTMHPFFPNIPLQLHDPKELAEYPILFCA
ILTVSARYHPFDTLGLDNGEDGMRHIEVHDKLWVYCQKLISQTIWAEASTRSIGTVLAFIIFTEWNPRSI
HYKWSDYANDPELNNVNARGSKNISTRKDEEGLTGVGAIRRSDRMSWMLTGSAVRLAQDMGFIENSSKVF
IVTHISETTSAMNMNQRSLLAESFSVLNLNLGKIENDGNESNEDYLGNEKFYLNEILPDEESKLRWKRVF
ENSENDHDNEKNFLTDWEREFLNDEYVLYYSNKKDDTNLAQNHIPPFPLRFSFAQRAKIEIIRILSIAYE
TIYCEKNKRKLATTDQRHNLSVLSVFSPLIEGWLSNYRELLVPLSDVPFSLADRKNKKQIFDNIDRINGE
SIITDFNYCQLYIFSLALQVDGKTSRLNMNEIVTSARYVELAYRSAKEILSSAKRVSRQGMLKYMPVRWV
IRIIRSIAFIVKCYLTLTGSELATNPDARNILKLSAISVDETFDIIRDTAVTLKEATPDELHLCQRYAAI
LMYLCTEMKLRKKSYLERPPLLRDGTTPLESNRESSLEGQDLTKKPIFSKRIGYNKTETTFEPSERPLTE
EINSNSQNSNDTSSKGIVDPFVEQNNDITTALLNNELFQGPSLSDEVTDWFGASEDIGLEFVEPWTELIE
QRYMQCGDGDNNNFENLYNLFVNSNNINNDINNSRPITRK
>CBF3B_YEAST (P40969) Centromere DNA-binding protein complex CBF3 subunit B (Centromere protein 3)
MFNRTTQLKSKHPCSVCTRRKVKCDRMIPCGNCRKRGQDSECMKSTKLITASSSKEYLPDLLLFWQNYEY
WITNIGLYKTKQRDLTRTPANLDTDTEECMFWMNYLQKDQSFQLMNFAMENLGALYFGSIGDISELYLRV
EQYWDRRADKNHSVDGKYWDALIWSVFTMCIYYMPVEKLAEIFSVYPLHEYLGSNKRLNWEDGMQLVMCQ
NFARCSLFQLKQCDFMAHPDIRLVQAYLILATTTFPYDEPLLANSLLTQCIHTFKNFHVDDFRPLLNDDP
VESIAKVTLGRIFYRLCGCDYLQSGPRKPIALHTEVSSLLQHAAYLQDLPNVDVYREENSTEVLYWKIIS
LDRDLDQYLNKSSKPPLKTLDAIRRELDIFQYKVDSLEEDFRSNNSRFQKFIALFQISTVSWKLFKMYLI
YYDTADSLLKVIHYSKVIISLIVNNFHAKSEFFNRHPMVMQTITRVVSFISFYQIFVESAAVKQLLVDLT
ELTANLPTIFGSKLDKLVYLTERLSKLKLLWDKVQLLDSGDSFYHPVFKILQNDIKIIELKNDEMFSLIK
GLGSLVPLNKLRQESLLEEEDENNTEPSDFRTIVEEFQSEYNISDILS
>CZF1_CANAL (P28875) Zinc finger protein 1
MSSIPNINWNDPNNGKSNTSRQSQPQPQLPSNVSPPNSRAVPTSGSIGGPQYGSSQFSNEYSRNPNTIGG
PPFPLQSNQRGYMPNTGYPVQQTAQQRSGDKLQQVHSQQQQQQQQQQQPLYQQYPPQSVGYLAGDVYNPQ
HQEYVQMNQLPNQHYNLQQRQQAQGQQLKSQLNEQNAMMSASTQQYPVQDFTNPYPNAQNPAEQQQQQQP
LRTQSQQWDGYQSQPLYSAAGNTIPSSIQQQIPPQNLSPSEQQQVKQQQPSPPEQGTKKKPGRKPKLRKL
SESSSETPQVPKTASSSSSSPTAVNSGKPITKRSRMGCLTCRQRKKRCCETRPRCTECTRLRLNCTWPKP
GTEHKNKPKDQKDDENTIEHAEFGRIKVLRGIVEYRSK
>PRIB_LENED (P49412) Protein priB
MEVHAEQLQKPPVVRGARACTTCRAAKMKCVGAEDGQRQCQRCKRANVQCIFEKHRRGRKPGSKLSEASK
MLRRLEKGLNSAKSKAFSIDARHSSSYRDSHPSLGEPDDRYTNGVRSHPYSPPNGQFVSNLPPLNLPSYP
DAASEYTASSTSSRTLDANDDEGDSASDRAEDNIFPANFIQRERRRNSFFRTILNPEDAPASGPSSVRCS
ETYSPPQSPAAPAGLNDPVSAGIVDEEHAKVLFDLIFLRLNPFINLFDPSLHTVSYVRNKSPFLFTVLIM
AGCKFFRPELFKQCQKLADEYAVQAFACLTYWKGHDDNRTSTWTFVGYACRMRVEIGLNRYVPNVPSNET
ELQRLERRNRERTYLVLFIHDRSLSTQTGRHWMLPEDDFIRHSDRWHESSGGSVRPEDVIVAAFVQLRHI
AAETTEIFQRGVDMSSEVVLRSCNSQLTQWNETWHREMQQAGGGAFHFSFLSLFRLYVRLFTNSLALRES
SNRATPNIQALSACYTSAVDSLKVVSEFARMNVLRYGQETITMMSAYAALYLLSLLRNTLRYCSCTMAQL
KMRIL
>THI2_YEAST (P38141) Thiamine biosynthesis regulatory protein
MVNSKRQQRSKKVASSSKVPPTKGRTFTGCWACRFKKRRCDENRPICSLCAKHGDNCSYDIRLMWLEENI
YKVRKHSLISSLQARKSKSKPLCQKISKSRFKQMTHFRQLSPPTSDCEDSVHEASKETTLPNDNTFTISV
RRLKIYNNAVASVFGSMTNRDYTQKRIDKKLDELLNMVENDISVVNLNCSKHGPYSVFRANPAAVTSALT
DQLPSPGHSMSSAEETTTAALSSPPEDSTSLIDIIQGKIFGILWFNCYGNMILNRQEYTTWFINKMRNSL
TTEFIRFLGKIIDDPDINMASCLFKECIARWSCVDWQSIAITMLVIIHGYTCPNLTKLLRVWFLQQKLLR
FSMYPLVNFIINNTQDLDVLYHCNGLLGNADLFEDPYQDELTSELHVLVTERLVNSWKDTILQQLCSCQD
TTLSCSQLRYWQLQLKCNQQFYKDVYAMQD
>YMH6_YEAST (Q03631) Putative 107.6 kDa transcriptional regulatory protein in CPR3-HMG1 intergenic region
MDTQIAITGVAVGKEINNDNSKTDQKVSLPKADVPCIDKATQTIIEGCSKDDPRLSYPTKLETTEKGKTK
RNSFACVCCHSLKQKCEPSDVNDIYRKPCRRCLKHKKLCKFDLSKRTRKRKPRSRSPTPFESPMVNVSTK
SKGPTDSEESSLKDGTSYLASFPSDPNAKQFPNSRTVLPGLQQSLSDLWSTLSQPPSYGAREAETTSTGE
ITTNNHTKSNGSVPTNPAVLASNDEHTNISDAPVIYSTYNSPVPISSAPTSINSEALFKHRPKIVGDEET
QNVKVKRQKKSYSRHMTRSFRKQLQSLIISQKGKIRDISMKLDTWSKQWNDLVEKSMFLPTIADPVSVGI
ISHEEATLRLHLYKTEISYLSKLPFIKVEENVSVDELRKKKPILFSVIMSCVSIVLTPKQTTRGTIMKLD
SFVLNLITNQIFKANNKSIEIIESLSTLCLWYNFFEWSSKTRYHIFNYICCCLTRDLGPTYVNRSFGMFS
DEDPKRFKSPLELYSNGASLTLLVYISALNISIFLRQSIQARWSHVTEKACEDLVKETKKSRHYDNDKLL
LDSADDPILVQFAKMNHVLENIHTHLHERDLNDDEFDDPIFTKKYLNKLMEKYHKQLQEIFTKLDRNRPR
VIAFYYSVEAYLYQYKLAVFIGEMSHTINEKVELPREIMDDFVKCYHCCKSALEEFSKLEPILITSLPLF
HTSRIIYTVGMLLLKLRYSVVAIPSFHDLMPLTDDAIALVIGVNNLLEKTSELYPFNNSLYKFRYVIALF
CQTYANKVIDVADRYNAEREKLKEKQVIDEVSNGHDGTKPINAYVTESQKMPTEEDPIIDNNTNQNITAV
PDEMLPVYSRVRDDTAAMNLNINSTSYMNESPHEHRESMTGTTLLPPPFISNDVTNSADSTNIKPSPSSS
VDNLNDYLTDINSLAWGVNSLNDEFWTDLFMNDI
>YP33_YEAST (P19541) Putative transcriptional regulatory protein YPL133C
MSANSGVKRASKAFKTCLFCKRSHVVCDKQRPCSRCVKRDIAHLCREDDIAVPNEMPSQHESSPNDNNIQ
GKYANKAHTGIPSDYQNEPVNKSGSTYGEELSPKLDSSLVNDTTSLLLPQQPVFVSENVGSEFSSLNEFL
SMLENPLLTQTSLSSSSASNVHLENGSQTTQSPLEYQNDNRRDEIGVARQENRSPTIMSGSSNSISKGDK
QDQEKEESRILANANENSAPTPKEQFFLTAADPSTEMTPEHRLKLVINAKLEAGLLKPYNYAKGYARLQD
YMDKYMNQSSKQRILKPLSTIRPAFRTIARSLKDVDLVLVEESFERMLLSYDRVFTSMSMPACLCRRTGE
IYRANKEFASLVDCTVDDLRDGKLAIYELMTEESAVNFWEKYGSIAFDKGQKAVLTSCSLRTKDGIRKRP
CCFSFTIRRDRYNIPICIVGNFIPLS
