# Supplementary material for: Discovering Sequence Motifs with Arbitrary Insertions and Deletions
Source: PLoS Comput Biol. 2008 May 9;4(5):e1000071. doi: 10.1371/journal.pcbi.1000071 (PMC2323616; doi:10.1371/journal.pcbi.1000071)
Supplement: Dataset S1 — Sets of Sequences Containing PROSITE Motifs (0.10 MB ZIP) [file pcbi.1000071.s002.zip › S1/PS00466.fasta]

>RPO5_FOWPV (Q9J5C0) DNA-directed RNA polymerase 30 kDa polypeptide (EC 2.7.7.6)
MDMMKIIKKYINSEEEAQKLLKWAIDNANIYYLRNIVNTKVNIEETKFKTVHNIGIEYSKDNKYKLSYRN
KPSIATNEKYKELCNLIRSTNGIEKETLRYLLFGIKCVHAKVEYDIEKVPDYDYSNYFDVLKEKSTIRCV
ACKSNNTIPMILQTRSSDEEPTVRVVCKDCGKNFAPPRLKFN
>RPOM_ARCFU (O29033) DNA-directed RNA polymerase subunit M (EC 2.7.7.6)
MEFCPKCKSLMIYQGDKLVCRKCGYEKEADDSEELVIKVERNKEDVPVIEGENLKTLPTTKAICPACGHN
EAFWWLRQLRAADESEVRFFRCTKCGKTWREYD
>TFS2_ASFB7 (P27948) Transcription factor S-II-related protein
MKMHIARDSIVFLLNKHLQNTILTNKIEQECFLQADTPKKYLQYIKPFLINCMTKNITTDLVMKDSKRLE
PYIILEMRDIIQMMFFRTLQKHMFFKEHTDLCTEYAQKIEASCYHYTYQQQEKTFLEEYSTRCGTINHII
NCEKKSHQQQDNDALNKLISGELKPEAIGSMTFAELCPSAALKEKTEITLRSQQKVAEKTSQLYKCPNCK
QRMCTYREVQTRALDEPSTIFCTCKKCGHEFIG
