# Supplementary material for: Discovering Sequence Motifs with Arbitrary Insertions and Deletions
Source: PLoS Comput Biol. 2008 May 9;4(5):e1000071. doi: 10.1371/journal.pcbi.1000071 (PMC2323616; doi:10.1371/journal.pcbi.1000071)
Supplement: Dataset S1 — Sets of Sequences Containing PROSITE Motifs (0.10 MB ZIP) [file pcbi.1000071.s002.zip › S1/PS00478.fasta]

>CRIP1_RAT (P63255) Cysteine-rich protein 1 (Cysteine-rich intestinal protein) (CRIP)
PKCPKCDKEVYFAERVTSLGKDWHRPCLKCEKCGKTLTSGGHAEHEGKPYCNHPCYSAMFGPKGFGRGGA
ESHTFK
>ISL2_CHICK (P53410) Insulin gene enhancer protein ISL-2 (Islet-2) (Fragment)
FLLRVSPDLEWHVACLKCAECGQPLDETCTCFLRDGKAYCKRDYGRLFGIKCAQCRAAFSSSDLVMRARD
HVYHLECFRCAACGRQLLPGDQFCLRERDLLCRADHGPPPDGAAARGPRSPAPPPAHLAEPVPGRPPGPR
PQSHKAAEKTTRVRTVLNEKQLHTLRTCYAANPRPDALMKEQLVEMTGLSPRVIRVWFQNKRCKDKKKSI
LMKQLQQQQHSDKTSLQGLTGTPLVAGSPVRHESAVQGSAVEVQTYQPPWKALSDFALQSDLEPPAAFQQ
LVSFSESGSLGTSSGSDVTSLSSQLPDTPNSMVPSPAET
>PDLI3_CHICK (Q9PU47) PDZ and LIM domain protein 3 (Alpha-actinin-associated LIM protein)
MPQNVILPGPAPWGFRLSGGIDFNQPLIITRITPGSKASTANLCPGDIIVAINGLSTENMTHNDAQERIK
AAAHQLSLRIERAETKLWSPQVSEDGKANPYKINLEAEPQEFKPIGTAHNRRAQPFVAAANIDDKRQVVS
SSYNSPIGLYSSGNIQDALHGQLRSLIPNASQNDPAPAAVPQSDVYRMLHSNQEEPSQPRQSGSFKVLQN
LVSEEDGRPVGTRSVKAPVTKIPTGLPGAQKVPQCDKCGSGILGTVVKARDKYRHPECFVCSDCNLNLKQ
KGYFFVEGQLYCEAHARARMRPPEGYEAVTVYPKC
>PRIC1_RAT (Q71QF9) Prickle-like protein 1 (REST/NRSF-interacting LIM domain protein 1)
MPLEMEPKMSKLAFGCQRSSTSDDDSGCALEEYAWVPPGLRPEQIQLYFACLPEEKVPYVNSPGEKHRIK
QLLYQLPPHDNEVRYCQSLSEEEKKELQVFSAQRKKEALGRGTIKLLSRAMMHAVCEQCGLQMNGGEVAV
FASRAGPGVCWRPSCFVCFTCNELLVDLIYFYQDGKIHCGRHHAELLKPRCSACDEIIFADECTEAEGRH
WHMKHFCCLECETVLGGQRYIMKDGRPFCCGCFESLYAEYCETCGEHIGVDHAQMTYDGQHWHATEACFS
CAQCKASLLGCPFLPKQGQIYCSKTCSLGEDIHASDSSDSAFQSARSRDSRRSVRMGRSSRSADQCRQSL
LLSPALNYKFPGLSGSADDTLSRKLDDVSLSGQGAGFAHEEFWKARVDQEASEDPEEWAEHEDYMTQLLL
KFGDKNLFQQPPSEVDMRASEHWIPDNMVTNKPEAKQNHQSLASKKYQSDMYWAQSQDGLGDSAYGSHPG
PASSRRLQELDLDHGAAGYNHDQTQWYEDSLECLSDLKPEQSVRDSMDSLALSNITGASVDGESKPRPSL
YSLQNFEEIEAEDCEKMSNMGTLNSSMLHRSAESLKSLNSELCPEKIIPEEKPVHLPVLRRSKSQSRPQQ
VKFSDDVIDNGSYDIEIRQPPMSERTRRRVYHFEERGSRPHHHRHRRSRKSRSDNALNLVTERKYSAKDR
LRLYTPDNYEKFIQSKGARELQAYMQNANLYGQYAHTTSDYALQNPGMTRFLGLYGDDDDSWCSSSTSSS
DSEEEGYFLGQPIPQPRPQRFTYYTDDLSSPASALPTPQFNQRTTKSKKKKGHRGKNCIIS
>RGA4_SCHPO (O74360) Probable Rho-type GTPase-activating protein 4
MNSGTTLHLDRLSLETPSERTCFCIKCWESVPSTSQVWFGGKCWHSDCFKCVNCNKKLDPSSEDFSQDDQ
KQIFCKLCVDICNGCSTPICEFNAVSNSQANHPCCSNCRAFINSNAFGKFKGQHYCLPCLRKQDEENQKA
VMESASGFIPLRNIAQTAENTSLTGQNQGFQNPHFIASDSPSSVLSGRMQNTSSPTNSLRPQLKVQTNGY
ETPGDINSAKSYKDIQKDFLLKPKNSFVKTSPSPLANGPSFRSANASPFDSCDSFHSGSSIPIEPVSSRQ
SSVVNNNSVQQPVAYHAFVQSPTENGTLPQLPKNESVVNPPPLRRSSTMNYKSVSTTTSPSKYGYVSGRI
ALSPIHLRGALRDVTNKCNLKVPRNRNSLSNLDEYYVNGLESDETPTKARFPRYPTVFNKLDDKRLSSEP
NGLKKRLTNSSNYEASPRAKSLNLSQVSLHQACEPEYNRSSLVRASDVFTSNVFDATEESANELAIRISE
LQAEVGTLLLEATSLASIIEQQTPVSPEAFKQELVADLNYRLDYLRKSFQPELSTLLLRRDALSTTVSKL
QNAYSTVMEETAYLNVKNTELVSLNNQLERELAYLREQQHKKRTSSSFGIFNNDKKSNRTISTPSPRESF
SRLQMVASSLGFRPKDNKDKESGGYNKRNSKIDLKKSFSKRFHWKRDSPHMSSTPSISEEHLASEEQEDF
VPAVGHCKLCGKYSNELRAHYQDCVSSTIDRQYQSKKSESPVWALNPDDFDQNRLTLLRVPTLIVSCINF
IESYGMDFEGLYRKSGATSQMKKIVALLRNEDTVLDPSEDISAVTSVFKQYLRNLPNPIITYDQYFPFIT
AANCASFQDKLDGFIMVIKSLPPAHAEILQLIIRHLARVAAYSHANRMTSKNLAVVFSPTLIRDPDNSRD
VIDMTVKNYSLAFLIDHVHEVFA
>ZN185_MOUSE (Q62394) Zinc finger protein 185 (LIM-domain protein Zfp185) (P1-A)
MTTEDYKKLAPYNIRRSSISGTEEEEVPFTPDEQKRRSQAALGVLRKTAPREHSYVLSAAKKTTSSPTQE
LQSPFLAKRVDVVDEDVLPEKNQEPPALARPDSGLSSSTTEKIAHRQITPPTAELHLVAPDLEALSTPDS
CEENNAAPKIIKEIPGTLQDGQSDPTVASQQLADLSILEPLGSPSGAEQQIKAEDCTNMLMSPSSCMVTV
TVSDTSEQSQLCVPGVSSKVDSSSTIKGILFVKEYMNTSEVSSGKPVSSHCDSPSSIEDSLDLAKKPPHE
GTPSERPTEGVCTYCSHEIQDCPKITLEHLGICCHEYCFKCGICNKPMGDLLDQIFIHRDTIHCGKCYEK
LF
