# Supplementary material for: Discovering Sequence Motifs with Arbitrary Insertions and Deletions
Source: PLoS Comput Biol. 2008 May 9;4(5):e1000071. doi: 10.1371/journal.pcbi.1000071 (PMC2323616; doi:10.1371/journal.pcbi.1000071)
Supplement: Dataset S1 — Sets of Sequences Containing PROSITE Motifs (0.10 MB ZIP) [file pcbi.1000071.s002.zip › S1/PS00524.fasta]

>PP11_HUMAN (P21128) Placental protein 11 precursor (EC 3.4.21.-) (PP11)
MRACISLVLAVLCGLAWAEDHKESEPLPQLEEETEEALASNLYSAPTSCQGRCYEAFDKHHQCHCNARCQ
EFGNCCKDFESLCSDHEVSHSSDAITKEEIQSISEKIYRADTNKAQKEDIVLNSQNCISPSETRNQVDRC
PKPLFTYVNEKLFSKPTYAAFINLLNNYQRATGHGEHFSAQELAEQDAFLREIMKTAVMKELYSFLHHQN
RYGSEQEFVDDLKNMWFGLYSRGNEEGDSSGFEHVFSGEVKKGKVTGFHNWIRFYLEEKEGLVDYYSHIY
DGPWDSYPDVLAMQFNWDGYYKEVGSAFIGSSPEFEFALYSLCFIARPGKVCQLSLGGYPLAVRTYTWDK
STYGNGKKYIATAYIVSST
>TINAL_MOUSE (Q99JR5) Tubulointerstitial nephritis antigen-like precursor (Androgen-regulated gene 1 protein) (Adrenocortical zonation factor 1) (AZ-1) (Tubulointersititial nephritis antigen-related protein) (TARP)
MWGCWLGLLLLLLAGQAALEARRSRWRRELAPGLHLRGIRDAGGRYCQEQDMCCRGRADECALPYLGATC
YCDLFCNRTVSDCCPDFWDFCLGIPPPFPPVQGCMHGGRIYPVFGTYWDNCNRCTCHEGGHWECDQEPCL
VDPDMIKAINRGNYGWQAGNHSAFWGMTLDEGIRYRLGTIRPSSTVMNMNEIYTVLGQGEVLPTAFEASE
KWPNLIHEPLDQGNCAGSWAFSTAAVASDRVSIHSLGHMTPILSPQNLLSCDTHHQQGCRGGRLDGAWWF
LRRRGVVSDNCYPFSGREQNEASPTPRCMMHSRAMGRGKRQATSRCPNGQVDSNDIYQVTPAYRLGSDEK
EIMKELMENGPVQALMEVHEDFFLYQRGIYSHTPVSQGRPEQYRRHGTHSVKITGWGEETLPDGRTIKYW
TAANSWGPWWGERGHFRIVRGTNECDIETFVLGVWGRVGMEDMGHH
>VTNC_PIG (P48819) Vitronectin precursor (Serum spreading factor) (S-protein)
MAPLRPLLMLALLAWVALADQESCKGRCTDGFIAERKCQCDELCSYYQSCCTDYVAECKPQVTRGDVFLQ
PDDEYRAYDYHEETRHNTSVQEEQRIPVLLAKTEETPVLKPEEEAPPPGPQTDDLGVPEEELCSGKPFDA
FTNLKNGSVFAFRGLYCYELDEKAVRPGYPKLIQDVWGIKGPIDAAFTRINCQGKTYLFKGSQYWRFDDG
VLDPNYPREISEGFKGIPDDVDAALALPAHSYSGRERVYFFKGKQYWEYVFQQQPSREECEGSSPSDVFA
HFALMQRDSWEDIFRLLFWSHSFGGAIEPRVISQDWLGLPEQVDAAMAGQIYISGSALKPSQPKMTKSAR
RSGKRYRSRRGRGRGRGHSRSQKSHRQSRSTWLPWFSSEETGPGGYNYDDYKMDWLVPATCEPIQSVYFF
SGEEYYRVNLRTQRVDTVTPPYPRSIAQYWLGCPVPDQK
