# Supplementary material for: Discovering Sequence Motifs with Arbitrary Insertions and Deletions
Source: PLoS Comput Biol. 2008 May 9;4(5):e1000071. doi: 10.1371/journal.pcbi.1000071 (PMC2323616; doi:10.1371/journal.pcbi.1000071)
Supplement: Dataset S1 — Sets of Sequences Containing PROSITE Motifs (0.10 MB ZIP) [file pcbi.1000071.s002.zip › S1/PS00527.fasta]

>RS14_METTH (O26125) 30S ribosomal protein S14P
MIVLPRKYGKASRKCSRCGDHSALVRRYGLMLCRQCFRELAPKIGFKKYN
>RS14_THETH (P24320) 30S ribosomal protein S14
ARKALIEKAKRTPKFKVRAYTRCVRCGRARSVYRFFGLCRICLRELAHKGQLPGVRKASW
>RT14_PARTE (P15759) Mitochondrial ribosomal protein S14
MIIKLSLINIEFLKRMRYRDFEKKRKILECLKKNQNQAKQLRNHLWQLKVSKNNKSRLTKQVDRCCLTGR
TKAYIKNFNLSRHAANLHAFEGLLQNTKTKSW
>TERT_ORYSA (Q8LKW0) Telomerase reverse transcriptase (EC 2.7.7.49) (OsTERT)
MPRRRRRRRAAPGGQVPPELRLAYGARALTLGRAVFSLLPSPRHCESPCPACRGRVASGCLACRRWEHLL
RDGDPVAYRRLITRAVCAIAADDLSAPPPPRYTPGNSGHSQARLVREMMKSIVADQSHGTKNVLCNGLHE
GGQSICISDLVSSSSWSILLHRIGDLLMCYLLRCTSIFLPVKKNDYFQVSGVPLNVVLRNPIFASTVARK
HQPQTTKAKCHTCYLWKSANMAENLSICHDSSNSGVNSSFSSTCKIVTQQSCETCGSIRRAESKDPSEGC
NCPKFPSDGRSGECCNCYTHNTRKRKRLYSWQRRSKKKQVCSVDESSAEWSKLNGSNFNMSNGPSENLAG
KMNDQAQSVELTVDNTSLARSNDDSSSEIKVINATILSSEKSPCSVFDIRGSQGLSCHYSLSEVQYQSTC
PQVGPSSYLHLNSCSICFNCIISNASKHLSLDSLISRNGIFYNRRTTYSVFHCKHILSKRKRPDALSLVK
HIFGINSCCASLLKYNCHESTIRKSNCLCCWLPKSIKNLIRNSKRCQYKKLFLKHCSVKCKVAPDVTKND
GKAHYPPGGKAAYYDRSFSRLEAYSTHQQVASFVWAVLKRIVPKPLLGNSFGKRSLRTNIWKFIKLRRFE
TFQLSDCIGDLKVSHYSWLSNIEFSNCFCSAIIGKQTGSSTSAEEQKQKNILHCWISWLFSDIVIPVVRT
YFYVTERESKRYDVFYYPKSVWRDLTSNAIASLNKKNFRILRGEPRKAVRHLNCSSRVRFLPKAKDMRPL
VDLRAKSKDANLNKCHLIMKKLRDEKPEMFGSSVFDYNNVHQNLSQFISSKRSQLMKKLKVYIVVADVSK
AFDCVSHDMVLKMIDDAFKCDEYTVRKCSKVICNRSKNSLYRFDSNASIGNGNSIYDLSIQLSSGGGIFV
DQGTICRILKEQFHHLLYEQIKCNILKIGQKYYLQQVGIAQGSKLSPNLCSLYYGHLENSVLSKFLHDSK
LNAGEAFSEPEYLLMRFIDDFIFISFSLEHAQKFLNRMRRGFVFYNCYMNDSKYGFNFCAGNSEPSSNRL
YRGDDGVSFMPWSGLLINCETLEIQADYTRYLDITHYLHPSLVRCHLHQSISTSKLCPLYAVQNAHPIFY
DSNINSPGTIRVNIYQAFLLCAMKFHCYIRSVSDANVSKLELLQVIKRTFRYMHSLIVRRMQDVELHYNV
RPVLKLRRKETIWLGLTAYIRVLQQKQSRYKDMLTLLTAELGRYCHLGHECDTLRYAVDDSHSSMFWKFK
F
