# Supplementary material for: Discovering Sequence Motifs with Arbitrary Insertions and Deletions
Source: PLoS Comput Biol. 2008 May 9;4(5):e1000071. doi: 10.1371/journal.pcbi.1000071 (PMC2323616; doi:10.1371/journal.pcbi.1000071)
Supplement: Dataset S1 — Sets of Sequences Containing PROSITE Motifs (0.10 MB ZIP) [file pcbi.1000071.s002.zip › S1/PS00550.fasta]

>HEMTL_AQUAE (O67614) Hemerythrin-like protein aq_1719
MLIRPNKVQKVGNLFMDTVHEEEIRLLNQLYDTLMKKDVEKADQLMDELLVDLEDHFTTEEELMREFEFF
AYPMHKAEHDTMRKRFKEVYDKWKKEKNPEEVVRFLKEEFVPWLKSHVARWDSTTAQQLGD
>HEMTL_CAMJE (Q9PIQ3) Hemerythrin-like protein Cj0241c
MTYNEKIISMNNDLLDHQHKELFEISKKLSLMNQRHVGTKELKIVLRELLIMINRHFSDEEAFMREIEYP
YINHHTRIHRKIILEIEEIIISEAKFVNIMTEKLNLVVQDFIFKHTAKEDSKIVKYYEEKFKK
>HEMTL_RALSO (Q8Y1B3) Hemerythrin-like protein RSc0777
MPVIQWSEALHLGDAATDANHAAFCTLLNAVADASEADFVSALDAFIAHTEVHFAEENAWMEAADFPPLH
CHRNEHDNVLALCREVRRRAADGDMALGRRLVTELPEWFAQHVDVMDRMMTTWLAQRGPDAREEAAA
>HEMT_THEZO (P02245) Hemerythrin
GFPIPDPYGWDPSFRTFYSIIDDEHKTLFNGIFHLAIDDNADNLGELRRCTGKHFLNQEVLMQASQYQFY
DEHKKAHEEFIRALDNWKGDVKWAKSWLVNHIKTIDFKYKGKI
