# Supplementary material for: Discovering Sequence Motifs with Arbitrary Insertions and Deletions
Source: PLoS Comput Biol. 2008 May 9;4(5):e1000071. doi: 10.1371/journal.pcbi.1000071 (PMC2323616; doi:10.1371/journal.pcbi.1000071)
Supplement: Dataset S1 — Sets of Sequences Containing PROSITE Motifs (0.10 MB ZIP) [file pcbi.1000071.s002.zip › S1/PS00596.fasta]

>HIP2_RHOTE (P33678) High-potential iron-sulfur protein (HiPIP)
GTNAAMRKAFNYQDTAKNGKKCSGCAQFVPGASPTAAGGCKVIPGDNQIAPGGYCDAFIVKK
>HIP_PARSP (P00264) High-potential iron-sulfur protein (HiPIP)
QDLPPLDPSAEQAQALNYVKDTAEAADHPAHQEGEQCDNCMFFQADSQGCQLFPQNSVEPAGWCQSWTAQ
N
>HIP_RHOGL (P38589) High-potential iron-sulfur protein (HiPIP)
QDKIDPKMVQYQDSPKDGNKCSTCVNFEAPSSCKIVAGKISPNGWCIAYAPMEDKKG
