# Supplementary material for: Discovering Sequence Motifs with Arbitrary Insertions and Deletions
Source: PLoS Comput Biol. 2008 May 9;4(5):e1000071. doi: 10.1371/journal.pcbi.1000071 (PMC2323616; doi:10.1371/journal.pcbi.1000071)
Supplement: Dataset S1 — Sets of Sequences Containing PROSITE Motifs (0.10 MB ZIP) [file pcbi.1000071.s002.zip › S1/PS00828.fasta]

>RK36_ASTLO (P24355) Plastid 50S ribosomal protein L36
MKVYSSVRKICKSCGLIRRHGKLFVRCINSKHNQRQN
>RL36_VIBPA (P0A498) 50S ribosomal protein L36
MKVRASVKKICRNCKVIKRNGVVRVICSEPKHKQRQG
>RL36_XYLFT (Q87BJ5) 50S ribosomal protein L36
MKVLSSLKSAKTRHRDCKVILRRGKIFVICKSNPRFKARQR
