# Supplementary material for: Discovering Sequence Motifs with Arbitrary Insertions and Deletions
Source: PLoS Comput Biol. 2008 May 9;4(5):e1000071. doi: 10.1371/journal.pcbi.1000071 (PMC2323616; doi:10.1371/journal.pcbi.1000071)
Supplement: Dataset S1 — Sets of Sequences Containing PROSITE Motifs (0.10 MB ZIP) [file pcbi.1000071.s002.zip › S1/PS00889.fasta]

>CNGA2_HUMAN (Q16280) Cyclic nucleotide-gated olfactory channel (Cyclic nucleotide-gated cation channel 2) (CNG channel 2) (CNG-2) (CNG2) (Fragment)
IYYAISKSIGFGVDTWVYPNITDPEYGYLAREYIYCLYWSTLTLTTIGETPPPVKDEEYLFVIFDFLIGV
LIFATIVGNVGSMISNMNATRAEFQAKIDAVKHYMQFRKVSKGMEAKVIRWFDYLWTNKKTVDEREILKN
LPAKLRAEIAINVHLSTLKKVRIFHDCEAGLLVELVLKLRPQVFSPGDYICRKGDIGKEMYIIKEGKLAV
VADDGVTQYALLSAGSCFGEISILNIKGSKMGNRRTANIRSLGYSDLFCLS
>CRP_PASMU (O05689) Catabolite gene activator (cAMP receptor protein) (cAMP-regulatory protein)
MQTTPSIDPTLEWFLSHCHIHKYPSKSTLIHAGEKAETLYYLIKGSVAVLVKDEDGKEMILTYLSQGDFF
GEAGLFEEGQLRSAWIKAKSPCEIAEISYKKFRQLIQVNPDILMHLSAQLARRLQNTSRQVSNLAFLDVT
GRIAQTLLNLAKMPEAMTHPDGMQIKITRQEIGQMVGCSRETVGRILKMLEDQHLISAHGKTIVVYGTR
>CT152_MOUSE (Q9D5U8) Protein C20orf152 homolog
MMNRVCKMFRQGLRGFREYQIIEPVHKKHPDFSFWDKKKQGRISFVTEDFAAQEGHFPPRAISITQKKPS
WRTHQEIQDLCNILQALDCYRSYTESLQLLLAKVIRFERFGRRRVIVKKGQMGNSFYFIYLGTVAITEDE
DGSSAFLDPHPTLLHRGGSFGEMGLLSTTVRSATVVCMEETEFLVVDREDFVANKLGDEVQKETQYRYNF
FRNLDIFQSWSEEKLWKLVALGRIERFSYGQMVSKDFMNSAFITFICQGNCEILRLVALGDCSAYYKWVW
QQLELLDHKPLRIHDNEISPKERFKELQIKSYPLQDFTYLKLLRLQKAREQQGIDFHGKINKVENTLPKL
LGPKIKSRFGHLVKCSMVNTKFGELPKEAIVGVYMKIHKTEEGEIVGLHQAFVPEIQRDCRPFILLSLGS
ELIQVRKEKFYDMVDEETRAKIIKMDVDYPSDEDLCQSFLKENDYIVFRKDLLRLLVEPLNKSPFIPVQT
KKKEIYNHKSLFLDLCSLEKKVKQHYPIFLAPQKYLPPLRVVQAISAPRQKIQELLPQYKNAGVLI
