# Supplementary material for: Discovering Sequence Motifs with Arbitrary Insertions and Deletions
Source: PLoS Comput Biol. 2008 May 9;4(5):e1000071. doi: 10.1371/journal.pcbi.1000071 (PMC2323616; doi:10.1371/journal.pcbi.1000071)
Supplement: Dataset S1 — Sets of Sequences Containing PROSITE Motifs (0.10 MB ZIP) [file pcbi.1000071.s002.zip › S1/PS00894.fasta]

>FUCR_SHIFL (P0ACK9) L-fucose operon activator
MKAARQQAIVDLLLNHTSLTTEALSEQLKVSKETIRRDLNELQTQGKILRNHGRAKYIHRQNQDSGDPFH
IRLKSHYAHKADIAREALAWIEEGMVIALDASSTCWYLARQLPDINIQVFTNSHPICHELGKRERIQLIS
SGGTLERKYGCYVNPSLISQLKSLEIDLFIFSCEGIDSSGALWDSNAINADYKSMLLKRAAQSLLLIDKS
KFNRSGEARIGHLDEVTHIISDERQVATSLVTA
>SP3D_BACSU (P15281) Stage III sporulation protein D (14 kDa transcription factor)
MHDYIKERTIKIGKYIVETKKTVRVIAKEFGVSKSTVHKDLTERLPEINPDLANEVKEILDYHKSIRHLR
GGEATKLKYKKDEILEGEPVQQS
>YFJR_ECOLI (P52133) Putative HTH-type transcriptional regulator yfjR
MTQAERRHDRLAVRLSLIISRLVAGETLSVRKLAAEFGVSVRTLRRDFRERLMYLDLEYQSGYCRLRTAG
SEMQMVPDVLIFAHRSGLAGLFPGLDRRLVNALLMCDESPCVIAPANPVPSPSGALSFWRLIQAITGRRR
VTLIAEGRRCERLAPCRLLIHQQTWYLVAEHEGHIAVFTLDEIHLIQPLQETFRRNDSLCRLVEDPVFIQ
ALPHFRFIQHSLLTFVPADSPPE
