# Supplementary material for: Discovering Sequence Motifs with Arbitrary Insertions and Deletions
Source: PLoS Comput Biol. 2008 May 9;4(5):e1000071. doi: 10.1371/journal.pcbi.1000071 (PMC2323616; doi:10.1371/journal.pcbi.1000071)
Supplement: Dataset S1 — Sets of Sequences Containing PROSITE Motifs (0.10 MB ZIP) [file pcbi.1000071.s002.zip › S1/PS00903.fasta]

>ABC3C_HUMAN (Q9NRW3) Probable DNA dC->dU-editing enzyme APOBEC-3C (EC 3.5.4.-) (APOBEC1-like) (Phorbolin I protein)
MNPQIRNPMKAMYPGTFYFQFKNLWEANDRNETWLCFTVEGIKRRSVVSWKTGVFRNQVDSETHCHAERC
FLSWFCDDILSPNTKYQVTWYTSWSPCPDCAGEVAEFLARHSNVNLTIFTARLYYFQYPCYQEGLRSLSQ
EGVAVEIMDYEDFKYCWENFVYNDNEPFKPWKGLKTNFRLLKRRLRESLQ
>CDD_MYCGE (P47298) Cytidine deaminase (EC 3.5.4.5) (Cytidine aminohydrolase) (CDA)
MKVNLEWIIKQLQMIVKRAYTPFSNFKVACMIIANNQTFFGVNIENSSFPVTLCAERSAIASMVTSGHRK
IDYVFVYFNTKNKSNSPCGMCRQNLLEFSHQKTKLFCIDNDSSYKQFSIDELLMNGFKKS
>DCTD_BPMD2 (O22000) Deoxycytidylate deaminase (EC 3.5.4.12) (dCMP deaminase)
MSRPDWDEYFLGIATAAAQRSDCERSKVGAVVVKDRRVRGTGYNGAPAGAAGCSTCPRRLSGAVPGVSDY
SSGATRCVAVHAEANALLYCDREDLIGATLYVTREPCYACSNLIAASGIERVVYPKES
>RIBD1_BUCAP (Q8K9A4) Diaminohydroxyphosphoribosylamino-pyrimidine deaminase (EC 3.5.4.26) (Riboflavin-specific deaminase)
MKDRFYMTRAIKLSKLGEFTTSPNPNVGCVIVQNKKIVGEGWHKKYGENHAEINALNMAGEKAKGSTAYI
TLEPCNHFGKTPPCCDAIIQSGIKNVIISSLDPNPKVSGKGVLYLRKKGISVKIGLMSKESQKYNKGFFK
RMRTGLP
