# Supplementary material for: Discovering Sequence Motifs with Arbitrary Insertions and Deletions
Source: PLoS Comput Biol. 2008 May 9;4(5):e1000071. doi: 10.1371/journal.pcbi.1000071 (PMC2323616; doi:10.1371/journal.pcbi.1000071)
Supplement: Dataset S1 — Sets of Sequences Containing PROSITE Motifs (0.10 MB ZIP) [file pcbi.1000071.s002.zip › S1/PS00940.fasta]

>AFP1_BRARA (P30227) Cysteine-rich antifungal protein 1 (AFP1) (Fragment)
QKLCERPSGTWSGVCGNNNACKNQCIN
>AX2_BETVU (P82010) Antifungal protein AX2
ATCRKPSMYFSGACFSDTNCQKACNREDWPNGKCLVGFKCECQRPC
>THZ2_MAIZE (P81009) Gamma-zeathionin-2
RVCMGKSQHHSFPCISDRLCSNECVKEDGGWTAGYCHLRYCRCQKAC
