# Supplementary material for: Discovering Sequence Motifs with Arbitrary Insertions and Deletions
Source: PLoS Comput Biol. 2008 May 9;4(5):e1000071. doi: 10.1371/journal.pcbi.1000071 (PMC2323616; doi:10.1371/journal.pcbi.1000071)
Supplement: Dataset S1 — Sets of Sequences Containing PROSITE Motifs (0.10 MB ZIP) [file pcbi.1000071.s002.zip › S1/PS00983.fasta]

>CD59_SHV21 (Q00996) Surface glycoprotein CD59 homolog precursor
MYILFTLVLTFVFCKPIHSLQCYNCSHSTMQCTTSTSCTSNLDSCLIAKAGSGVYYRCWKFDDCSFKRIS
NQLSETQLKYHCCKKNLCNVNKGIENIKRTISDKALLLLALFLVTAWNFPL
>GML_HUMAN (Q99445) Glycosyl-phosphatidylinositol-anchored molecule-like protein precursor
MLLFALLLAMELPLVAASATMRAQWTYSLRCHDCAVINDFNCPNIRVCPYHIRRCMTISIRINSRELLVY
KNCTNNCTFVYAAEQPPEAPGKIFKTNSFYWVCCCNSMVCNAGGPTNLERDMLPDEVTEEELPEGTVRLG
VSKLLLSFASIIVSNILP
>LY6G_MOUSE (P35461) Lymphocyte antigen Ly-6G.1 precursor (Fragment)
AQGLECYNCIGVPPETSCNTTTCPFSDGFCVALEIEVIVDSHRSKVKSNLCLPICPTTLDNTEITGNAVN
VKTYCCKEDLCNAAVPTGGSSWTMAGVLLFSLVSVLLQTFL
>LYPD5_HUMAN (Q6UWN5) Ly6/PLAUR domain containing protein 5 precursor
MAMGVPRVILLCLFGAALCLTGSQALQCYSFEHTYFGPFDLRAMKLPSISCPHECFEAILSLDTGYRAPV
TLVRKGCWTGPPAGQTQSNADALPPDYSVVRGCTTDKCNAHLMTHDALPNLSQAPDPPTLSGAECYACIG
VHQDDCAIGRSRRVQCHQDQTACFQGNGRMTVGNFSVPVYIRTCHRPSCTTEGTTSPWTAIDLQGSCCEG
YLCNRKSMTQPFTSASATTPPRALQVLALLLPVLLLVGLSA
>SLUR1_MOUSE (Q9Z0K7) Secreted Ly-6/uPAR-related protein 1 precursor (SLURP-1) (ARS component B)
MTLRWAMWLLLLAAWSMGYGEAFRCYTCEQPTAINSCKNIAQCKMEDTACKTVLETVEAAFPFNHSPMVT
RSCSSSCLATDPDGIGVAHPVFCCFRDLCNSGFPGFVAGL
>UPAS_MOUSE (P35457) Urokinase plasminogen activator surface receptor, secreted form precursor (uPAR) (U-PAR) (CD87 antigen)
MGLPRRLLLLLLLATTCVPASQGLQCMQCESNQSCLVEECALGQDLCRTTVLREWQDDRELEVVTRGCAH
SEKTNRTMSYRMGSMIISLTETVCATNLCNRPRPGARGRAFPQGRYLECASCTSLDQSCERGREQSLQCR
YPTEHCIEVVTLQSTESKLPSAGQLLVEIFKSWEQSASKRQLNPHTVTGPTFSVTGSSGSLDQLGSDQEP
SYLVMSRILLSF
