# Supplementary material for: Discovering Sequence Motifs with Arbitrary Insertions and Deletions
Source: PLoS Comput Biol. 2008 May 9;4(5):e1000071. doi: 10.1371/journal.pcbi.1000071 (PMC2323616; doi:10.1371/journal.pcbi.1000071)
Supplement: Dataset S1 — Sets of Sequences Containing PROSITE Motifs (0.10 MB ZIP) [file pcbi.1000071.s002.zip › S1/PS01047.fasta]

>ATOX1_SHEEP (Q9XT28) Copper transport protein ATOX1 (Metal transport protein ATX1) (Copper chaperone SAH)
MPKHEFSVDMTCEGCSNAVTRVLNKLGGVQFDIDLPNKKVCINSEHSVDTLLETLGKTGKAVSYLGPK
>ATX1_YEAST (P38636) Metal homeostasis factor ATX1
MAEIKHYQFNVVMTCSGCSGAVNKVLTKLEPDVSKIDISLEKQLVDVYTTLPYDFILEKIKKTGKEVRSG
KQL
>COPP_HELPY (Q48271) COP-associated protein (Copper ion-binding protein)
MKATFQVPSITCNHCVDKIEKFVGEIEGVSFIDVSVEKKSVVVEFDAPATQDLIKEALLDAGQEVV
