# Supplementary material for: Discovering Sequence Motifs with Arbitrary Insertions and Deletions
Source: PLoS Comput Biol. 2008 May 9;4(5):e1000071. doi: 10.1371/journal.pcbi.1000071 (PMC2323616; doi:10.1371/journal.pcbi.1000071)
Supplement: Dataset S1 — Sets of Sequences Containing PROSITE Motifs (0.10 MB ZIP) [file pcbi.1000071.s002.zip › S1/PS01080.fasta]

>BAXD_HUMAN (P55269) BAX protein, cytoplasmic isoform delta
MDGSGEQPRGGGPTSSEQIMKTGALLLQGMIAAVDTDSPREVFFRVAADMFSDGNFNWGRVVALFYFASK
LVLKALCTKVPELIRTIMGWTLDFLRERLLGWIQDQGGWDGLLSYFGTPTWQTVTIFVAGVLTASLTIWK
KMG
>EAR_ASFM2 (Q07819) Apoptosis regulator Bcl-2 homolog precursor (LMH-5W)
MEGEELIYHNIINEILVGYIKYYMNDISEHELSPYQQQIKKILTYYDECLNKQVTITFSLTNAQEIKTQF
TGVVTELFKDLINWGRICGFIVFSARMAKYCKDANNHLESTVITTAYNFMKHNLLPWMISHGGQEEFLAF
SLHSDIYSVIFNIKYFLSKFCNHMFLRSCVQLLRNCNLI
>V039_FOWPV (Q9J5G4) Bcl-2-like protein FPV039
MASSNMKDETYYIALNMIQNYIIEYNTNKPRKSFVIDSISYDVLKAACKSVIKTNYNEFDIIISRNIDFN
VIVTQVLEDKINWGRIITIIAFCAYYSKKVKQDTSPQYYDGIISEAITDAILSKYRSWFIDQDYWNGIRI
YKNYSYIFNTASYCIFTASLIIASLAVFKICSFYM
>VG16_SHV21 (Q01001) Bcl-2-like gene 16 protein
MSSIKFQNIIENILKKCQDNRHSQDSVVRAVHSVIHQYNKFEALMPDFSLCVHDRIKFTGEAILLTTEHT
TNWGKVVAMLSFSAAVLQTIDEEYKCVATSMLSSYISRSVGANWFIENGGEKSLVEFCNSIMPQNPFNVL
NFLVPAVLAGLVLMQTLLIK
