# Supplementary material for: Discovering Sequence Motifs with Arbitrary Insertions and Deletions
Source: PLoS Comput Biol. 2008 May 9;4(5):e1000071. doi: 10.1371/journal.pcbi.1000071 (PMC2323616; doi:10.1371/journal.pcbi.1000071)
Supplement: Dataset S1 — Sets of Sequences Containing PROSITE Motifs (0.10 MB ZIP) [file pcbi.1000071.s002.zip › S1/PS01081.fasta]

>BETI_ECOLI (P17446) HTH-type transcriptional regulator betI
MPKLGMQSIRRRQLIDATLEAINEVGMHDATIAQIARRAGVSTGIISHYFRDKNGLLEATMRDITSQLRD
AVLNRLHALPQGSAEQRLQAIVGGNFDETQVSSAAMKAWLAFWASSMHQPMLYRLQQVSSRRLLSNLVSE
FRRELPREQAQEAGYGLAALIDGLWLRAALSGKPLDKTRANSLTRHFITQHLPTD
>QACR_STAHA (P0A0N5) HTH-type transcriptional regulator qacR
MNLKDKILGVAKELFIKNGYNATTTGEIVKLSESSKGNLYYHFKTKENLFLEILNIEESKWQEQWKKEQI
KCKTNREKFYLYNELSLTTEYYYPLQNAIIEFYTEYYKTNSINEKMNKLENKYIDAYHVIFKEGNLNGEW
CINDVNAVSKIAANAVNGIVTFTHEQNINERIKLMNKFSQIFLNGLSK
>SLMA_PHOPR (Q6LVN6) HTH-type protein slmA
MAGNKKTNRREEILQALAQMLESTQGSQRITTAKLAAQVGVSEAALYRHFPSKARMFEGLIEFIEDSIST
RINRILDDEKDTMNRLRMVLQLILVFAERNPGLTRIMTGHALMFEQDRLQSRINQLFERIETQLRQVLRE
RKLREGKGFPVDESVLAAQLLGQVEGSLNRYVRSNFKYKPTENFDHYWQLLSAQLG
>TCMR_STRGA (P39885) HTH-type transcriptional regulator tcmR (Tetracenomycin C transcriptional repressor)
MDSAETDTPSTRSTPNGPGLRQRKLRRTRDQLIREALELFLAQGYEHTTVEQIAEAVEVHPRTFFRHFAS
KEEVALTPISAIDEAFLAALEVRPAGENPLQAMSGAFRAVLGRVRDGELEGVDGALHMAMMRLVERTPGL
LAEYLRRSEEMEGRLARIIAAREGVDLDDDFRPRFIVAVFKAVGRVVSREWYLRADTDLEALSVAFESAL
DSLRPELFADWRRPGA
>TETC_ECOLI (P28815) Transposon Tn10 tetC protein (ORFL)
MENKNHQQENFKSTYQSLVNSARILFVEKGYQAVSIDEISGKALVTKGAFYHHFKNKKQLLSACYKQQLI
MIDAYITTKTDLTNGWSALESIFEHYLDYIIDNNKNLIPIQEVMPIIGWNELEKISLEYITGKVNAIVSK
LIQENQLKAYDSDVLKNLLNGWFMHIAIHAKNLKELADKKGQFIAIYRGFLLSLKDK
>TETR8_PASMU (P51561) Tetracycline repressor protein class H
MAKLDKEQVIDDALILLNEVGIEGLTTRNVAQKIGVEQPTLYWHVKNKRALLDALAETILQKHHHHVLPL
PNETWQDFLRNNAKSFRQALLMYRDGGKIHAGTRPSESQFETSEQQLQFLCDAGFSLSQAVYALSSIAHF
TLGSVLETQEHQESQKEREKVETDTVAYPPLLTQAVAIMDSDNGDAAFLFVLDVMISGLETVLKSAK
>TTGW_PSEPU (Q93PU7) Putative HTH-type transcriptional regulator ttgW
MARKTAAEAKETRQRIIDAALEVFVAQGVPDATLDQIARKAGVTRGAVYWHFNGKLEVLQAVLASRQHPL
ELDFTPDLGIERSWEAVVVAMLDAVHSPQSKQFSEILIYQGLDESGLIHNRMVQASDRFLQYIR
>UIDR_SHIFL (P0ACT9) HTH-type transcriptional regulator uidR (Uid operon repressor)
MMDNMQTEAQPTRTRILNAAREIFSENGFHSASMKAICKSCAISPGTLYHHFISKEALIQAIILQDQERA
LARFREPIEGIHFVDYMVESIVSLTHEAFGQRALVVEIMAEGMRNPQVAAMLKNKHMTITEFVAQRMRDA
QQKGEISPDINTAMTSRLLLDLTYGVLADIEAEDLAREASFAQGLRAMIGGILTAS
>Y1581_MYCBO (P67437) Putative HTH-type transcriptional regulator Mb1581
MVGAVTQIADRPTDPSPWSPRETELLAVTLRLLQEHGYDRLTVDAVAASARASKATVYRRWPSKAELVLA
AFIEGIRQVAVPPNTGNLRDDLLRLGELICREVGQHASTIRAVLVEVSRNPALNDVLQHQFVDHRKALIQ
YILQQAVDRGEISSAAISDELWDLLPGYLIFRSIIPNRPPTQDTVQALVDDVILPSLTRSTG
>Y2274_MYCBO (Q7VEN0) Putative HTH-type transcriptional regulator Mb2274c
MLSMSNDRADTGGRILRAAASCVVDYGVDRVTLAEIARRAGVSRPTVYRRWPDTRSIMASMLTSHIAAVL
REVPLDGDDREALVKQIVAVADRLRGDDLIMSVMHSELARVYITERLGTSQQVLIEGLAARLTVAQRSGS
VRSGDARRLATMVLLIAQSTIQSADIVDSILDSAALATELTHALNGYLC
>Y2936_MYCBO (P67441) Putative HTH-type transcriptional regulator Mb2936c
MARTQQQRREETVARLLQASIDTIIEVGYARASAAVITKRAGVSVGALFRHFETMGDFMAATAYEVLRRQ
LETFTKQVAEIPADRPALPAALTILRDITAGSTNAVLYELMVAARTDEKLKETLQNVLGQYSAKIHDAAR
ALPGAESFPEETFPVIVALMTNVFDGAAIVRGVLPQPELEEQRIPMLTALLTAGL
>Y3439_MYCBO (P67443) Putative HTH-type transcriptional regulator Mb3439c
MTTRPATDRRKMPTGREEVAAAILQAATDLFAERGPAATSIRDIAARSKVNHGLVFRHFGTKDQLVGAVL
DHLGTKLTRLLHSEAPADIIERALDRHGRVLARALLDGYPVGQLQQRFPNVAELLDAVRPRYDSDLGARL
AVAHALALQFGWRLFAPMLRSATGIDELTGDELRLSVNDAVARILEPH
>Y570_HAEIN (P44757) Putative HTH-type transcriptional regulator HI0570
MAGVRAVQKEKTRRALVDAAFNQLSAEKSFSNLSLREVAREAGIAPTSFYRHFSDMDELGLEMVDEAGLM
LRQLMRQARKRIDAGGSVISVSVDTFFEFITNSTNVFRLLLRESSGTSQAFRTAAAREIKHFVDELAEYI
SYKHQYSQYVAYVQAEGIVTIVFTAGANALDMSKAEREQLKARVILQLRMLAKGADFAANKERGK
>Y790_MYCBO (P67433) Putative HTH-type transcriptional regulator Mb0790c
MSSDVLVTTPAQRQTEPHAEAVSRNRRQQATFRKVLAAAMATLREKSYADLTVRLVAARAKVAPATAYTY
FSSKNHLIAEVYLDLVRQVPCVTDVNVPMPIRVTSSLRHLALVVADEPEIGAACTAALLDGGADPAVRAV
RDRIGAEIHRRITSAIGPGADPGTVFALEMAFFGALVQAGSGTFTYHEIADRLGYVVGLILAGANEPSTG
GSE
>YBIH_SHIFL (P0ACU1) Putative HTH-type transcriptional regulator ybiH
MNNPAMTIKGEQAKKQLIAAALAQFGEYGMNATTREIAAQAGQNIAAITYYFGSKEDLYLACAQWIADFI
GEQFRPHAEEAERLFAQPQPDRAAIRELILRACRNMIKLLTQDDTVNLSKFISREQLSPTAAYHLVHEQV
ISPLHSHLTRLIAAWTGCDANDTRMILHTHALIGEILAFRLGKETILLRTGWTAFDEEKTELINQTVTCH
IDLILQGLSQRSL
>YJGJ_ECOLI (P39334) Putative HTH-type transcriptional regulator yjgJ
MVTKKQSRVPGRPRRFAPEQAISAAKVLFHQKGFDAVSVAEVTDYLGINPPSLYAAFGSKAGLFSRVLNE
YVGTEAIPLADILRDDRPVGECLVEVLKEAARRYSQNGGCAGCMVLEGIHSHDPQARDIAVQYYHAAETT
IYDYIARRHPQRAQCVTDFMSTVMSGLSAKAREGHSIEQLCATAAMAGEAIKTILEE
>YTTP_BACSU (O34970) Probable HTH-type transcriptional regulator yttP (Stress response protein yttP)
MKVSTKDKIIESAVMLFNQKGFSGTSVREIAKSADVNVAHISYYFKGKGGLMEHLVSEFYEGYSKTLETA
ASNISTQSTQEQLLQLVFDILSYQHNHRQLTRFVYREVTIDSTLIREIMSTYLMKEKYIFQLIIEEGEKQ
REYLTLPLPHFILQLKSLLMMPYLQPQYISEVLYMQPHEPYFYKMYFEEIKIWIRSVFRTGDVALTN
