# Supplementary material for: Discovering Sequence Motifs with Arbitrary Insertions and Deletions
Source: PLoS Comput Biol. 2008 May 9;4(5):e1000071. doi: 10.1371/journal.pcbi.1000071 (PMC2323616; doi:10.1371/journal.pcbi.1000071)
Supplement: Dataset S1 — Sets of Sequences Containing PROSITE Motifs (0.10 MB ZIP) [file pcbi.1000071.s002.zip › S1/PS01098.fasta]

>APG_BRANA (P40603) Anter-specific proline-rich protein APG (Protein CEX) (Fragment)
PPKPQPKPPPKPQPKPPPAPTPSPCPPQPPKPQPKPPPAPTPSPCPPQPPKPQPKPPPAPGPSPKPGPSP
SPPKPPPSPAPKPVPPPSPSPKPSPPKPPAPSPKPSPPKPPAPSPPKPQNKTIPAVFFFGDSIFDTGNNN
NLDTKLKCNYRPYGMDFPMGVATGRFSNGRVASDYISKYLGVKEIVPAYVDKKLQQNNELQQSDLLTGVS
FASGGAGYLPQTSESWKVTTMLDQLTYFQDYKKRMKKLVGKKKTKKIVSKGAAIVVAGSNDLIYTYFGNG
AQHLKNDVDSFTTMMADSAASFVLQLYGYGARRIGVIGTPPIGCTPSQRVKKKKICNEDLNYAAQLFNSK
LVIILGQLSKTLPNSTIVYGDIYSIFSKMLESPEDYGFEEIKKPCCKIGLTKGGVFCKERTLKNMSNASS
YLFWDGLHPSQRAYEISNRKLVKKYIHFI
>ESTE_VIBMI (Q07792) Arylesterase precursor (EC 3.1.1.2) (Aryl-ester hydrolase)
MIRLLSLVLFFCLSAASQASEKLLVLGDSLSAGYQMPIEKSWPSLLPDALLEHGQDVTVINGSISGDTTG
NGLARLPQLLDQHTPDLVLIELGANDGLRGFPPKVITSNLSKMISLIKDSGANVVMMQIRVPPNYGKRYS
DMFYDIYPKLAEHQQVQLMPFFLEHVITKPEWMMDDGLHPKPEAQPWIAEFVAQELVKHL
>GCAT_AERHY (P10480) Phosphatidylcholine-sterol acyltransferase precursor (EC 2.3.1.43) (Glycerophospholipid-cholesterol acyltransferase) (GCAT)
MKKWFVCLLGLVALTVQAADSRPAFSRIVMFGDSLSDTGKMYSKMRGYLPSSPPYYEGRFSNGPVWLEQL
TNEFPGLTIANEAEGGPTAVAYNKISWNPKYQVINNLDYEVTQFLQKDSFKPDDLVILWVGANDYLAYGW
NTEQDAKRVRDAISDAANRMVLNGAKEILLFNLPDLGQNPSARSQKVVEAASHVSAYHNQLLLNLARQLA
PTGMVKLFEIDKQFAEMLRDPQNFGLSDQRNACYGGSYVWKPFASRSASTDSQLSAFNPQERLAIAGNPL
LAQAVASPMAARSASTLNCEGKMFWDQVHPTTVVHAALSEPAATFIESQYEFLAH
