# Supplementary material for: Discovering Sequence Motifs with Arbitrary Insertions and Deletions
Source: PLoS Comput Biol. 2008 May 9;4(5):e1000071. doi: 10.1371/journal.pcbi.1000071 (PMC2323616; doi:10.1371/journal.pcbi.1000071)
Supplement: Dataset S1 — Sets of Sequences Containing PROSITE Motifs (0.10 MB ZIP) [file pcbi.1000071.s002.zip › S1/PS01117.fasta]

>EXPG_RHIME (P96440) Exopolysaccharide II synthesis transcriptional activator expG
MERGMNHRILYPFADFGDTVAILPANETQRKGLDTPVDDRDGDDSLVTYFELARVMERASRRFSGLLRAE
LTKLGVEDIGPAQAMVLLAIGEAELSVGELLDRGHYVGSNISYYLKQLADGDYIDRIASQRDKRSARIRL
SEKGRQLCAGLRQAAKGYERALSHGDQDRRNLETAFQTLHRLELVWGNAARYGI
>HPR_BACSU (P11065) Protease production regulatory protein hpr
MNRVEPPYDVKEALVFTQKMAQLSKALWKSIEKDWQQWLKPYDLNINEHHILWIAYQLNGASISEIAKFG
VMHVSTAFNFSKKLEERGYLRFSKRLNDKRNTYVQLTEEGTEVFWSLLEEFDPTRNAVFKGSQPLYHLFG
KFPEVAEMMCMIRHIYGDDFMEIFETSLTNIDNDFESVNGKLKKKAKDSAADEPAEELEPVNS
>PETP_RHOCA (P31078) HTH-type transcriptional regulator petP
MADTGAPGGETLLFLTDEQLRKGIEAMFFAYRGFTADPDRILDQHDYGRAHHRAIHFINREPGLTVTTLI
SVLGVTKQSLNRVLRTLIDDGLVESRVGRRDKRERHLHLTEKGAVLERELSEAQRVRMPAAYRAAGPQAV
AGFRQVLEAMMDPAMRRHYQMLKDAE
>Y2349_STAAR (Q6GEG9) Putative HTH-type transcriptional regulator SAR2349
MLSQEFFNSFITIYRPYLKLTEPILEKHNIYYGQWLILRDIAKHQPTTLIEISHRRAIEKPTARKTLKAL
IENDLITVENSLEDKRQKFLTLTPKGHELYEIVCLDVQKLQQAVVAKTNISQDQMQETINVMNQIHEILL
KEAHND
>Y2911_MYCBO (P67748) Putative HTH-type transcriptional regulator Mb2911
MGLADDAPLGYLLYRVGAVLRPEVSAALSPLGLTLPEFVCLRMLSQSPGLSSAELARHASVTPQAMNTVL
RKLEDAGAVARPASVSSGRSLPATLTARGRALAKRAEAVVRAADARVLARLTAPQQREFKRMLEKLGSD
>Y904_MYCBO (P67746) Putative HTH-type transcriptional regulator Mb0904
MLDSDARLASDLSLAVMRLSRQLRFRNPSSPVSLSQLSALTTLANEGAMTPGALAIRERVRPPSMTRVIA
SLADMGFVDRAPHPIDGRQVLVSVSESGAELVKAARRARQEWLAERLATLNRSERDILRSAADLMLALVD
ESP
>YVMB_BACSU (P40762) Putative HTH-type transcriptional regulator yvmB
MSDLTKQMIYDIYVRLLHLNEQKANTSLQQFFKEAAEEDVAEIPKNMTSIHVIDCIGQHEPINNAGIARK
MNLSKANVTKISTKLIKEEFINSYQLTDNKKEVYFKLTRKGRRIFDLHEKLHKKKELAFYQFLDSFSQEE
QKAVLKFLEQLTSTLEAEQTDGTPDKPVK
>YWAE_BACSU (P25150) Putative HTH-type transcriptional regulator ywaE
MERSHQHQQLRKEEHDTLSKLKQMPVESLNLEAISIATNLYRSAQRLRVKMETEVLSTYNLSWTAFSILY
DLWVWGALETRKIAELSGISTATASNVIKTLEKKSFCRKSIDTRDRRLVFVSITDSGKQAIEELYPEFHK
GETELIAGMTKDEQKILTGLLRKVADNLHTT
>YXAD_BACSU (P42103) Putative HTH-type transcriptional regulator yxaD
MQNQNPVELIEYELTTFIRRAVYLDQSEKRTGNLERSSYLLLRQLDEFGPARVKELAESFKLDISTLSRQ
AAALEAKELIYRFSDPSDGRVSLFTITKLGKQLLKADQQKRLERYEQMLKEWSTQEKEMFGELLQRMNKA
FID
