# Supplementary material for: Discovering Sequence Motifs with Arbitrary Insertions and Deletions
Source: PLoS Comput Biol. 2008 May 9;4(5):e1000071. doi: 10.1371/journal.pcbi.1000071 (PMC2323616; doi:10.1371/journal.pcbi.1000071)
Supplement: Dataset S1 — Sets of Sequences Containing PROSITE Motifs (0.10 MB ZIP) [file pcbi.1000071.s002.zip › S1/PS01138.fasta]

>KA102_CENNO (P58504) Potassium channel toxin alpha-KTx 10.2 (Cobatoxin-2) (CoTx2)
VACVYRTCDKDCTSRKYRSGKCINNACKCYPY
>KA12L_TITCO (P0C185) Butantoxin-like peptide Tco30
WCSTCLDLECGASRECYDPCFKAFGRAHGKCMNNKCRCYT
>KA156_TITDI (P84777) Potassium channel toxin alpha-KTx 15.6 (Discrepin)
QIDTNVKCSGSSKCVKICIDRYNTRGAKCINGRCTCYP
>KA191_MESMA (P83407) Potassium channel toxin alpha-KTx 19.1 (Neurotoxin BmBKTx1) (BmK37)
AACYSSDCRVKCVAMGFSSGKCINSKCKCYK
>KAX27_CENLL (P45630) Potassium channel toxin alpha-KTx 2.7 (Toxin II) (Toxin II.10.9.2) (CllTx2) (Fragment)
TVIDVKCTSPKQCLPPCKEIYGRHAGAKCMNGKCKC
>KAX55_MESTA (P59870) Potassium channel toxin alpha-KTx 5.5 (Tamapin-2)
AFCNLRRCELSCRSLGLLGKCIGEECKCVPH
>KAX63_HETSP (P59867) Potassium channel toxin alpha-KTx 6.3 (Neurotoxin HsTX1)
ASCRTPKDCADPCRKETGCPYGKCMNRKCKCNRC
>KAX6C_ANUPH (P0C166) Potassium channel toxin alpha-KTx 6.12 (Anuroctoxin)
QKECTGPQHCTNFCRKNKCTHGKCMNRKCKCFNCK
>SCKP3_TITSE (P0C176) Peptide TsPep3
TVKCGGCNRKCCPGGCRSGKCINGKCQCY
