# Supplementary material for: Discovering Sequence Motifs with Arbitrary Insertions and Deletions
Source: PLoS Comput Biol. 2008 May 9;4(5):e1000071. doi: 10.1371/journal.pcbi.1000071 (PMC2323616; doi:10.1371/journal.pcbi.1000071)
Supplement: Dataset S1 — Sets of Sequences Containing PROSITE Motifs (0.10 MB ZIP) [file pcbi.1000071.s002.zip › S1/PS01154.fasta]

>RPOL_AERPE (Q9YEZ1) DNA-directed RNA polymerase subunit L (EC 2.7.7.6)
MLRLERLRIIRESRGSYVIQVYGEDHTLGTLLVEAIKRVSNPKLAYYEAVHPMEDIIQVYVKYEDDVDIK
EVLRKASDYLLEVIGDFRRRYLEALERRGGGG
>RPOL_METTH (O27372) DNA-directed RNA polymerase subunit L (EC 2.7.7.6)
MEVILDKRNEMEIVFEGETHTLCNVLRSILMEDEKVKAAAYSIDHPIVGEPQLYIRAGSPKKSLKAAAET
LRDRCDEFRRLIESL
>RPOL_PICTO (Q6L204) DNA-directed RNA polymerase subunit L (EC 2.7.7.6)
MNDAHFNIISKDKNSITVEMINYDNTLLRPLVEEISRDDSVDEIHYYIKHPNLDNPQIHVKVKSGKPQSA
IKKSIRRIDRIYNSLIDDLEREEKRLNVSK
>RPOL_PYRAE (Q8ZW46) DNA-directed RNA polymerase subunit L (EC 2.7.7.6)
MSPVLRLEILKLDDKYLELKAKGETYTLFSPLVEYLSNDPDVEYVQFDVDHPLQENAYFKLKVKRGNPLE
AIQRAVNAILSDLEELERGFFS
