# Supplementary material for: Discovering Sequence Motifs with Arbitrary Insertions and Deletions
Source: PLoS Comput Biol. 2008 May 9;4(5):e1000071. doi: 10.1371/journal.pcbi.1000071 (PMC2323616; doi:10.1371/journal.pcbi.1000071)
Supplement: Dataset S1 — Sets of Sequences Containing PROSITE Motifs (0.10 MB ZIP) [file pcbi.1000071.s002.zip › S1/PS01159.fasta]

>APBB3_MOUSE (Q8R1C9) Amyloid beta A4 precursor protein-binding family B member 3
MLGKDYMLAIILVNCDDDLWGDQNLEGETGLPPGWRKIRDAAGTYYWHVPSGSTQWQRPTWELPGAEDPG
RGTEGIWELRPPKGRSFSSLDSSLNRSNSLTWYSEDSYVRSLEPGAKCFAVRSLGWVEVPEEDLAPGKSS
IAVNNCIQQLAQTRNRSQPHDGTWGEGQNMLMILKKDAMSLLNPLDHSLIHCQPLVHIRVWGVGSSKGRD
RDFAFVAGDKDSCMLKCHVFHCDVPAKAIASALQGLCAQILSERVGVSGEAACCSPDPISPEDLPRQVEL
LDAVSQAAQKYEALYMGILPVTKAMGMDVLNEAIGTLTARGDRKTWVPAMLSVSDSLMTAHAIQAEAGAE
EEPLWQCPVRLVTFIGVGRDPHTFGLIADLGCQSFQCAAFWCEPHAGGLSEAVQAACMVQYQKCLVASAA
RGKAWGAQARARLRLKRTSSMDSPGGPLPPPLLKGGAGGAGAAPRKRGVFSFLDAFRLKPSLLHMS
>DB10_NICSY (P46942) ATP-dependent RNA helicase-like protein DB10 (EC 3.6.1.-)
MAVVTASSAGPSYAPEDPTLPKPWKGLVDGTTGFIYFWNPETNDTQYERPVPSSHAVSAPAHKSSVFVSS
SVEKPSQGQRYDADGGHNRGSNNKIARSSSDRFHDGTSVHEGYGSLGVGSDISQESYCRRNEISVTGGDV
PAPLTSFEATGFPSEIVREMHQAGFSAPTPIQAQSWPIALQGRDIVAIAKTGSGKTLGYLMPAFIHLQQR
RKNPQLGPTILVLSPTRELATQIQAEAVKFGKSSRISCTCLYGGAPKGPQLRELSRGVDIVVATPGRLND
ILEMRRVSLGQVSYLVLDEADRMLDMGFEPQIRKIVKEVPVQRQTLMYTATWPKGVRKIAADLLVNSVQV
NIGNVDELVANKSITQHIEVVLPMEKQRRVEQILRSKEPGSKIIIFCSTKKMCDQLSRNLTRNFGAAAIH
GDKSQGERDYVLSQFRAGRSPVLVATDVAARGLDIKDIRVVINYDFPTGIEDYVHRIGRTGRAGASGLAY
TFFSDQDSKHALDLVKVLEGANQCVPTELRDMASRGGGMGRARNHWGSGPGGRGGRGGPYNSSYVGRNGG
HGYDRGSRDSDRYGHGTYNADAPRKRSRSRSPNIGSGWSGKKSRFTD
>DRP2_HUMAN (Q13474) Dystrophin-related protein 2
MVMQGCPYTLPRCHDWQAADQFHHSSSLRSTCPHPQVRAAVTSPAPPQDGAGVPCLSLKLLNGSVGASGP
LEPPAMNLCWNEIKKKSHNLRARLEAFSDHSGKLQLPLQEIIDWLSQKDEELSAQLPLQGDVALVQQEKE
THAAFMEEVKSRAPYIYSVLESAQAFLSQHPFEELEEPHSESKDTSPKQRIQNLSRFVWKQATVASELWE
KLTARCVDQHRHIERTLEQLLEIQGAMEELSTTLSQAEGVRATWEPIGDLFIDSLPEHIQAIKLFKEEFS
PMKDGVKLVNDLAHQLAISDVHLSMENSQALEQINVRWKQLQASVDERLKQLQDAHRDFGPGSQHFLSSS
VQVPWERAISPNKVPYYINHQAQTTCWDHPKMTELYQTLADLNNIKFSAYRTAMKLRRVQKALRLDLVTL
TTALEIFNEHDLQASEHVMDVVEVIHCLTALYERLEEERGILVNVPLCVDMSLNWLLNVFDSGRSGKMRA
LSFKTGIACLCGTEVKEKLQYLFSQVANSGSQCDQRHLGVLLHEAIQVPRQLGEVAAFGGSNVEPSVRSC
FRFSTGKPVIEASQFLEWVNLEPQSMVWLPVLHRVTIAEQVKHQTKCSICRQCPIKGFRYRSLKQFNVDI
CQTCFLTGRASKGNKLHYPIMEYYTPTTSSENMRDFATTLKNKFRSKHYFSKHPQRGYLPVQSVLEADYS
ETPASSPMWPHADTHSRIEHFASRLAEMESQNCSFFNDSLSPDDSIDEDQYLLRHSSPITDREPAFGQQA
PCSVATESKGELQKILAHLEDENRILQGELRRLKWQHEEAAEAPSLADGSTEAATDHRNEELLAEARILR
QHKSRLETRMQILEDHNKQLESQLQRLRELLLQPPTESDGSGSAGSSLASSPQQSEGSHPREKGQTTPDT
EAADDVGSKSQDVSLCLEDIMEKLRHAFPSVRSSDVTANTLLAS
>GAS7_HUMAN (O60861) Growth-arrest-specific protein 7 (GAS-7)
MVPPPPGEESQTVILPPGWQSYLSPQGRRYYVNTTTNETTWERPSSSPGIPASPGSHRSSLPPTVNGYHA
SGTPAHPPETAHMSVRKSTGDSQNLGSSSPSKKQSKENTITINCVTFPHPDTMPEQQLLKPTEWSYCDYF
WADKKDPQGNGTVAGFELLLQKQLKGKQMQKEMSEFIRERIKIEEDYAKNLAKLSQNSLASQEEGSLGEA
WAQVKKSLADEAEVHLKFSAKLHSEVEKPLMNFRENFKKDMKKCDHHIADLRKQLASRYASVEKARKALT
ERQRDLEMKTQQLEIKLSNKTEEDIKKARRKSTQAGDDLMRCVDLYNQAQSKWFEEMVTTTLELERLEVE
RVEMIRQHLCQYTQLRHETDMFNQSTVEPVDQLLRKVDPAKDRELWVREHKTGNIRPVDMEI
>IQGA2_HUMAN (Q13576) Ras GTPase-activating-like protein IQGAP2
PHEELPSLQRPRYGSIVDDERLSAEEMDERRRQNIAYEYLCHLEEAKRWMEVCLVEELPPTTELEEGLRN
GVYLAKLAKFFAPKMVSEKKIYDVEQTRYKKSGLHFRHTDNTVQWLRAMESIGLPKIFYPETTDVYDRKN
IPRMIYCIHALSLYLFKLGIAPQIQDLLGKVDFTEEEISNMRKELEKYGIQMPSFSKIGGILANELSVDE
AALHAAVIAINEAVEKGIAEQTVVTLRNPNAVLTLVDDNLAPEYQKELWDAKKKKEENARLKNSCISEEE
RDAYEELLTQAEIQGNINKVNRQAAVDHINAVIPEGDPENTLLALKKPEAQLPAVYPFAAAMYQNELFNL
QKQNTMNYLAHEELLIAVEMLSAVALLNQALESNDLVSVQNQLRSPAIGLNNLDKAYVERYANTLLSVKL
EVLSQGQDNLSWNEIQNCIDMVNAQIQEENDRVVAVGYINEAIDEGNPLRTLETLLLPTANISDVDPAHA
QHYQDVLYHAKSQKLGDSESVSKVLWLDEIQQAVDEANVDEDRAKQWVTLVVDVNQCLEGKKSSDILSVL
KSSTSNANDIIPECADKYYDALVKAKELKSERVSSDGSWLKLNLHKKYDYYYNTDSKESSWVTPESCFYK
ESWLTGKEIEDIIEEVTVGYIRENIWSASEELLLRFQATSSGPILREEFEARKSFLHEQEENVVKIQAFW
KGYKQRKEYMHRRQTFIDNTDSVVKIQSWFRMATARKSYLSRLQYFRDHNNEIVKIQSLLRANKARDDYK
TLVGSENPPLTVIRKFVYLLDQSDLDFQEELEVARLREEVVTKIRANQQLEKDLNLMDIKIGLLVKNRIT
LEDVISHSKKLNKKKGGEMEILNNTDNQGIKSLSKERRKTLETYQQLFYLLQTNPLYLAKLIFQMPQNKS
TKFMDTVIFTLYNYASNQREEYLLLKLFKTALEEEIKSKVDQVQDIVTGNPTVIKMVVSFNRGARGQNTL
RQLLAPVVKEIIDDKSLIINTNPVEVYKAWVNQLETQTGEASKLPYDVTTEQALTYPEVKNKLEASIENL
RRVTDKVLNSIISSLDLLPYGLRYIAKVLKNSIHEKFPDATEDELLKIVGNLLYYRYMNPAIVAPDGFDI
IDMTAGGQINSDQRRNLGSVAKVLQHAASNKLFEGENEHLSSMNNYLSETYQEFRKYFKEACNVPEPEEK
FNMDKYTDLVTVSKPVIYISIEEIISTHSLLLEHQDAIAPEKNDLLSELLGSLGEVPTVESFLGEGAVDP
NDPNKANTLSQLSKTEISLVLTSKYDIEDGEAIDSRSLMIKTKKLIIDVIRNQPGNTLTEILETPATAQQ
EVDHATDMVSRAMIDSRTPEEMKHSQSMIEDAQLPLEQKKRKIQRNLRTLEQTGHVSSENKYQDILNEIA
KDIRNQRIYRKLRKAELAKLQQTLNALNKKAAFYEEQINYYDTYIKTCLDNLKRKNTRRSIKLDGKGEPK
GAKRAKPVKYTAAKLHEKGVLLDIDDLQTNQFKNVTFDIIATEDVGIFDVRSKFLGVEMEKVQLNIQDLL
QMQYEGVAVMKMFDKVKVNVNLLIYLLNKKFYGK
>PINL_HUMAN (O15428) PIN1-like protein
MADEEKLPPGWEKRMSRPSGRGYYFNHITNPSQWERPSGNSSSGGKIWQGEPARVRRSHLLVKPVKAALD
LAAGNHPDQGGGPGADQRLHPEDQGRREGL
>PKHA5_HUMAN (Q9HAU0) Pleckstrin homology domain-containing family A member 5 (Phosphoinositol 3-phosphate-binding protein 2) (PEPP-2)
MAADLNLEWISLPRSWTYGITRGGRVFFINEEAKSTTWLHPVTGEAVVTGHRRQSTDLPTGWEEAYTFEG
ARYYINHNERKVTCKHPVTGQPSQDNCIFVVNEQTVATMTSEEKKERPISMINEASNYNVTSDYAVHPMS
PVGRTSRASKKVHNFGKRSNSIKRNPNAPVVRRGWLYKQDSTGMKLWKKRWFVLSDLCLFYYRDEKEEGI
LGSILLPSFQIALLTSEDHINRKYAFKAAHPNMRTYYFCTDTGKEMELWMKAMLDAALVQTEPVKRVDKI
TSENAPTKETNNIPNHRVLIKPEIQNNQKNKEMSKIEEKKALEAEKYGFQKDGQDRPLTKINSVKLNSLP
SEYESGSACPAQTVHYRPINLSSSENKIVNVSLADLRGGNRPNTGPLYTEADRVIQRTNSMQQLEQWIKI
QKGRGHEEETRGVISYQTLPRNMPSHRAQIMARYPEGYRTLPRNSKTRPESICSVTPSTHDKTLGPGAEE
KRRSMRDDTMWQLYEWQQRQFYNKQSTLPRHSTLSSPKTMVNISDQTMHSIPTSPSHGSIAAYQGYSPQR
TYRSEVSSPIQRGDVTIDRRHRAHHPKHVYVPDRRSVPAGLTLQSVSPQSLQGKTLSQDEGRGTLYKYRP
EEVDIDAKLSRLCEQDKVVHALEEKLQQLHKEKYTLEQALLSASQEIEMHADNPAAIQTVVLQRDDLQNG
LLSTCRELSRATAELERAWREYDKLEYDVTVTRNQMQEQLDHLGEVQTESAGIQRAQIQKELWRIQDVME
GLSKHKQQRGTTEIGMIGSKPFSTVKYKNEGPDYRLYKSEPELTTVAEVDESNGEEKSEPVSEIETSVVK
GSHFPVGVVPPRAKSPTPESSTIASYVTLRKTKKMMDLRTERPRSAVEQLCLAESTRPRMTVEEQMERIR
RHQQACLREKKKGLNVIGASDQSPLQSPSNLRDNPFRTTQTRRRDDKELDTAIRENDVKPDHETPATEIV
QLKETEPQNVDFSKELKKTENISYEMLFEPEPNGVNSVEMMDKERNKDKMPEDVTFSPQDETQTANHKPE
EHPEENTKNSVDEQEETVISYESTPEVSRGNQTMAVKSLSPSPESSASPVPSTQPQLTEGSHFMCV
>STXB4_HUMAN (Q6ZWJ1) Syntaxin-binding protein 4 (Syntaxin 4-interacting protein) (Synip)
MNKNTSTVVSPSLLEKDPAFQMITIAKETGLGLKVLGGINRNEGPLVYIQEIIPGGDCYKDGRLKPGDQL
VSVNKESMIGVSFEEAKSIITRAKLRLESAWEIAFIRQKSDNIQPENLSCTSLIEASGEYGPQASTLSLF
SSPPEILIPKTSSTPKTNNDILSSCEIKTGYNKTVQIPITSENSTVGLSNTDVASAWTENYGLQEKISLN
PSVRFKAEKLEMALNYLGIQPTKEQHQALRQQVQADSKGTVSFGDFVQVARNLFCLQLDEVNVGAHEISN
ILDSQLLPCDSSEADEMERLKCERDDALKEVNTLKEKLLESDKQRKQLTEELQNVKQEAKAVVEETRALR
SRIHLAEAAQRQAHGMEMDYEEVIRLLEAKITELKAQLADYSDQNKESVQDLKKRIMVLDCQLRKSEMAR
KTFEASTEKLLHFVEAIQEVFSDNSTPLSNLSERRAVLASQTSLTPLGRNGRSIPATLALESKELVKSVR
ALLDMDCLPYGWEEAYTADGIKYFINHVTQTTSWIHPVMSVLNLSRSEENEEDCSRELPNQKS
>WBP4_RAT (Q5HZF2) WW domain-binding protein 4 (WBP-4)
MADYWKSQPKKFCDYCKCWIADNRPSVEFHERGKNHKENVARKISEIKQKSLDKAKEEEKASKEFAAMEA
AALKAYQEDLKRLGLQSDISEPTISPVTNTVQPTPTANQQKEKKKKKKKKEASKGRWVEGVTADGHCYYY
DLVTGASQWEKPEGFQGNLKKTAAKAIWVEGLSEDGYTYYYNTETGESKWEKPDDFIPHGGDVLSSKDSE
KLPDTLEDSKSSDSHSDSDDEQKKAGEASAETKKLIIKFKEKNKSTEKRIGPEIQKEKTTPKQNPSNTNE
EKPKTPKKSTNPYGEWQEIKQEAESQEEVDLELPSTENECLSSSEAGAGEIKVVFKEKTVSSLGVAADGV
APVFKKRRIENGKSRNLRQRGEDE
>WWOX_BRARE (Q803A8) WW domain-containing oxidoreductase (EC 1.1.1.-)
MAALKYAGMEDTDSEDELPPGWEERSTKDGWVYYANHEEMKTQWEHPKTGKKKRCAGALPYGWEQETDDK
GQIFYVDHINKRKTYFDPRQAFTVEDMQVKPKRYDGNTGALEILHGQDLSDKVIIVTGANSGIGFETARS
FALHGAHVILACRNQSRASKAASLIMGEWSKARVEVLPLDLASLRSVRQFAELFKATKLPLHVLVCNAAV
CSQPWRLTEDGFESTFQICHLGHFLLVQLLQDVLRLSAPARVVVVSSESHRFTDLLDSCGNLDLDLLSPP
QKNYWSLLAYNRAKLCNLLFSSELHRRMSPHGICCNALHPGSMMFTSIHRSWWLLTLLFSLARPFTKSMQ
QGAATTVYCAVAPELEGIGGMYFNNCFRCLPSPQAQDPAAALSLWELSERLVQERSTPPQVL
>WWTR1_MOUSE (Q9EPK5) WW domain-containing transcription regulator protein 1 (Transcriptional coactivator with PDZ-binding motif)
MNPSSVPHPLPPPGQQVIHVTQDLDTDLEALFNSVMNPKPSSWRKKILPESFFKEPDSGSHSRQSSTDSS
GGHPGPRLAGGAQHVRSHSSPASLQLGTGAGAAGGPAQQHAHLRQQSYDVTDELPLPPGWEMTFTATGQR
YFLNHIEKITTWQDPRKVMNQPLNHVNLHPSITSTSVPQRSMAVSQPNLAMNHQHQQVVATSLSPQNHPT
QNQPTGLMSVPNALTTQQQQQQKLRLQRIQMERERIRMRQEELMRQEAALCRQLPMETETMAPVNTPAMS
TDMRSVTNSSSDPFLNGGPYHSREQSTDSGLGLGCYSVPTTPEDFLSNMDEMDTGENSGQTPMTVNPQQT
RFPDFLDCLPGTNVDLGTLESEDLIPLFNDVESALNKSEPFLTWL
>YFB0_YEAST (P43582) Hypothetical 22.7 kDa protein in AUA1-CDC4 intergenic region
MAQSKSNPPQVPSGWKAVFDDEYQTWYYVDLSTNSSQWEPPRGTTWPRPKGPPPGVNNEKSSRQQADQAP
PPYSSQSTPQVQAGAQAQQPRYYQPQQPQYPQYPQQQRYYPQQAPMPAAAPQQAYYGTAPSTSKGSGHGG
AMMGGLLGVGAGLLGGAMLEHAFDDHNYDGPDTVVVENNYYGDDAGGSDGGFDDAGGFDGGFDDGFDGSD
F
>YLE5_CAEEL (P46941) Hypothetical protein C38D4.5 in chromosome III
MTTAVQPSDTTGFGGGPAGSRASDLIQFQEIMSESAESSSSSSQTNVSAANTLPRESNGQNYADDPSHVY
TNIREIEELNSRPVPPTPRADAQPRRDLLNGWFEYETDVGRTFFFNKETGKSQWIPPRFIRTPAQVQEFL
RATRTNLDTTCSFQGSSTSSSEEQKENKMRESLADDDRKSQLIEDEEVFDEVCDDVDEQSSPVIDLQSRP
LPIPFSDSFTDDEDEDDVKPIEGSIASDSDFDEEPVPTSSRKASTASGVMMPHPYAHVSSFQSTFPRAKN
EDTDKLASYVIPPDANETSKTPTAIRVRRPSPTNLRSVSFQNKCTVLKNVPMPQVLPTTSSSFDHHPQYH
SNTPDRPILMEDSADFTPSSRCEERRGSGDGREPVRTIRCGDLERSENDEPAEKVVKPKKREWITNYMYL
TTAHLILYKDQKSAEKHGKHYDAPQGVWDLRGASVTWYQDNRDVQKKKQRKYIQLELCNTKKYLLRGPND
TEAVEWYKSLEEVVAKLPSPGSSNQPMIDVTNGVARNPSYIGSTRPLSHALIPISRSMRRRDDPMSQSAI
ETVSTSVSTDEPRPSKETIIEKLRRFFRTRPTVESLKEKGIYKPEPVFGSTLSAICQHENSLVPKFIRVI
TEVIESKGLETDGIYRVSGNLSAVQKIRCQADQDNYKALVSEEDIHVLTGALKLFFRELTDPLFPISLHK
EYTSAMQMPNATTRFKKFEELLSRLPNENRETLKMLLRHLNRVASHSSQNRMQQHNLAIVFGPTLFHNGD
GAVNLATKNKKAGKKAKPSKKEETQATPVQSNSHLAFSMIMQSQIVQYLLESANKFDILKAPVNIGR
