# Supplementary material for: Discovering Sequence Motifs with Arbitrary Insertions and Deletions
Source: PLoS Comput Biol. 2008 May 9;4(5):e1000071. doi: 10.1371/journal.pcbi.1000071 (PMC2323616; doi:10.1371/journal.pcbi.1000071)
Supplement: Dataset S1 — Sets of Sequences Containing PROSITE Motifs (0.10 MB ZIP) [file pcbi.1000071.s002.zip › S1/PS01208.fasta]

>IDD_MOUSE (P98154) Integral membrane protein DGCR2/IDD precursor (Seizure-related membrane-bound adhesion protein)
MVPKADSGAFLLLFLLVLTVTEPLRPELRCNPGQFACHGGTIQCIPLPWQCDGWPTCEDKSDEADCPVTG
EARPYGKETVDLRQGRARGGDPTHFHTVNVAQPVRFSSFLGKCPSGWHHYEGTASCYRVYLSGENYWDAA
QTCQRVNGSLATFSTDQELRFVLAQEWDQPERSFGWKDQRKLWVGYQYVITGRNHSLEGRWEVAFKGSPE
VFLPPDPIFASAMSENDNVFCAQLQCFHFPTLRHHDLHSWHAESCSEKSSFLCKRSQTCVDIKDNVVDEG
FYFTPKGDDPCLSCTCHRGEPEMCVAALCERPQGCQQYRKDPKECCKFMCLDPDGSSLFDSMASGMRLVV
SCISSFLILSLLLFMVHRLAQRRRERIESLIGANLHHFNLGRRIPGFDYGPDGFGTGLTPLHLSDDGEGG
TFHFHDPPPPYTAYKYPDMDQPDDPPPPYEASINPDSVFYDPADDDAFEPVEASLPAPRDGGIEGALPRH
LDQPLPPAETSLADLEDSTDSSSALLVPPDPAQSGSTPATEAPPGGGRLPRASLNTVV
>MUCB1_XENLA (P38565) Integumentary mucin B.1 (FIM-B.1) (Fragment)
PAPSETTGESTPAPSETTGESTPAPSETTGESTPAPSETTGESTPAPSETTGESTPAPSETTVPSGESTP
APSETTVPSVPSGESTPAPSETTELRIIPPEVSTVAVPVTTGQITPAVTTEHSTEEILTLPPPVVGPVLP
AKPTVDISKYTNTTTTKSTVPTTTIPPKATCCGSSGESVQAGHMWQTGCDVCTCNGTSGKTQCAPRQCEK
EIICKSDERRVLRKPGKSCCGYCEPLTCKHNGTEYKLGATFIDKSNPCITYRCDASGLTVNVKSCPNEQV
CSKSERTYDSDGCCFSCDTSCKPVPATVGIQGEYDYQNEKTNCSANIIMAKCSGQCQHKLTYDTIDNKVV
TKCRCCKADRVEPRKAHLVCDNGKKKIYKYKHITSCKCTSCTAYNIRL
>SAS_DROME (Q04164) Putative epidermal cell surface receptor precursor (Stranded at second protein)
MQTCRRRKASGGQSTIKWSRMCLATLCGLLLLGIQIERAASAPAGEDAAATTMPPLDTTTDAPDAVAATT
TPATTAAEQSSSISSITTEAADGSTTSTTTTTEAANKSNATETDFTTNVPVASSLPEETSVRSTSIEPIT
STEPTTTPRQETEGPDQHMVFSNTEPDQSHIQHIPLRDEHAESSGADDATTEMQRQREQDQQQNELNQIS
NEQDDVVKDLNNFRHPATLITASNSNSEENVEIESDKQVETTTTAVPAAATSTSTEATGTPPTGTPATST
STVPNEREEDPYHVHILSENHDRLAEHEDYQMLSTSTEESSTTSTTSTTNSTTESGIVAGIVVSQENKAT
AEPSTATESTSISTSTTTAATAATSTTSRARAMHMNDPEDEAATTIMPDSESVPVINIVEGQHMLQQEDQ
KDEEEEGVVKESESSSTTEASTTTTEPSPFVAFAGEGRSAGGGNDIELFLHHNGSTHEQLMDLSDVSMDG
DQNEGSSKTESSTTSTTTTTAQPETEMPKIVEITASGDTMQRECLANNKSYKHGELMERDCDERCTCNRG
DWMCEPRCRGLSYPRGSQRSMANPNCLEKMVEEDECCRVMECSEPQLEPTVVATEGAAPSTNGTGESAVT
LPTTDDEATPKPRTDCHYNSGVYKFRERLEIGCEQICHCAEGGVMDCRPRCPERNHTRLDKCVYVKDPKD
VCCQLELCDVTLDDHEQQPTPLQSNNNEDPEEIDPFRFQEQARDAGGAKPTCTFKGAEYDVGQQFRDGCD
QLCICNEQGIHCAKLECPSNFGLDVQDPHCIRWEPVPADFKPSPPNCCPESMRCVDNGTCSYQGVQIENW
SPVPANLTGCDQHCYCENGRVECRAACPPVPALPPADLPCHPALARLLPIPDDECCKHWMCAPQIPKIGG
AGQDEETEATSTHSSIPANETTTTTATANKSTSIPSKVPQIKKDEEKRPPASGAFYPTLDGKPPKSIGGL
GIFEKPEKPEKAHKKVQHQQQQHQQQEQQEQQQHQNDVIFDGDRTEEQEEPLPPNGGFVPFQFGQQHPHQ
PHLGPYGFYNPVKPVYEDYNPYEPYDINPNGTPQGKPPPVPTSQSDLFNILGAEQPGHPVHPGHGGPPRI
HPGQTQKDNHNLGPQVRIEQILQHLQQTVPGGPPPPPPHQQHQSLTPQLHPQQQQISQQHPGHYVPIVHS
GVPPPPPGHGIAIVDGQTVAYESYPVIPGLGVPQHHPQQHQTTPQQHLQQTILPSSSTTSGLSTQASEHS
LHQNQGKLAKQQQSGANNLQPDIEVHTLEAIDPRSIRIVFTVPQVYVNLHGRVELRYSNGPSNDTSTWEQ
QIFAPPEDLIATSQMEFDLPSLEPNSLYKVKITLILRDLNSQPTSSIYTVKTPPERTITPPPPFPDYRPD
FQDIFKNVEDPELTVSETNASWLQLTWKKLGDDQMEYVDGVQLRYKELTGMIYSSTPLIHRTLTSYTIQN
LQPDTGYEIGLYYIPLAGHGAELRAGHMIKVRTAQKVDVYGFDVTVNVTKVKTQSVEISWNGVPYPEDKF
VHIYRAIYQSDAGKEDSSVFKVAKRDSTTGTLIMDLKPGTKYRLWLEMYLTNGNTKKSNVVNFITKPGGP
ATPGKTGKLLTAGTDQPVGDYYGPLVVVSVIAALAIMSTLALLLIITRRRVHQTASITPPRKSDAAYDNP
SYKVEIQQETMNL
>WISP2_RAT (Q9JHC6) WNT1-inducible signaling pathway protein 2 precursor (WISP-2) (Connective tissue growth factor-like protein) (CTGF-L) (CCN family protein COP-1)
MRGSPLIRLLATSFLCLLSMVCAQLCRTPCTCPWTPPQCPQGVPLVLDGCGCCKVCARRLTESCEHLHVC
EPSQGLVCQPGAGPGGHGAVCLLDEDDGDCEVNGRRYLDGETFKPNCRVLCRCDDGGFTCLPLCSEDVTL
PSWDCPRPKRIQVPGKCCPEWVCDQGVTPAIQRSAAQGHQLSALVTPASADAPWPNWSTAWGPCSTTCGL
GIATRVSNQNRFCQLEIQRRLCLPRPCLAARSHSSWNSAF
