# Supplementary material for: Discovering Sequence Motifs with Arbitrary Insertions and Deletions
Source: PLoS Comput Biol. 2008 May 9;4(5):e1000071. doi: 10.1371/journal.pcbi.1000071 (PMC2323616; doi:10.1371/journal.pcbi.1000071)
Supplement: Dataset S1 — Sets of Sequences Containing PROSITE Motifs (0.10 MB ZIP) [file pcbi.1000071.s002.zip › S1/PS01319.fasta]

>RBFA_HELPY (O25688) Ribosome-binding factor A
MNAHKERLESNLLELLQEALASLNDSELNSLSVTKVECSKGKHHAYVFVLSSDHKILSKLKKAEGLIRQF
VLQASGWFKCPKLSFVSDNSLEKQLRLDAIFNEIAKGKDND
>RBFAL_HUMAN (Q8N0V3) Putative ribosome-binding factor A, mitochondrial precursor
MWAAAGGLWRSRAGLRALFRSRDAALFPGCERGLHCSAVSCKNWLKKFASKTKKKVWYESPSLGSHSTYK
PSKLEFLMRSTSKKTRKEDHARLRALNGLLYKALTDLLCTPEVSQELYDLNMELSKVSLTPDFSACRAYW
KTTLSAEQNAHMEAVLQRSAAHMRHLLMSQQTLRNVPPIVFVQDKGNAALAELDQLLAVADFGPRDERDN
FVQNDFRDPDAPQPCGTTEPTTSSSLCGIDHEALNKQIMEYKRRKDKGLGGLVWQGQVAELTTQMKKGRK
RAKPRLEQDSSLKSYLSGEEVEDDLDLVGAPEYECYAPDTEELEAERGGGRTEDGHSCGASRE
>RBFA_MYCPU (Q98PP7) Ribosome-binding factor A
MQNIKLEKREQDILINISRIISEEVQNLKDVLTTVVGIKLSSDLSHCNVYVTFSKNSKKNLERLNQASGY
IKKQLSSILKWRKIPSLHFKIDDTFEKSLKIEQILEEIKKEK
