# Supplementary material for: Discovering Sequence Motifs with Arbitrary Insertions and Deletions
Source: PLoS Comput Biol. 2008 May 9;4(5):e1000071. doi: 10.1371/journal.pcbi.1000071 (PMC2323616; doi:10.1371/journal.pcbi.1000071)
Supplement: Dataset S1 — Sets of Sequences Containing PROSITE Motifs (0.10 MB ZIP) [file pcbi.1000071.s002.zip › S1/PS01359.fasta]

>ASH2_SCHPO (O60070) Set1 complex component ash2 (Set1C component ash2) (COMPASS component ash2) (Complex proteins associated with set1 protein ash2) (Lid2 complex component ash2) (Lid2C component ash2)
MLAHGSNDYGVSLKGNKTGSSPSKASSLNWNEPHTLNEQNTYCYCGKDRNLRFPDLQCSVCLNMFHLSCL
SPPCTSMMGFSTNYQFVCKHCTEDGFERFERGVSAWKAITATAMANLVVKRYVETNPDVPVDSFNAEKMR
NFQANTYFFKKKEDLIPFIEEHWQLLCPDREKVQTWQATLGSCLVANRDTYRAKDETMRNQNSEYALNNP
NLFDFRSGYIFPFQRVGATVPKKRLVETETPPPSSSKLKEDYKDSKREMKRSNTPWSNASIKKNEVPTVP
IRYKPPPWRDSDFETVPKLPIFYPNSSSPNFFSLSEIPFNRRGFRYSPCEAAKDLPNVMYREIELPPFTS
RINWHDISTPVFIDHSALCATVEKGFRMARSNVFMTSGEWYFEIKIEKGGGDDGAHVRIGVSRREAPLDA
PVGYDAYSYGLRDLGGQKVHMSRPRNFMDSFGTGDIIGLHISLPKPSFAQHTTLPSCHDRIPIRYKGQLY
FEQPDYVPSKMMDELMIPSKHNRYIDLPYIPGSFIKVYKNGSYMGTAFENLLDFNPPNSINSNHYSFDDG
SLGYYPSISMYGGGIARFQFGPQFSHRPLVLGSNVRPVSERYNEQIAEDVLCDILDEIDYAEDPNTSSVT
IDVPQEPNAGITIIPEIKDITE
>ECM5_YEAST (Q03214) Extracellular matrix protein 5
MSGHDSVTKISHILNEPVNEKVMVQNGFHESSKIADIELEIQERPSIKQWESPRSAVIPTSNHNFSPFLY
TQFKSRGAAPFAPETIKSVDLVELPEGVPARVFHEKTGLFYQISPHSIPTFILAKKELPDPIKFYELVED
LGSVYGCVKLKIIPDADKFTQLNVDVDRLWFKARKQFFNSNEFQRTKIVDFYAKLYNFHNKIKKSTLTRI
PSIDKRTLDLYRLRSCVKLRGGFNAVCEKKLWAQIGRELGYSGRIMSSLSTSLRSAYAKILLDFDIYEEE
EQAARNNEKNEDMVESEIFRHSNSRSRDEEEPLHKKAKIHRDVFRAGSINHEFKRMRDIKHIKGFPTYFN
SLTEFKLGYTQSTETTLPGYDFTFWENGMEIYDKSKYETKTSPVYNLRQYYEKSLAVFTAIVAKFGSSYP
DLFAKHTTLPQKEFERLYFHLLSEHFIDFEIDTGLGLPCSMRSPGNNSSNEKFAIKNILDQWNLDNIPLN
ELSLLQHLDLDMANFTRTTYDIGMLFSCQGWSVSDHFLPSIDFNHLGSTKLVYSIAPKDMEKFEALIARG
KSEWDTIQSRPRYSTSDDELKSFIETDFYKSFLDAEQSADYSNTGDNSKNSFPEDKIAGNTLHDGSQSDF
IFEPNFILANGIKLYKTTQEQGSYIFKFPKAFTCSIGSGFYLSQNAKFAPSSWLRFSSEAAKWTSKMGFL
PGLDVNQLLINALLNSNNPVLRKKCRDLISNYVVEEAENSKKLGELIGTVDVVYNKLNYISDISLESTGL
SKIVVTHGALQRNLSLKEFVVLLEKPENGAHSICGIPIRDQSGNLNVCLHSYFDSASLGIALDGLDKPPT
SYLLVHNEDFEKKWDVLMTSTFRNRTVPLNIIQYLISHTDSNTEFNRMLRSNFDDSLLLIEKCKKFIKTF
VDVSCSVKDVDFGNGFNLRHLPLKFSDNMADNLESLYESVRKCSIEFSEKPTIIRLYHVSRQFPIDNRDI
IDGNNLDLLKELYQKSLTIPLKVSYWTKLTRKICRLEWLSVYEHIFIERCDIKNEDPAKYSLPLLYSYFE
FGLKYCDSEDIDKLGEVRKLILKYQDMMQKVRVFLKKDPPSKISLSDLEDVLLDIEEYRLPIQSSFFSEL
DYVIREIENAKKMNDVNILYNTDNIDKIDELIRKNDPKFVKFANQFNGSRLDKRPLASDNSGSVKAKQEL
KVFKLWNQHLDQIMQKNKFIEILPSIFRCLDLKSDKYIPLESCSKRQTKYCFCRRVEEGTAMVECEICKE
WYHVDCISNGELVPPDDPNVLFVCSICTPPCMAVDNIEGVTFELDDLKRILVESLKLSLIPDPPILKNLF
DVFAFALNFKNEMEKELFTNGYVNQLSSTHKIKYYLRKLKGSQCGFTNLTDPLRKHCQVKDAEAIKWLTD
NGRIIITGIPN
>ING5_MOUSE (Q9D8Y8) Inhibitor of growth protein 5
MATAMYLEHYLDSIENLPCELQRNFQLMRELDQRTEDKKAEIDILAAEYISTVKTLSSAQRVEHLQKIQS
AYSKCKEYSDDKVQLAMQTYEMVDKHIRRLDADLARFEADLKDRMDGSDFESTGARSLKKGRSQKEKRSS
RGRGRRTSEEDTPKKKKHKSGSEFTDSILSVHPSDVLDMPVDPNEPTYCLCHQVSYGEMIGCDNPDCPIE
WFHFACVDLTTKPKGKWFCPRCVQEKRKKK
>K1045_PONPY (Q5R4R7) Protein KIAA1045 homolog
MGVLMSKRQTVEQVQKVSLAVSAFKDGLRDRPSIRRTGELPGSRRGTVEGSVQEVQEEKEAEAGTSVVQE
ESSAGRAAWERLRDGRGVEPEEFDRTGRFTPPAFIRPTRKLDDDKPPEICLEPREPVVNDEMCDVCEVWT
AESLFPCRVCTRVFHDGCLRRMGYIQGDSAAEVMEMAHTETGWSCHYCDNINLLLTEEEMYSLTETFQRC
KVIPDCSLTLEDFLRYRHQAAKRGDRDRALSEEQEEQAARQFAALDPEHRGYIEWSDFLSHESLLLLQQL
RPQNSLLRLLTVKERERARATFLARGSGSTISEAECRRAQHSWFCKRFPEAPSCSVSISHVGPIADSSPA
SSSSKSQDKTLLPTEQESRFVDWPTFLQENVLYILAARPNSAAIHLKPPG
>MLO2_SCHPO (Q09329) Protein mlo2
MEETAHELTVKQYVEQQRELEREAREVLPYSFDTCTYSMGYLKQPLYACLTCQKASGSLNAVCYSCSISC
HADHDLVDLFNKRHFRCDCGTTRTHSIPCNLRKSVDECGSENDYNHNFEGRFCICDTVYNPETEEGTMFQ
CILCEDWFHEKCLQKTNKGIAIPDAETFEWLVCSECSEKYRDHLLNQKHESIAGTERAPLFLSENFRENL
CPCESCISLRNLEMPMLVAEEPIYEPPEDSEDGISEMNEDPSESGEMIEQVISSTMNDVLRILDRLPRVQ
ANESVYAYNRLKSELTDFLTPFARENRVVTKEDISNFFLERSRISKNLR
>PHF22_RAT (Q68FR3) Integrator complex subunit 12 (PHD finger protein 22)
MAATVNLELDPIFLKALGFLHSKSKDSAEKLKTLLDESLARGIDASYRPAQKDVEPPKISSTKSLSIKQE
PKTSSSLPSGSSNGKVLAAEKLKKEAEKRPADKMKDATEGVDVPKKPRLEKPETRSSPITVQTSKDLAMA
DLSSFEETSADDFAMEMGLACVVCRQMTVASGNQLVECQECHNLYHQDCHKPQVTDKEVNDPRLVWYCAR
CTRQMKRMAQKTQKPPQKPAPTVVSVAPTVKDPLVKKPETKLKQETTFLAFKRTEVKPSTVISGNSSSNN
VSSSVTSGLTGWAAFAAKTSSAGPSTAKLNSTAQNSSGKPAASSASQKPVGLTGLATSSKGGIGSKIGSS
NSTSPSVPLKPLPPLTLGKTGLSRSVSCDNVSKVGLPSPSSLVPGGSSQLSGNGNSATAGPTGSITSKTT
SETSSSTSASLKGPTSQESQLNAMKRLQMVKKKAAQKKLKK
>TCF19_PANTR (Q7YR48) Transcription factor 19 (Transcription factor SC1)
MLPCFQLLRIGGGRGGDLYTFHPPAGAGCTYRLGHRADLCDVALRPQQEPGLISGIHAELHAEPRGDDWR
VSLEDHSSQGTLVNNVRLPRGHRLELSDGDLLTFGPEGPPGTSPSEFYFMFQQVRVKPQDFAAITIPRSR
GEARVGAGFRPMLPSQGAPQRPLSTLSPAPKATLILNSIGSLSKLRPQPLTFSPSWGGPKSLPVPAPPGE
VGTTPSAPPQRNRRKSVHRVLAELDDESEPPENPPPVLMERRKKLRVDKAPLTPTGNRRGRPRKYPVSAP
VAPPAVGGGEPCAAPCCCLPQEETVAWVQCDGCDVWFHVACVGCSIQAAREADFRCPGCRAGIQT
>Y1342_ARATH (Q9C810) PHD finger protein At1g33420
MAVMNGGRATKRARRSNRISADLYDFSTFPTAEINGESTTLPPFRDGVRTFLATHARVTFPPSTLFSSLM
TWQIMLRPGDSTDGSDLSSKLVSLDVVEEDVTRSSRSVYCEHCCVVGWSSHPVCRKRYRFIIRSGGDTKA
CTRCGNTQNLSEGSNCKWCSMALDIENWVYSQLEDNTHLLHGVIHSNGYAHLLCLNGREGGSGFLTGRAI
MDFWDRLCSSLAVRKASVMDVSRKYGMDYRLLHGITRGCSWYSEWGYEFKSGSYALTKEAYQSAVDTLSA
IPLSEFLFQGRKPRTQLHSIISFYQSLSCSELVTVKDLFSFLLQMIRENSSKPASKSSVLCAWSKSDVER
VQQTMVKILKASGRPQANWVTRWALKRSICKSASPQLIDYCLKHFGGVLVDDGSRVVSSRCNPGSNDFEY
RLESVNNVHRLSNQDVNNASVEHVKQDLRYLYETLLHPQTMAEFRSRATREKMIDAATKILDCKHFIKDY
LSSTVNPVAINLWCCVELSDELKESPAPPPERLVLPLNATVSDLKIEAAKAFQEVYAMFKRFEVEELLGY
GSIDDSITLKFLVGTNGVIRIKGRCSKHGLLRYRMERGVDNWKVDCKCGTKDDDGERMLACDGCGVWHHT
RCIGINNADALPSKFLCFRCIELYSKKPKQSKKERGSSQVPKAGFVCRGESAAMGSGSNLSVTLRVG
>Y5621_ARATH (O81488) PHD finger protein At5g26210
MEAGGAYNPRTVEEVFRDFKGRRAGMIKALTTDVQEFFRLCDPEKENLCLYGHPNEHWEVNLPAEEVPPE
LPEPVLGINFARDGMAEKDWLSLVAVHSDAWLLAVAFFFGARFGFDKADRKRLFNMVNDLPTIFEVVAGT
AKKQGKDKSSVSNNSSNRSKSSSKRGSESRAKFSKPEPKDDEEEEEEGVEEEDEDEQGETQCGACGESYA
ADEFWICCDLCEMWFHGKCVKITPARAEHIKQYKCPSCSNKRARS
