# Supplementary material for: Discovering Sequence Motifs with Arbitrary Insertions and Deletions
Source: PLoS Comput Biol. 2008 May 9;4(5):e1000071. doi: 10.1371/journal.pcbi.1000071 (PMC2323616; doi:10.1371/journal.pcbi.1000071)
Supplement: Dataset S1 — Sets of Sequences Containing PROSITE Motifs (0.10 MB ZIP) [file pcbi.1000071.s002.zip › S1/PS01360.fasta]

>ANKY1_HUMAN (Q9P2S6) Ankyrin repeat and MYND domain-containing protein 1 (Testis-specific ankyrin-like protein 1) (Zinc-finger MYND domain protein 13)
MYQGEFGLNMKLGYGKFSWPTGESYHGQFYRDHCHGLGTYMWPDGSSFTGTFYLSHREGYGTMYMKTRLF
QGLYKADQRFGPGVETYPDGSQDVGLWFREQLIKLCTQIPSGFSLLRYPEFSSFITHSPARISLSEEEKT
EWGLQEGQDPFFYDYKRFLLNDNLTLPPEMYVYSTNSDHLPMTSSFRKELDARIFLNEIPPFVEDGEPWF
IINETPLLVKIQKQTYKFRNKPAHTSWNMGAILEGKRSGFAPCGPKEQLSMEMILKAEEGNHEWICRILK
DNFASADVADAKGYTVLAAAATHCHNDIVNLLLDCGADVNKCSDEGLTALSMCFLLHYPAQSFKPNVAER
TIPEPQEPPKFPVVPILSSSFMDTNLESLYYEVNVPSQGSYELRPPPAPLLLPRVSGSHEGGHFQDTGQC
GGSIDHRSSSLKGDSPLVKGSLGHVESGLEDVLGNTDRGSLCSAETKFESNVCVCDFSIELSQAMLERSA
QSHSLLKMASPSPCTSSFDKGTMRRMALSMIERRKRWRTIKLLLRRGADPNLCCVPMQVLFLAVKAGDVD
GVRLLLEHGARTDICFPPQLSTLTPLHIAAALPGEEGVQIVELLLHAITDVDAKASDEDDTYKPGKLDLL
PSSLKLSNEPGPPQAYYSTDTALPEEGGRTALHMACEREDDNKCARDIVRLLLSHGANPNLLWSGHSPLS
LSIASGNELVVKELLTQGADPNLPLTKGLGSALCVACDLTYEHQRNMDSKLALIDRLISHGADILKPVML
RQGEKEAVGTAVDYGYFRFFQDRRIARCPFHTLMPAERETFLARKRLLEYMGLQLRQAVFAKESQWDPTW
LYLCKRAELIPSHRMKKKGPSLPRGLDVKEQGQIPFFKFCYQCGRSIGVRLLPCPRCYGILTCSKYCKTK
AWTEFHKKDCGDLVAIVTQLEQVSRRREEFQ
>EGLN1_MOUSE (Q91YE3) Egl nine homolog 1 (EC 1.14.11.-) (Hypoxia-inducible factor prolyl hydroxylase 2) (HIF-prolyl hydroxylase 2) (HIF-PH2) (HPH-2) (SM-20)
MASDSGGPGVLSASERDRQYCELCGKMENLLRCGRCRSSFYCCKEHQRQDWKKHKLVCQGGEAPRAQPAP
AQPRVAPPPGGAPGAARAGGAARRGDSAAASRVPGPEDAAQARSGPGPAEPGSEDPPLSRSPGPERASLC
PAGGGPGEALSPGGGLRPNGQTKPLPALKLALEYIVPCMNKHGICVVDDFLGRETGQQIGDEVRALHDTG
KFTDGQLVSQKSDSSKDIRGDQITWIEGKEPGCETIGLLMSSMDDLIRHCSGKLGNYRINGRTKAMVACY
PGNGTGYVRHVDNPNGDGRCVTCIYYLNKDWDAKVSGGILRIFPEGKAQFADIEPKFDRLLFFWSDRRNP
HEVQPAYATRYAITVWYFDADERARAKVKYLTGEKGVRVELKPNSVSKDV
>PDCD2_RAT (P47816) Programmed cell death protein 2 (Zinc finger protein Rp-8) (Fragment)
PLAFLLQVYAPLPGRDDAFHRSLFLFCCREPLCCAGLRVFRNQLPRKNAFYSYEPPSETGASDTECVCLQ
LKSGAHLCRVCGCLAPMTCSRCKQAHYCSKEHQTLDWQLGHKQACTQSDHLDHMVPDHNLLFPEFEIVTE
TEDEIGPEVVEMEDYSEVIGSMEGVPEEELDSMAKHESKEDHIFQKFKSKIALEPEQILRYGRGIKPIWI
SGENIPQEKDIPDCSCGVKRIFEFQVMPQLLNHLKADRLGTSVDWGILAVFTCAESCSLGIGFTEEFVWK
QDVTETP
>UBP19_HUMAN (O94966) Ubiquitin carboxyl-terminal hydrolase 19 (EC 3.1.2.15) (Ubiquitin thioesterase 19) (Ubiquitin-specific-processing protease 19) (Deubiquitinating enzyme 19) (Zinc finger MYND domain-containing protein 9) (Fragment)
AGCGGLARLSVPCWRIWPQRAAKIAGPGRKRRSPDPDAVADPGALWLSTKRLKMSGGASATGPRRGPPGL
EDTTSKKKQKDRANQESKDGDPRKETGSRYVAQAGLEPLASGDPSASASHAAGITGSRHRTRLFFPSSSG
SASTPQEEQTKEGACEDPHDLLATPTPELLLDWRQSAEEVIVKLRVGVGPLQLEDVDAAFTDTDCVVRFA
GGQQWGGVFYAEIKSSCAKVQTRKGSLLHLTLPKKVPMLTWPSLLVEADEQLCIPPLNSQTCLLGSEENL
APLAGEKAVPPGNDPVSPAMVRSRNPGKDDCAKEEMAVAADAATLVDEPESMVNLAFVKNDSYEKGPDSV
VVHVYVKEICRDTSRVLFREQDFTLIFQTRDGNFLRLHPGCGPHTTFRWQVKLRNLIEPEQCTFCFTASR
IDICLRKRQSQRWGGLEAPAARVGGAKVAVPTGPTPLDSTPPGGAPHPLTGQEEARAVEKDKSKARSEDT
GLDSVATRTPMEHVTPKPETHLASPKPTCMVPPMPHSPVSGDSVEEEEEEEKKVCLPGFTGLVNLGNTCF
MNSVIQSLSNTRELRDFFHDRSFEAEINYNNPLGTGGRLAIGFAVLLRALWKGTHHAFQPSKLKAIVASK
ASQFTGYAQHDAQEFMAFLLDGLHEDLNRIQNKPYTETVDSDGRPDEVVAEEAWQRHKMRNDSFIVDLFQ
GQYKSKLVCPVCAKVSITFDPFLYLPVPLPQKQKVLPVFYFAREPHSKPIKFLVSVSKENSTASEVLDSL
SQSVHVKPENLRLAEVIKNRFHRVFLPSHSLDTVSPSDTLLCFELLSSELAKERVVVLEVQQRPQVPSVP
ISKCAACQRKQQSEDEKLKRCTRCYRVGYCNQLCQKTHWPDHKGLCRPENIGYPFLVSVPASRLTYARLA
QLLEGYARYSVSVFQPPFQPGRMALESQSPGCTTLLSTGSLEAGDSERDPIQPPELQLVTPMAEGDTGLP
RVWAAPDRGPVPSTSGISSEMLASGPIEVGSLPAGERVSRPEAAVPGYQHPSEAMNAHTPQFFIYKIDSS
NREQRLEDKGDTPLELGDDCSLALVWRNNERLQEFVLVASKELECAEDPGSAGEAARAGHFTLDQCLNLF
TRPEVLAPEEAWYCPQCKQHREASKQLLLWRLPNVLIVQLKRFSFRSFIWRDKINDLVEFPVRNLDLSKF
CIGQKEEQLPSYDLYAVINHYGGMIGGHYTACARLPNDRSSQRSDVGWRLFDDSTVTTVDESQVVTRYAY
VLFYRRRNSPVERPPRAGHSEHHPDLGPAAEAAASQASRIWQELEAEEEPVPEGSGPLGPWGPQDWVGPL
PRGPTTPDEGCLRYFVLGTVAALVALVLNVFYPLVSQSRWR
>YB2A_SCHPO (P87311) Hypothetical zinc finger MYND domain-containing protein C31F10.10c
MRESNVSIVWNNKASVTINTVLYDRRALDCDSEMSLMNSLSHLVYLTSTSPKIREILTMDGGLMRLMNIL
RAGRGQTFARMTIWQLALQCVVNVGIRGSEAIRIRVVEAGIVPIVVTLLDDFLFALESVVSHHSRFQFSL
TPSTTPPPSSASAPFPINSNISNSLDSVSQHNSSADSLFVNGDVPSPFGASTASSSSRRVYSVDLRDSGD
VQLPNQSTFRHSVNRDLLGSSSTTSHDRSSGSIYSNDSFQDPRVQANSPLTIQRISSAAPSTPTSTENVN
YNMTTPSSPSYSRQTGPASETINDEIDSPNFFFPTPLNIMTTTQDSSRDVQLSLNNVQSQALNNRQRRNQ
LLPGVPSTSALLDGRRPENVVDYHGIASFFDNFDKKINKLPREEDILFGLQILAYTSKNYFHMRPYFESS
KDVPSLRMSPLRSGSKTWNIFQLVEQFTLKFYPPQVQYWARAIMNNYCRKDESHGGIRRCANLLCNKWEE
HSRQFAKCRRCRRTKYCSKECQHQAWPGHSRWCRVIHKDGRNSKRESSKINSVTESESTASPAASVIPVG
TESVTSSTQSDSRL
>YR331_MIMIV (Q5UQS2) Hypothetical zinc finger MYND domain-containing protein R331
MPIIAVISKNNCQFDDLENYVLPLLYQYHDETTRLQLKNKLNDYLWEIIEPYVTFINCQSDIFMETICTH
LVKEFPDKKLDDFFYHTESSFSFPKKHTELMYCQPTWSYQKDQEVNMNFIGCLFSLKHNVIENTCIVIAN
NYDISTQNNIVIGDVTKNDILRMVRRRYFFSAELIKNDTITKYYYQNPGYLVSKVFDLKEQDTIEKLTVG
FLKYNLSFYCNQNKNQYVNKIATRINGLYQLYGDVLVLNEMDEHVYTNLSTHELRRLNVLAYGRLYDRQL
KADEIHEESHVEVDEQGKEIEKKKTPLWSKYIIIDKRMSEWQNNKNKCFYCNKNIEKPVVCNKCFRIKYC
SEKCQSEYNSYHSDDCINPKSITN
>ZMY10_MOUSE (Q99ML0) Zinc finger MYND domain-containing protein 10 (BLu protein)
MGDLELLLPGEAEVLVRGLRSFQLREMGSEGWNKQHESLEKLNMQAILDATISQAEPIQELLVNHGKIPT
LVEELIAVEMWKQKVFPVLCRLEDFKPQNTFPIYMVVHHEASIINLLETVFFHKEVCESADDKVLDLVDY
CHRKLILLVARKGGGDLSEEEQFQDSTPMQELQKQAEMMEFEISLKALSVLRYITDCVDSLSLSTLNRML
RTHNLPCLLVELLEHSPWSRRVGGKLQHFESGRWQTVAPSEQQKLNKLDGQVWIALYNLLLSPEARARYC
LTSFAKGQLLKLQAFLTDTLLDQLPNLADLKGFLAHLSLAETQPPKKDLVLEQIPEIWDRLERENKGKWQ
AIAKHQLQHVFSLSEKDLRQQAQRWAETYRLDVLEAVAPERPRCGYCNAEASKRCSRCQNVWYCCRECQV
KHWEKHGKTCVLAAQGDRAK
>ZMY11_MOUSE (Q8R5C8) Zinc finger MYND domain-containing protein 11
MSRVHGMHPKETTRQLSLAVKDGLIVETLTVGCKGSKAGIEQEGYWLPGDEIDWETETHDWYCFECHLPG
EVLICDLCFRVYHSKCLSDEFRLRDSSSHWQCPVCRSIKKKHSNKQEMGTYLRFIVSRMKERAIDLNKKG
KDSKHPMYRRLVHSAVDVPTIQEKVNEGKYRSYEEFKADAQLLLHNTVIFYGADSEQADIARMLYKDTCH
ELDELQLCKNCFYLSNARPDNWFCYPCIPNHELVWAKMKGFGFWPAKVMQKEDNQVDVRFFGHHHQRAWI
PSENIQDITVNVHRLHVKRSMGWKKACDELELHQRFLREGRFWKSKNEDRGEEEAESSISSTSNEQLKVT
QEPRAKKGRRNQSVEPKKEEPEPETEAVSSSQEIPTMPQPIERVSVSTQTKKLSASSPRMLHRSTQTTSD
GVCQSMCHDKYTKIFNDFKDRMKSDHKRETERVVREALEKLRSEMEEEKRQAVNKAVANLQGEMDRKCKQ
VKEKCKEEFVEEIKKLAAQHKQLISQTKKKQWCYNCEEEAMYHCCWNTSYCSIKCQQEHWHAEHKRTCRR
KR
>ZMY12_HUMAN (Q9H0C1) Zinc finger MYND domain-containing protein 12
MNVIYPLAVPKGRRLCCEVCEAPAERVCAACTVTYYCGVVHQKADWDSIHEKICQLLIPLRTSMPFYNSE
EERQHGLQQLQQRQKYLIEFCYTIAQKYLFEGKHEDAVPAALQSLRFRVKLYGLSSVELVPAYLLLAEAS
LGLGRIVQAEEYLFQAQWTVLKSTDCSNATHSLLHRNLGLLYIAKKNYEEARYHLANDIYFASCAFGTED
IRTSGGYFHLANIFYDLKKLDLADTLYTKVSEIWHAYLNNHYQVLSQAHIQQMDLLGKLFENDTGLDEAQ
EAEAIRILTSILNIRESTSDKAPQKTIFVLKILVMLYYLMMNSSKAQEYGMRALSLAKEQQLDVHEQSTI
QELLSLISTEDHPIT
>ZMY17_MOUSE (Q9D5Z5) Zinc finger MYND domain-containing protein 17
MAPRSRRRKHKKPPPVIPMIEIPPTEVSPVSPALSKPGPSIDALGFISLDNNVPGLSQLILQKLNMKNYE
EYKLVINGGTPVSSFGFRCQQEMFQKMEDTFRFCAYCKVLPHGLSNCKVLRHCKRCRNVYYCDTECQRSD
WPAHRKVCRELRLVAVDRVMEWLLVTGDFVLPSGPWPWLPEDIQNWDTWFSMRGLQLESTLNALLGSHSM
TMLWASLGRPRPDPDVLHGSLKRLMTDVLSRPLTLGLGLRTVAIDVGKTGGSTLHVVGASHVETFLIRSG
DYDELGYMFPEHLGFHVIMVGVDVATDLLQSSSSLSLEPGTIQLSGHRALYHDFWEEQIETGILAHPDLV
AAFHPGFHASPGLMEAWLPTLLLLRDYEIPTLITVYSQQELEASLQILVNLDTHIIACGANPFASLKPEQ
VYSNPNKQPVYSSAYYIMFLGSSPAN
>ZMY19_RAT (Q7TSV3) Zinc finger MYND domain-containing protein 19 (Melanin-concentrating hormone receptor 1-interacting zinc-finger protein) (MCH-R1-interacting zinc-finger protein)
MTDFKLGIVRLGRVAGKTKYTLIDEQDIPLVESYSFEARMEVDADGNGAKIFAYAFDKNRGRGSGRLLHE
LLWERHRGGVAPGFQVVHLNAVTVDNRLDNLQLVPWGWRPKAEETSSKQREQSLYWLAIQQLPTDPIEEQ
FPVLNVTRYYNANGDVVEEEENSCTYYECHYPPCTVIEKQLREFNICGRCQVARYCGSQCQQKDWPAHKK
HCRERKRPFQHELEPER
