# Supplementary material for: Discovering Sequence Motifs with Arbitrary Insertions and Deletions
Source: PLoS Comput Biol. 2008 May 9;4(5):e1000071. doi: 10.1371/journal.pcbi.1000071 (PMC2323616; doi:10.1371/journal.pcbi.1000071)
Supplement: Dataset S1 — Sets of Sequences Containing PROSITE Motifs (0.10 MB ZIP) [file pcbi.1000071.s002.zip › S1/PS60004.fasta]

>CXO6A_CONPE (P56712) Omega-conotoxin PnVIA
GCLEVDYFCGIPFANNGLCCSGNCVFVCTPQ
>CXO6A_CONRA (P58914) Omega-conotoxin RVIA
CKPPGSPCRVSSYNCCSSCKSYNKKCG
>CXO6B_CONCT (P58918) Omega-conotoxin CVIB
CKGKGASCRKTMYDCCRGSCRSGRC
>CXO7A_CONCN (P58916) Omega-conotoxin CnVIIA
CKGKGAPCTRLMYDCCHGSCSSSKGRC
>CXO7B_CONMA (P05485) Omega-conotoxin MVIIb (SNX-159)
CKGKGASCHRTSYDCCTGSCNRGKC
>CXO7_CONGE (P05483) Omega-conotoxins GVIIA/GVIIB (Shaker peptides GVIIA/GVIIB) (SNX-178)
CKSPGTPCSRGMRDCCTSCLLYSNKCRRY
>CXO7_CONTE (P56714) Omega-conotoxin TxVII
CKQADEPCDVFSLDCCTGICLGVCMW
