# Supplementary material for: Discovering Sequence Motifs with Arbitrary Insertions and Deletions
Source: PLoS Comput Biol. 2008 May 9;4(5):e1000071. doi: 10.1371/journal.pcbi.1000071 (PMC2323616; doi:10.1371/journal.pcbi.1000071)
Supplement: Dataset S1 — Sets of Sequences Containing PROSITE Motifs (0.10 MB ZIP) [file pcbi.1000071.s002.zip › S1/PS60005.fasta]

>CXD66_CONAA (P60179) Delta-conotoxin Am 2766
CKQAGESCDIFSQNCCVGTCAFICIE
>CXD6A_CONER (P60513) Delta-conotoxin EVIA (Delta-EVIA)
DDCIKPYGFCSLPILKNGLCCSGACVGVCADL
>CXD6A_CONGL (Q9TWM7) Delta-conotoxin GmVIA
VKPCRKEGQLCDPIFQNCCRGWNCVLFCV
>CXDB_CONTE (P24159) Delta-conotoxin TxVIB (TxIB)
WCKQSGEMCNVLDQNCCDGYCIVFVCT
