# Supplementary material for: Discovering Sequence Motifs with Arbitrary Insertions and Deletions
Source: PLoS Comput Biol. 2008 May 9;4(5):e1000071. doi: 10.1371/journal.pcbi.1000071 (PMC2323616; doi:10.1371/journal.pcbi.1000071)
Supplement: Dataset S1 — Sets of Sequences Containing PROSITE Motifs (0.10 MB ZIP) [file pcbi.1000071.s002.zip › S1/PS60013.fasta]

>CXM3A_CONPU (P58925) Mu-conotoxin PIIIA precursor (Fragment)
EKRQRLCCGFPKSCRSRQCKPHRCCGR
>CXM3A_CONSE (P60207) Mu-conotoxin SmIIIA precursor (Fragment)
PLFDKRQRCCNGRRGCSSRWCRDHSRCCGRR
>CXM3C_CONGE (P05482) Mu-conotoxin GIIIC
RDCCTPPKKCKDRRCKPLKCCA
