# Supplementary material for: Discovering Sequence Motifs with Arbitrary Insertions and Deletions
Source: PLoS Comput Biol. 2008 May 9;4(5):e1000071. doi: 10.1371/journal.pcbi.1000071 (PMC2323616; doi:10.1371/journal.pcbi.1000071)
Supplement: Dataset S1 — Sets of Sequences Containing PROSITE Motifs (0.10 MB ZIP) [file pcbi.1000071.s002.zip › S1/PS60014.fasta]

>CAS1A_CONST (P28878) Alpha-conotoxin SIA (S1A)
YCCHPACGKNFDC
>CXA1_CONAL (P56639) Alpha-conotoxin AuIA
GCCSYPPCFATNSDYC
>CXA1_CONCN (P56973) Alpha-conotoxin CnIA [Contains: Alpha-conotoxin CnIB]
GRCCHPACGKYYSC
>CXA1_CONEP (P56638) Alpha-conotoxin EpI
GCCSDPRCNMNNPDYC
>CXA1_CONER (P50982) Alpha-conotoxin EI
RDPCCYHPTCNMSNPQIC
>CXA1_CONIM (P50983) Alpha-conotoxin ImI precursor (Alpha-CTx ImI) (Fragment)
IVRRGCCSDPRCAWRCG
>CXA1_CONMA (P01521) Alpha-conotoxin MI (Alpha-MI) (M1)
GRCCHPACGKNYSC
>CXA1_CONPU (P69658) Alpha-conotoxin PIA precursor (Fragment)
SDGRDAAANDKATDLIALTARRDPCCSNPVCTVHNPQICG
>CXA2_CONAL (P56640) Alpha-conotoxin AuIB
GCCSYPPCFATNPDC
>CXA2_CONGE (P01520) Alpha-conotoxin GII
ECCHPACGKHFSC
>CXA2_CONIM (Q8I6R5) Alpha-conotoxin ImII precursor (Alpha-CTx ImII) (Fragment)
IVRRACCSDRRCRWRCG
>CXA2_CONMA (P56636) Alpha-conotoxin MII precursor (M2) (Fragment)
SDGRNAAANDKASDVITLALKGCCSNPVCHLEHSNLCGRRR
>CXA3_CONAL (P56641) Alpha-conotoxin AuIC
GCCSYPPCFATNSGYC
>CXAA_CONGE (P01519) Alpha-conotoxin GIA [Contains: Alpha-conotoxin GI (G1)]
ECCNPACGRHYSCGK
>CXAA_CONPE (P50984) Alpha-conotoxin PnIA (Alpha-PnIA)
GCCSLPPCAANNPDYC
>CXAC_CONGE (Q86RB2) Alpha-conotoxin GIC precursor (Fragment)
SDGRNDAAKAFDLISSTVKKGCCSHPACAGNNQHICGRRR
>CXAD_CONGE (P60274) Alpha-conotoxin GID
IRDECCSNPACRVNNPHVC
