# Supplementary material for: Discovering Sequence Motifs with Arbitrary Insertions and Deletions
Source: PLoS Comput Biol. 2008 May 9;4(5):e1000071. doi: 10.1371/journal.pcbi.1000071 (PMC2323616; doi:10.1371/journal.pcbi.1000071)
Supplement: Dataset S1 — Sets of Sequences Containing PROSITE Motifs (0.10 MB ZIP) [file pcbi.1000071.s002.zip › S1/PS60019.fasta]

>CXI3_CONIM (P69497) I-superfamily conotoxin-3 precursor
MMFRLTSVSCFLLVIACLNLVVLTNACLRDGQSCGYDSDCCRYSCCWGYCDLTCLINGKRATFQ
>CXI3_CONRA (Q7Z090) I-superfamily conotoxin R11.3
GPRCWVGRVHCTYHKDCCPSVCCFKGRCKPQSWGCWSGPT
>CXI8_CONRA (Q7Z091) I-superfamily conotoxin R11.8 (r11d)
GCKKDRKPCSYHADCCNCCLSGICAPSTNWILPGCSTSTFT
>CXIE_CONRA (Q7M4K5) I-superfamily conotoxin r11e
ECKTNKMSCSLHEECCRFRCCFHGKCQTSVFGCWVDP
