# Supplementary material for: Discovering Sequence Motifs with Arbitrary Insertions and Deletions
Source: PLoS Comput Biol. 2008 May 9;4(5):e1000071. doi: 10.1371/journal.pcbi.1000071 (PMC2323616; doi:10.1371/journal.pcbi.1000071)
Supplement: Dataset S2 — Sets of ELM Sites with Flanking Residues (0.02 MB ZIP) [file pcbi.1000071.s003.zip]

Archive with 42 entries (41 files):
- S2/
- S2/LIG_14-3-3_1.fas
- S2/LIG_14-3-3_3.fas
- S2/LIG_AP2alpha_2.fas
- S2/LIG_AP_GAE_1.fas
- S2/LIG_Clathr_ClatBox_1.fas
- S2/LIG_COP1.fas
- S2/LIG_CtBP.fas
- S2/LIG_CYCLIN_1.fas
- S2/LIG_Dynein_DLC8_1.fas
- S2/LIG_HP1_1.fas
- S2/LIG_MAD2.fas
- S2/LIG_NRBOX.fas
- S2/LIG_PCNA.fas
- S2/LIG_PIP2_ANTH_1.fas
- S2/LIG_RB.fas
- S2/LIG_RGD.fas
- S2/LIG_SH2_GRB2.fas
- S2/LIG_SH2_SRC.fas
- S2/LIG_SH2_STAT3.fas
- S2/LIG_SH2_STAT5.fas
- S2/LIG_SH3_1.fas
- S2/LIG_SH3_2.fas
- S2/LIG_SH3_3.fas
- S2/LIG_TRAF2_1.fas
- S2/LIG_TRAF6.fas
- S2/LIG_WRPW_1.fas
- S2/MOD_CMANNOS.fas
- S2/MOD_N-GLC_2.fas
- S2/MOD_PKB_1.fas
- S2/MOD_SUMO.fas
- S2/MOD_TYR_ITAM.fas
- S2/MOD_TYR_ITIM.fas
- S2/MOD_TYR_ITSM.fas
- S2/TRG_ENDOCYTIC_2.fas
- S2/TRG_ER_diArg_1.fas
- S2/TRG_ER_diLys_1.fas
- S2/TRG_ER_KDEL_1.fas
- S2/TRG_LysEnd_APsAcLL_1.fas
- S2/TRG_LysEnd_APsAcLL_3.fas
- S2/TRG_LysEnd_GGAAcLL_1.fas
- S2/TRG_PTS1.fas
