# Supplementary material for: Discovering Sequence Motifs with Arbitrary Insertions and Deletions
Source: PLoS Comput Biol. 2008 May 9;4(5):e1000071. doi: 10.1371/journal.pcbi.1000071 (PMC2323616; doi:10.1371/journal.pcbi.1000071)
Supplement: Dataset S2 — Sets of ELM Sites with Flanking Residues (0.02 MB ZIP) [file pcbi.1000071.s003.zip › S2/LIG_14-3-3_1.fas]

>BAD_RAT_134_139 124 149
MEEELSPFRGRSRSAPPNLWAAQRYG
>M3K5_HUMAN_963_968 953 978
ALSAGSNEYLRSISLPVPVLVEDTSS
>MPIP3_HUMAN_213_218 203 228
EAKVSRSGLYRSPSMPENLNRPRLKQ
>RAF1_HUMAN_256_261 246 271
SSEGSLSQRQRSTSTPNVHMVSTTLP
>RAF1_HUMAN_618_623 608 633
LLQHSLPKINRSASEPSLHRAAHTED
