# Supplementary material for: Discovering Sequence Motifs with Arbitrary Insertions and Deletions
Source: PLoS Comput Biol. 2008 May 9;4(5):e1000071. doi: 10.1371/journal.pcbi.1000071 (PMC2323616; doi:10.1371/journal.pcbi.1000071)
Supplement: Dataset S2 — Sets of ELM Sites with Flanking Residues (0.02 MB ZIP) [file pcbi.1000071.s003.zip › S2/LIG_14-3-3_3.fas]

>FOXO3_HUMAN_29_34 19 44
DPEFEPQSRPRSCTWPLQRPELQASP
>FOXO3_HUMAN_250_255 240 265
GGKSGKAPRRRAVSMDNSNKYTKSRG
>HDAC4_HUMAN_629_634 619 644
VSFGGHRPLSRAQSSPASATFPVSVQ
>IRS1_HUMAN_267_272 257 282
MRAMSDEFRPRSKSQSSSNCSNPISV
>IRS1_HUMAN_371_376 361 386
GSARLHPPLNHSRSIPMPASRCSPSA
>IRS1_HUMAN_638_643 628 653
GSGDYMPMSPKSVSAPQQIINPIRRH
>KSR1_MOUSE_294_299 284 309
QLLPSFPTLTRSKSHESQLGNRIDDV
>KSR1_MOUSE_389_394 379 404
ITFLPLARLRRTESVPSDINNPVDRA
>PTN3_HUMAN_356_361 346 371
GGMVWNPAMRRSLSVEHLETKSLPSR
>PTN3_HUMAN_832_837 822 847
LEFVNYVRSLRVDSEPVLVHCSAGIG
>SLOB_DROME_51_56 41 66
KKLHKANGLKRSNSAIEFDVSALTAA
>SLOB_DROME_76_81 67 91
NRRQIYSSNRSASSEQDNSDLSEHS
