# Supplementary material for: Discovering Sequence Motifs with Arbitrary Insertions and Deletions
Source: PLoS Comput Biol. 2008 May 9;4(5):e1000071. doi: 10.1371/journal.pcbi.1000071 (PMC2323616; doi:10.1371/journal.pcbi.1000071)
Supplement: Dataset S2 — Sets of ELM Sites with Flanking Residues (0.02 MB ZIP) [file pcbi.1000071.s003.zip › S2/LIG_AP2alpha_2.fas]

>AMPH_RAT_357_359 347 369
KEETLLDLDFDPFKPDVTPAGSA
>AP180_RAT_400_402 390 412
SSVPSEAPISDPFAPEPSPPTTT
>AP180_RAT_474_476 464 486
AAALDACSGNDPFAPSEGSAEAA
>AUXI_BOVIN_579_581 569 591
TLRVGEGATFDPFGAPSKPSGQD
>AUXI_BOVIN_605_607 595 617
SFLNTASASSDPFLQPTRSPSPT
>AUXI_BOVIN_674_676 664 686
PTHQNKPQTLDPFADLGTLGGSS
>EP15_HUMAN_599_601 589 611
LDNNRHSKEEDPFNVDSSSLTGP
>EP15_HUMAN_623_625 613 627
ADTNLDFFQSDPFVG
>EP15_HUMAN_629_631 628 632
SDPFK
>EP15_HUMAN_634_636 633 638
DDPFGK
>EP15_HUMAN_640_642 639 643
IDPFG
>EP15_HUMAN_645_647 644 649
GDPFKG
>EP15_HUMAN_651_653 650 658
SDPFASDCF
>EP15_HUMAN_664_666 659 669
FRQSTDPFATS
>EP15_HUMAN_672_674 670 683
STDPFSAANNSSIT
>EP15_HUMAN_692_694 684 701
SVETLKHNDPFAPGGTVV
>EP15_HUMAN_709_711 702 721
AASDSATDPFASVFGNESFG
>EP15_HUMAN_737_739 727 749
FSTLSKVNNEDPFRSATSSSVSN
>EP15_HUMAN_798_800 788 802
KRSINKLDSPDPFKL
>EP15_HUMAN_804_806 803 815
NDPFQPFPGNDSP
>EP15_HUMAN_825_827 816 837
KEKDPEIFCDPFTSATTTTNKE
>EPN1_RAT_274_276 264 285
FTTPAPPQASDPWGGPASVPTA
>EPN1_RAT_294_296 286 301
VPVAAAASDPWGAPAV
>EPN1_RAT_306_308 302 313
PPAADPWGGAAP
>EPN1_RAT_319_321 314 326
TPASGDPWRPAAP
>EPN1_RAT_332_334 327 341
TGPSVDPWGGTPAPA
>EPN1_RAT_349_351 342 359
AGEGPTSDPWGSADGGAP
>EPN1_RAT_367_369 360 373
VSGPPSSDPWAPAP
>EPN1_RAT_377_379 374 389
AFSDPWGGSPAKPSSN
