# Supplementary material for: Discovering Sequence Motifs with Arbitrary Insertions and Deletions
Source: PLoS Comput Biol. 2008 May 9;4(5):e1000071. doi: 10.1371/journal.pcbi.1000071 (PMC2323616; doi:10.1371/journal.pcbi.1000071)
Supplement: Dataset S2 — Sets of ELM Sites with Flanking Residues (0.02 MB ZIP) [file pcbi.1000071.s003.zip › S2/LIG_AP_GAE_1.fas]

>AFTIN_HUMAN_25_31 15 41
PLDNGAEDDDDDEFGEFGGFSEVSPSG
>AFTIN_HUMAN_429_435 419 445
NDFVTCNDINEDDFGDFGDFGSASGST
>ENT5_YEAST_219_225 209 235
STSASYDNIDDDEFDADADGFDSEMDA
>ENT5_YEAST_328_334 318 344
NNINSNSDDDDDEFGDFQSETSPDTTA
>Q18453_CAEEL_258_264 248 274
FVDDSKKKDDDDGFGDFVSSRSSQPAA
>RABE1_RAT_436_442 426 452
YKAKSAGNLDESDFGPLVGADSVSENF
>SYNG_HUMAN_773_779 763 789
LKDNTPSGKSDDDFADFHSSKFSSINS
>VPS3_YEAST_855_861 845 871
CENLKSENEKDDEFINFTFDEISKIDK
