# Supplementary material for: Discovering Sequence Motifs with Arbitrary Insertions and Deletions
Source: PLoS Comput Biol. 2008 May 9;4(5):e1000071. doi: 10.1371/journal.pcbi.1000071 (PMC2323616; doi:10.1371/journal.pcbi.1000071)
Supplement: Dataset S2 — Sets of ELM Sites with Flanking Residues (0.02 MB ZIP) [file pcbi.1000071.s003.zip › S2/LIG_Clathr_ClatBox_1.fas]

>AMPH_HUMAN_118_122 108 132
DFHQKLVDGSLLTLDTYLGQFPDIK
>AMPH_HUMAN_351_355 341 365
EVPEVKKEETLLDLDFDPFKPEVTP
>AP180_RAT_178_182 168 192
MPILQGQIDALLEFDVHPNELTNGV
>AP3B1_HUMAN_818_822 808 832
DRTPLTKDVSLLDLDDFNPVSTPVA
>ARRB2_BOVIN_384_388 374 398
PETDAPVDTNLIEFETNYATDDDIV
>AUXI_BOVIN_496_500 486 510
AAPAPPEDVDLLGLEGSAVSKNFSS
>EPN1_RAT_480_484 470 494
PESFLGPNAALVDLDSLVSRPGPTP
>GGA2_HUMAN_349_353 339 363
NPAGCMKTCPLIDLEVDNGPAQMGT
>HIP1_HUMAN_325_329 315 339
DSEPVLEKDDLMDMDASQQNLFDNK
>Q91VZ6_MOUSE_192_196 182 206
PKNAAEPTIDLLGLDGPAEAPVTNG
