# Supplementary material for: Discovering Sequence Motifs with Arbitrary Insertions and Deletions
Source: PLoS Comput Biol. 2008 May 9;4(5):e1000071. doi: 10.1371/journal.pcbi.1000071 (PMC2323616; doi:10.1371/journal.pcbi.1000071)
Supplement: Dataset S2 — Sets of ELM Sites with Flanking Residues (0.02 MB ZIP) [file pcbi.1000071.s003.zip › S2/LIG_COP1.fas]

>HY5_ARATH_38_45 28 55
LEIKEGIESDEEIRRVPEFGGEAVGKET
>JUND_HUMAN_241_248 231 258
LGPPRLAALKDEPQTVPDVPSFGESPPL
>STH_ARATH_229_236 219 238
QRLEYRYDDEEEHFLVPDLG
