# Supplementary material for: Discovering Sequence Motifs with Arbitrary Insertions and Deletions
Source: PLoS Comput Biol. 2008 May 9;4(5):e1000071. doi: 10.1371/journal.pcbi.1000071 (PMC2323616; doi:10.1371/journal.pcbi.1000071)
Supplement: Dataset S2 — Sets of ELM Sites with Flanking Residues (0.02 MB ZIP) [file pcbi.1000071.s003.zip › S2/LIG_CtBP.fas]

>ACL6B_HUMAN_51_55 41 65
VGLLAAEEGGGLELEGDKEKKGKIF
>CBX4_HUMAN_470_474 460 484
VILLDSDLDEPIDLRSVKSRSEAGE
>E1A_ADE02_279_283 269 289
IEDLLNESGQPLDLSCKRPRP
>ELK3_HUMAN_273_277 263 287
AACHDSDSLEPLNLSSGSKTKSPSL
>EVI1_HUMAN_584_588 574 598
PVTPATSQDQPLDLSMGSRSRASGT
>FOG2_HUMAN_829_833 819 843
SSVSCLEMDVPIDLSKKCLSQSERT
>HAIR_DROME_318_322 308 332
VIQRVPMEQQPLSLVIKKQIKEEEQ
>HDAC7_MOUSE_22_26 12 36
QPDTPGSQPQPMDLRVGQRPTVEPP
>HDAC9_MOUSE_23_27 13 37
EVPMGLEPISPLDLRTDLRMMMPVV
>HIC1_HUMAN_241_245 231 255
ASERRCSPLCGLDLSKKSPPGSAAP
>KLF8_HUMAN_86_90 76 100
ASDFSLPQVEPVDLSFHKPKAPLQP
>KNIR_DROME_331_335 321 345
HPPTVSAQEGPMDLSMKTSRSSVHS
>NRIP1_HUMAN_440_444 430 454
GDESSYSNCVPIDLSCKHRTEKSES
>Q96JN0_HUMAN_203_207 193 217
ASWAKPHYEFNLSRMKFRGNGALSN
>RBBP8_HUMAN_490_494 480 504
SMNGDCVMDKPLDLSDRFSAIQRQE
>SOX6_HUMAN_424_428 414 438
TQVKDEAAAQPLNLSSRPKTAEPVK
>TGIF_HUMAN_153_157 143 167
ETEDEDSMDIPLDLSSSAGSGKRRR
>TRPS1_HUMAN_1163_1167 1153 1177
FSAVGSDNDIPLDLAIKHSRPGPTA
>TTKB_DROME_593_597 583 607
LGVSGASTPPPPDLSGQNSNQSLPA
