# Supplementary material for: Discovering Sequence Motifs with Arbitrary Insertions and Deletions
Source: PLoS Comput Biol. 2008 May 9;4(5):e1000071. doi: 10.1371/journal.pcbi.1000071 (PMC2323616; doi:10.1371/journal.pcbi.1000071)
Supplement: Dataset S2 — Sets of ELM Sites with Flanking Residues (0.02 MB ZIP) [file pcbi.1000071.s003.zip › S2/LIG_CYCLIN_1.fas]

>CDC6_HUMAN_94_98 84 108
GPPHSHTLKGRRLVFDNQLTIKSPS
>CDN1B_HUMAN_30_33 20 43
QAEHPKPSACRNLFGPVDHEELTR
>CDN1C_HUMAN_31_34 21 44
FPVLVRTSACRSLFGPVDHEELSR
>CUTL1_HUMAN_1301_1305 1291 1315
WFHNYRSRIRRELFIEEIQAGSQGQ
>E2F3_HUMAN_134_138 124 148
SGGGGGPPAKRRLELGESGHQYLSD
>H10_HUMAN_72_75 62 85
NADSQIKLSIKRLVTTGVLKQTKG
>HIRA_HUMAN_629_633 619 643
PLAKASSLSKRKLELEVETVEKKKK
>MPIP1_HUMAN_10_14 1 24
MELGPEPPHRRRLLFACSPPPASQ
>NRIF3_HUMAN_5_9 1 19
MPVKRSLKLDGLLEENSFD
>ORC6_YEAST_178_182 168 192
QTNESPSITRRKLAFEEDEDEDEEE
>P53_HUMAN_381_385 371 393
SKKGQSTSRHKKLMFKTEGPDSD
>PMYT1_HUMAN_486_489 476 499
PRGSFPSFEPRNLLSLFEDTLDPT
>Q13632_HUMAN_1062_1066 1052 1076
IVPAAKPCHRRVLCFDSTTAPVANT
>Q8UWJ8_CHICK_394_398 384 408
QVAKLTGHSYRVLYLAMSPDGEAIV
>Q9WTQ5_MOUSE_501_504 491 514
ERIKVQGSPLKKLFSSSGLKKLSG
>RBL2_HUMAN_680_684 670 694
YSSPPASTTRRRLFVENDSPSDGGT
>RUX_DROME_248_251 238 261
TPPTARRCVRRTLFTEENTQKEED
