# Supplementary material for: Discovering Sequence Motifs with Arbitrary Insertions and Deletions
Source: PLoS Comput Biol. 2008 May 9;4(5):e1000071. doi: 10.1371/journal.pcbi.1000071 (PMC2323616; doi:10.1371/journal.pcbi.1000071)
Supplement: Dataset S2 — Sets of ELM Sites with Flanking Residues (0.02 MB ZIP) [file pcbi.1000071.s003.zip › S2/LIG_Dynein_DLC8_1.fas]

>BIM_HUMAN_112_116 102 126
DRSPAPMSCDKSTQTPSPPCQAFNH
>SWA_DROPS_276_280 266 290
LNFCPPASVPKATQTDHELLSHAPN
>ZMY11_HUMAN_413_417 403 427
LSASSPRMLHRSTQTTNDGVCQSMC
