# Supplementary material for: Discovering Sequence Motifs with Arbitrary Insertions and Deletions
Source: PLoS Comput Biol. 2008 May 9;4(5):e1000071. doi: 10.1371/journal.pcbi.1000071 (PMC2323616; doi:10.1371/journal.pcbi.1000071)
Supplement: Dataset S2 — Sets of ELM Sites with Flanking Residues (0.02 MB ZIP) [file pcbi.1000071.s003.zip › S2/LIG_HP1_1.fas]

>CAF1A_HUMAN_220_224 210 234
AGGILFKGKVPMVVLQDILAVRPPQ
>KU70_HUMAN_351_355 341 365
DPGLMLMGFKPLVLLKKHHYLRPSL
>Q9VI63_DROME_1051_1055 1041 1065
SPSAVPATTSPLVVLSNQLPLNSVA
>SUV3_DROME_313_317 303 327
WHPWLERSMPTGTIGTCRICSVRMN
>TAF4_HUMAN_762_766 752 776
LIRPPQVTLTQTPMVALRQPHNRIM
>TIF1A_HUMAN_713_717 703 727
PAGADSTHKVPVVMLEPIRIKQENS
