# Supplementary material for: Discovering Sequence Motifs with Arbitrary Insertions and Deletions
Source: PLoS Comput Biol. 2008 May 9;4(5):e1000071. doi: 10.1371/journal.pcbi.1000071 (PMC2323616; doi:10.1371/journal.pcbi.1000071)
Supplement: Dataset S2 — Sets of ELM Sites with Flanking Residues (0.02 MB ZIP) [file pcbi.1000071.s003.zip › S2/LIG_MAD2.fas]

>CDC20_YEAST_201_209 191 219
AEACGLDMNKRILQYMPEPPKCSSLRQKS
>MAD1_YEAST_581_589 571 599
KLTKLKEKKIRILQLRDGPFIKDQFIKKN
>MD1L1_HUMAN_541_549 531 559
LQGDYDQSRTKVLHMSLNPTSVARQRLRE
