# Supplementary material for: Discovering Sequence Motifs with Arbitrary Insertions and Deletions
Source: PLoS Comput Biol. 2008 May 9;4(5):e1000071. doi: 10.1371/journal.pcbi.1000071 (PMC2323616; doi:10.1371/journal.pcbi.1000071)
Supplement: Dataset S2 — Sets of ELM Sites with Flanking Residues (0.02 MB ZIP) [file pcbi.1000071.s003.zip › S2/LIG_NRBOX.fas]

>CBP_HUMAN_69_75 59 85
LVPDAASKHKQLSELLRGGSGSSINPG
>CBP_HUMAN_357_363 347 373
DPEKRKLIQQQLVLLLHAHKCQRREQA
>HAIR_HUMAN_565_571 555 581
AKHLLSGLGDRLCRLLRREREALAWAQ
>HAIR_HUMAN_757_763 747 773
RAGRGPLPCPSLCELLASTAVKLCLGH
>NCOA2_HUMAN_640_646 630 656
SRLHDSKGQTKLLQLLTTKSDQMEPSP
>NCOA2_HUMAN_689_695 679 705
HGTSLKEKHKILHRLLQDSSSPVDLAK
>NCOA2_HUMAN_744_750 734 760
PVSPKKKENALLRYLLDKDDTKDIGLP
>NCOA6_MOUSE_1494_1500 1484 1510
MSPAMREAPTSLSQLLDNSGAPNVTIK
>NRIP1_HUMAN_20_26 10 36
DVHQDSIVLTYLEGLLMHQAAGGSGTA
>NRIP1_HUMAN_132_138 122 148
SVPKGKQDSTLLASLLQSFSSRLQTVA
>NRIP1_HUMAN_184_190 174 200
DLRCYGVASSHLKTLLKKSKVKDQKPD
>NRIP1_HUMAN_265_271 255 281
TSPKPSVACSQLALLLSSEAHLQQYSR
>NRIP1_HUMAN_379_385 369 395
NNIKQAANNSLLLHLLKSQTIPKPMNG
>NRIP1_HUMAN_499_505 489 515
NSKLNSHQKVTLLQLLLGHKNEENVEK
>NRIP1_HUMAN_712_718 702 728
EIENLLERRTVLQLLLGNPNKGKSEKK
>NRIP1_HUMAN_818_824 808 834
PQDFSFSKNGLLSRLLRQNQDSYLADD
>NRIP1_HUMAN_935_941 925 951
SWARESKSFNVLKQLLLSENCVRDLSP
>PA2G4_HUMAN_353_359 343 369
KSEMEVQDAELKALLQSSASRKTQKKK
>PPRB_HUMAN_603_609 593 619
EDFSKVSQNPILTSLLQITGNGGSTIG
>PPRB_HUMAN_644_650 634 660
SMAGNTKNHPMLMNLLKDNPAQDFSTL
>PRGC1_HUMAN_143_149 133 159
PPPQEAEEPSLLKKLLLAPANTQLSYN
>Q90ZL7_BRARE_69_75 59 85
VQHADGEKSNVLRKLLKRANSYEDAVM
