# Supplementary material for: Discovering Sequence Motifs with Arbitrary Insertions and Deletions
Source: PLoS Comput Biol. 2008 May 9;4(5):e1000071. doi: 10.1371/journal.pcbi.1000071 (PMC2323616; doi:10.1371/journal.pcbi.1000071)
Supplement: Dataset S2 — Sets of ELM Sites with Flanking Residues (0.02 MB ZIP) [file pcbi.1000071.s003.zip › S2/LIG_PCNA.fas]

>CDN1A_HUMAN_144_153 134 163
GDSQGRKRRQTSMTDFYHSKRRLIFSKRKP
>DNL1_HUMAN_2_11 1 21
MQRSIMSFFHPKKEGKAKKPE
>DNMT1_HUMAN_164_173 154 183
SPRITRKSTRQTTITSHFAKGPAKRKPQEE
>DPOD3_SCHPO_362_371 352 372
KKNTAQSKPQQKSIMSFFGKK
>ERCC5_HUMAN_990_999 980 1009
VLKQLDAQQTQLRIDSFFRLAQQEKEDAKR
>MSH6_HUMAN_4_13 1 23
MSRQSTLYSFFPKSPALSDANKA
>RAD27_YEAST_340_349 330 359
RLKKGLKSGIQGRLDGFFQVVPKTKEQLAA
>RFC1_YEAST_1_10 1 20
MVNISDFFGKNKKSVRSSTS
>UNG_HUMAN_4_13 1 23
MIGQKTLYSFFSPSPARKRHAPS
>WRN_HUMAN_144_153 134 163
KKAGVGIEGDQWKLLRDFDIKLKNFVELTD
