# Supplementary material for: Discovering Sequence Motifs with Arbitrary Insertions and Deletions
Source: PLoS Comput Biol. 2008 May 9;4(5):e1000071. doi: 10.1371/journal.pcbi.1000071 (PMC2323616; doi:10.1371/journal.pcbi.1000071)
Supplement: Dataset S2 — Sets of ELM Sites with Flanking Residues (0.02 MB ZIP) [file pcbi.1000071.s003.zip › S2/LIG_PIP2_ANTH_1.fas]

>AP180_RAT_28_41 18 51
TGSAVARAVCKATTHEVMGPKKKHLDYLIQATNE
>AP2A1_HUMAN_45_58 35 68
KELANIRSKFKGDKALDGYSKKKYVCKLLFIFLL
>O94097_YARLI_16_29 6 39
AEVDLNVNIKKATNTDESAPKRKHVRACIVYTHD
