# Supplementary material for: Discovering Sequence Motifs with Arbitrary Insertions and Deletions
Source: PLoS Comput Biol. 2008 May 9;4(5):e1000071. doi: 10.1371/journal.pcbi.1000071 (PMC2323616; doi:10.1371/journal.pcbi.1000071)
Supplement: Dataset S2 — Sets of ELM Sites with Flanking Residues (0.02 MB ZIP) [file pcbi.1000071.s003.zip › S2/LIG_RB.fas]

>AHR_HUMAN_331_335 321 345
GYQFIHAADMLYCAESHIRMIKTGE
>ARI4A_HUMAN_957_961 947 971
DAMPLIGPETLVCHEVDLDDLDEKD
>CCND1_HUMAN_5_9 1 19
MEHQLLCCEVETIRRAYPD
>ELF1_HUMAN_51_55 41 65
GADILNSYAGLACVEEPNDMITESS
>HP1_DROME_61_65 51 75
TENTWEPENNLDCQDLIQQYEASRK
>IFI4_MOUSE_423_427 413 437
HLKTIDRQPKLVCGEHSFIKISKRG
>JAD1A_HUMAN_1373_1377 1363 1387
VKSSSSLEPNLFCDEEIPIKSEEVV
>M3K5_HUMAN_916_920 906 930
SMSAEAKAFILKCFEPDPDKRACAN
>POLN_RUBVT_1901_1905 1891 1915
ELEISAALLGLPCAEDYRALRAGSY
>PP71_HCMVA_216_220 206 230
PLTLVDALEQLACSDPNTYIHKTET
>PRDM2_HUMAN_310_314 300 324
PNENSVKEPEIRCDEKPEDLLEEPK
>Q8UYK9_WDV_194_198 184 208
TYTPEFPTESLICHETIESWKNEHL
>Q9HC82_HUMAN_109_113 99 123
AQLDETVEALLRCHESQGELSSAPE
>Q9WIJ4_9VIRU_110_114 100 124
RLYGFLDMDDLSCRELLPPEEDDDI
>Q9WKM8_9VIRU_111_115 101 125
LGGDYSVYQDLYCDEVLSSSSTEEE
>Q9Y6B2_HUMAN_178_182 168 187
LMVVNRLTEELGCDEIIDRE
>RBBP8_HUMAN_153_157 143 167
ENDQQHQAAELECEEDVIPDSPITA
>RBBP9_HUMAN_63_67 53 77
SIWLPFMETELHCDEKTIIIGHSSG
>RFC1_HUMAN_662_666 652 676
PPGVGKTTTASLVCQELGYSYVELN
>SMCA2_HUMAN_1290_1294 1280 1304
IIKDDAEVERLTCEEEEEKIFGRGS
>TALA_SV40_103_107 93 117
QWWNAFNEENLFCSEEMPSSDDEAT
>TRAP1_HUMAN_525_529 515 539
EAMKKKDTEVLFCFEQFDELTLLHL
>UBP4_HUMAN_459_463 449 473
DTFHGLFKSTLVCPECAKVSVTFDP
>VE7_HPV16_22_26 12 36
MLDLQPETTDLYCYEQLNDSSEEED
