# Supplementary material for: Discovering Sequence Motifs with Arbitrary Insertions and Deletions
Source: PLoS Comput Biol. 2008 May 9;4(5):e1000071. doi: 10.1371/journal.pcbi.1000071 (PMC2323616; doi:10.1371/journal.pcbi.1000071)
Supplement: Dataset S2 — Sets of ELM Sites with Flanking Residues (0.02 MB ZIP) [file pcbi.1000071.s003.zip › S2/LIG_RGD.fas]

>DIS1_TRIEL_459_461 449 471
KKKRTICRRARGDNPDDRCTGQS
>EDIL3_HUMAN_96_98 86 108
GGTCEISEAYRGDTFIGYVCKCP
>FINC_MOUSE_1614_1616 1604 1626
YTITLYAVTGRGDSPASSKPVSI
>FINC_MOUSE_2181_2183 2171 2193
DEEVQIGHVPRGDVDYHLYPHVP
>OSTP_RAT_144_146 134 156
IAPTVDVPDGRGDSLAYGLRSKS
>SIAL_RAT_289_291 279 301
ETYDENNGEPRGDTYRAYEDEYS
>VTNC_HUMAN_64_66 54 76
YTAECKPQVTRGDVFTMPEDEYT
>VWF_HUMAN_698_700 688 710
FCPPGLYMDERGDCVPKAQCPCY
>VWF_HUMAN_2507_2509 2497 2519
SACEVVTGSPRGDSQSSWKSVGS
