# Supplementary material for: Discovering Sequence Motifs with Arbitrary Insertions and Deletions
Source: PLoS Comput Biol. 2008 May 9;4(5):e1000071. doi: 10.1371/journal.pcbi.1000071 (PMC2323616; doi:10.1371/journal.pcbi.1000071)
Supplement: Dataset S2 — Sets of ELM Sites with Flanking Residues (0.02 MB ZIP) [file pcbi.1000071.s003.zip › S2/LIG_SH2_GRB2.fas]

>ACHD_TORCA_393_396 383 406
SVGYISKAQEYFNIKSRSELMFEK
>CD19_HUMAN_348_351 338 361
PPPGSGPQNQYGNVLSLPTPTSGL
>CD19_HUMAN_378_381 368 391
AAGLGGTAPSYGNPSSDVQADGAL
>FAK2_HUMAN_881_884 871 894
ANLDRTDDLVYLNVMELVRAVLEL
>LAT_MOUSE_175_178 165 186
SAFSVESCEDYVNVPESEESAE
>LAT_MOUSE_195_198 187 208
ASLDGSREYVNVSPEQQPVTRA
>LAT_MOUSE_235_238 225 242
EGVDGEEAPDYENLQELN
>PGFRB_HUMAN_716_719 706 729
DKRRPPSAELYSNALPVGLPLPSH
>PTN11_HUMAN_542_545 532 555
RIEEEQKSKRKGHEYTNIKYSLAD
>SHC1_HUMAN_349_352 339 362
EEEEEPPDHQYYNDFPGKEPPLGG
>SHC1_HUMAN_427_430 417 440
PGRELFDDPSYVNVQNLDKARQAV
