# Supplementary material for: Discovering Sequence Motifs with Arbitrary Insertions and Deletions
Source: PLoS Comput Biol. 2008 May 9;4(5):e1000071. doi: 10.1371/journal.pcbi.1000071 (PMC2323616; doi:10.1371/journal.pcbi.1000071)
Supplement: Dataset S2 — Sets of ELM Sites with Flanking Residues (0.02 MB ZIP) [file pcbi.1000071.s003.zip › S2/LIG_SH2_SRC.fas]

>FAK2_HUMAN_402_405 392 415
SESCSIESDIYAEIPDETLRRPGG
>PAXI_HUMAN_40_43 30 53
PYSYPTGNHTYQEIAVPPPVPPPP
>PGFRB_HUMAN_581_584 571 594
SVSSDGHEYIYVDPMQLPYDSTWE
>Q90738_CHICK_94_97 84 107
LPTSSLPEGYYEEAVPVSPGKAPE
>Q90738_CHICK_451_454 441 464
GSSTDPGALHYDYIDVEMTASVIQ
