# Supplementary material for: Discovering Sequence Motifs with Arbitrary Insertions and Deletions
Source: PLoS Comput Biol. 2008 May 9;4(5):e1000071. doi: 10.1371/journal.pcbi.1000071 (PMC2323616; doi:10.1371/journal.pcbi.1000071)
Supplement: Dataset S2 — Sets of ELM Sites with Flanking Residues (0.02 MB ZIP) [file pcbi.1000071.s003.zip › S2/LIG_SH2_STAT3.fas]

>CSF3R_MOUSE_728_731 718 741
NGSLPALVQAYVLQGDPREISNQS
>IL6RB_HUMAN_767_770 757 780
VQYSTVVHSGYRHQVPSVQVFSRS
>IL6RB_HUMAN_814_817 804 827
GGDGILPRQQYFKQNCSQHESSPD
>IL6RB_HUMAN_905_908 895 911
AATDEGMPKSYLPQTVR
>IL6RB_HUMAN_915_918 912 918
QGGYMPQ
>LEPR_MOUSE_1138_1141 1128 1151
LGTSGENFVPYMPQFQTCSTHSHK
>TPOR_HUMAN_631_634 621 635
IANHSYLPLSYWQQP
