# Supplementary material for: Discovering Sequence Motifs with Arbitrary Insertions and Deletions
Source: PLoS Comput Biol. 2008 May 9;4(5):e1000071. doi: 10.1371/journal.pcbi.1000071 (PMC2323616; doi:10.1371/journal.pcbi.1000071)
Supplement: Dataset S2 — Sets of ELM Sites with Flanking Residues (0.02 MB ZIP) [file pcbi.1000071.s003.zip › S2/LIG_SH2_STAT5.fas]

>EPOR_HUMAN_368_371 358 381
PVGSEHAQDTYLVLDKWLLPRNPP
>EPOR_HUMAN_426_429 416 439
PEGASAASFEYTILDPSSQLLRPW
>GHR_HUMAN_534_537 524 547
CQENFLMDNAYFCEADAKKCIPVA
>GHR_HUMAN_566_569 556 579
IQPSLNQEDIYITTESLTTAAGRP
>GHR_HUMAN_627_630 617 638
PDKEFLSSCGYVSTDQLNKIMP
>IL2RB_HUMAN_418_421 408 431
LQPLSGEDDAYCTFPSRDDLLLFS
>IL3RB_HUMAN_628_631 618 641
QKSPPPGSLEYLCLPAGGQVQLVP
>IL3RB_HUMAN_766_769 756 779
PGPVKSGFEGYVELPPIEGRSPRS
>IL7RA_HUMAN_449_452 439 459
TSLGSNQEEAYVTMSSFYQNQ
>IL9R_HUMAN_407_410 397 420
CTEWRVQTLAYLPQEDWAPTSLTR
>PRLR_HUMAN_342_345 332 355
EHPSQGMKPTYLDPDTDSGRGSCD
