# Supplementary material for: Discovering Sequence Motifs with Arbitrary Insertions and Deletions
Source: PLoS Comput Biol. 2008 May 9;4(5):e1000071. doi: 10.1371/journal.pcbi.1000071 (PMC2323616; doi:10.1371/journal.pcbi.1000071)
Supplement: Dataset S2 — Sets of ELM Sites with Flanking Residues (0.02 MB ZIP) [file pcbi.1000071.s003.zip › S2/LIG_SH3_1.fas]

>BTK_HUMAN_186_192 176 196
PGSSHRKTKKPLPPTPEEDQI
>BTK_HUMAN_200_206 197 216
LKKPLPPEPAAAPVSTSELK
>P85A_HUMAN_88_94 78 104
GRKKISPPTPKPRPPRPLPVAPGSSKT
>RAD51_HUMAN_315_321 305 331
GRGETRICKIYDSPCLPEAEAMFAINA
>TAU_HUMAN_546_552 536 562
TREPKKVAVVRTPPKSPSSAKSRLQTA
