# Supplementary material for: Discovering Sequence Motifs with Arbitrary Insertions and Deletions
Source: PLoS Comput Biol. 2008 May 9;4(5):e1000071. doi: 10.1371/journal.pcbi.1000071 (PMC2323616; doi:10.1371/journal.pcbi.1000071)
Supplement: Dataset S2 — Sets of ELM Sites with Flanking Residues (0.02 MB ZIP) [file pcbi.1000071.s003.zip › S2/LIG_SH3_2.fas]

>DYN1_HUMAN_833_838 823 848
PDPFGPPPQVPSRPNRAPPGVPSRSG
>FAK1_MOUSE_750_755 740 765
SWDSGGSDEAPPKPSRPGYPSPRSSE
>NCF1_HUMAN_363_368 353 378
ERQTQRSKPQPAVPPRPSADLILNRC
>NEF_HV1BR_72_77 62 87
EEEVGFPVTPQVPLRPMTYKAAVDLS
>P85A_HUMAN_305_310 295 320
STEWNERQPAPALPPKPPKPTTVANN
>PAK1_RAT_13_18 3 28
NNGLDVQDKPPAPPMRNTSTMIGAGS
>PEX14_YEAST_87_92 77 102
QDMYLYEAMPPTLPHRDWKDYFVMAT
>SOS1_HUMAN_1151_1156 1141 1166
TKGTDEVPVPPPVPPRRRPESAPAES
