# Supplementary material for: Discovering Sequence Motifs with Arbitrary Insertions and Deletions
Source: PLoS Comput Biol. 2008 May 9;4(5):e1000071. doi: 10.1371/journal.pcbi.1000071 (PMC2323616; doi:10.1371/journal.pcbi.1000071)
Supplement: Dataset S2 — Sets of ELM Sites with Flanking Residues (0.02 MB ZIP) [file pcbi.1000071.s003.zip › S2/LIG_SH3_3.fas]

>CY24A_TURTR_148_154 138 164
KERPQVGGTIKQPPSNPPPRPPAEARK
>CY24A_TURTR_153_159 165 169
KPSEE
>LAS17_YEAST_216_222 206 232
INSTTASAPTTPAPALPPASPEVRKEE
>P73_HUMAN_407_413 397 423
QRPSHLQPPSYGPVLSPMNKVHGGMNK
>WASF1_MOUSE_319_325 309 335
QSPAAGRTPVFVSPTPPPPPPPLPSAL
