# Supplementary material for: Discovering Sequence Motifs with Arbitrary Insertions and Deletions
Source: PLoS Comput Biol. 2008 May 9;4(5):e1000071. doi: 10.1371/journal.pcbi.1000071 (PMC2323616; doi:10.1371/journal.pcbi.1000071)
Supplement: Dataset S2 — Sets of ELM Sites with Flanking Residues (0.02 MB ZIP) [file pcbi.1000071.s003.zip › S2/LIG_TRAF2_1.fas]

>TNR3_HUMAN_402_405 392 415
GDPGPPGLSTPHQEDGKAWHLAET
>TNR4_HUMAN_262_265 252 275
KPPGGGSFRTPIQEEQADAHSTLA
>TNR7_HUMAN_246_249 236 259
CPREEEGSTIPIQEDYRKPEPACS
>TNR8_HUMAN_561_564 551 571
ELEADHTPHYPEQETEPPLGS
>TNR8_HUMAN_578_581 572 591
CSDVMLSVEEEGKEDPLPTA
>TNR9_HUMAN_234_237 224 241
FKQPFMRPVQTTQEEDGC
>TNR9_HUMAN_246_249 242 255
SCRFPEEEEGGCEL
