# Supplementary material for: Discovering Sequence Motifs with Arbitrary Insertions and Deletions
Source: PLoS Comput Biol. 2008 May 9;4(5):e1000071. doi: 10.1371/journal.pcbi.1000071 (PMC2323616; doi:10.1371/journal.pcbi.1000071)
Supplement: Dataset S2 — Sets of ELM Sites with Flanking Residues (0.02 MB ZIP) [file pcbi.1000071.s003.zip › S2/LIG_TRAF6.fas]

>IRAK1_HUMAN_540_548 530 558
GHSEAASCIPPSPQENSYVSSTGRAHSGA
>IRAK1_HUMAN_583_591 573 601
QAAEQLQRGPNQPVESDESLGGLSAALRS
>IRAK1_HUMAN_702_710 692 712
LPGLGLEQDRQGPEESDEFQS
>RIPK2_HUMAN_192_200 182 210
KSAPEGGTIIYMPPENYEPGQKSRASIKH
>TNR11_MOUSE_72_80 62 90
TPTSDSVCLPCGPDEYLDTWNEEDKCLLH
>TNR11_MOUSE_338_346 328 356
EVETQGDLSRKIPTEDEYTDRPSQPSTGS
>TNR11_MOUSE_371_379 361 389
QQGSKSIPPFQEPLEVGENDSLSQCFTGT
>TNR11_MOUSE_445_453 435 463
NSTDGYTGSGNTPGEDHEPFPGSLKCGPL
