# Supplementary material for: Discovering Sequence Motifs with Arbitrary Insertions and Deletions
Source: PLoS Comput Biol. 2008 May 9;4(5):e1000071. doi: 10.1371/journal.pcbi.1000071 (PMC2323616; doi:10.1371/journal.pcbi.1000071)
Supplement: Dataset S2 — Sets of ELM Sites with Flanking Residues (0.02 MB ZIP) [file pcbi.1000071.s003.zip › S2/LIG_WRPW_1.fas]

>ESM7_DROME_183_186 173 186
LLQISSPGQVWRPW
>ESMD_DROME_170_173 160 173
EEDIHHGEEVWRPW
>HES2_HUMAN_170_173 160 173
PPSPPCGPGLWRPW
>HES3_MOUSE_172_175 162 175
AESTRPGFRVWRPW
>HES6_HUMAN_219_222 209 224
GSLTTAQIARSVWRPW
>LOZEN_DROME_823_826 813 826
EEDVGDLSQVWRPY
>Q8T8A9_HALRO_285_292 275 292
QINEETDSFIWRPWVAAL
>Q90463_BRARE_325_328 315 328
RRALFHNQPLWRPW
>Q90464_BRARE_105_108 95 108
ITSEIAKHGLWRPW
>Q90Z13_XENLA_180_183 170 183
PGPLASTKILWRPW
>Q9DEU7_BRARE_218_221 208 221
PFFPGVDPSMWRPW
>Q9I9K1_BRARE_202_206 192 206
RHPEPASQTVWRPWP
>Q9U9U4_DROME_416_425 406 425
QYATPNGAKPYRPWGAEMAY
>Q9VJ16_DROME_504_507 494 507
AAAAGQDESMWRPW
>Q9VWX7_DROME_146_149 136 149
ASTSKSKPNLWRPW
