# Supplementary material for: Discovering Sequence Motifs with Arbitrary Insertions and Deletions
Source: PLoS Comput Biol. 2008 May 9;4(5):e1000071. doi: 10.1371/journal.pcbi.1000071 (PMC2323616; doi:10.1371/journal.pcbi.1000071)
Supplement: Dataset S2 — Sets of ELM Sites with Flanking Residues (0.02 MB ZIP) [file pcbi.1000071.s003.zip › S2/MOD_CMANNOS.fas]

>CO7_HUMAN_506_509 496 519
AGGVDGGWSCWSSWSPCVQGKKTR
>CO9_HUMAN_48_51 38 61
ASHIDCRMSPWSEWSQCDPCLRQM
>IL12B_HUMAN_319_322 309 328
RAQDRYYSSSWSEWASVPCS
>PROP_HUMAN_80_83 70 93
GLCQPCRSPRWSLWSTWAPCSVTC
>PROP_HUMAN_139_142 129 152
DQQCCPEMGGWSGWGPWEPCSVTC
>PROP_HUMAN_196_199 186 209
TQQVCPTHGAWATWGPWTPCSASC
>PROP_HUMAN_260_263 250 273
GLPPCPVAGGWGPWGPVSPCPVTC
>PROP_HUMAN_318_321 308 331
TAVPCPVDGEWDSWGEWSPCIRRN
>PROP_HUMAN_382_385 372 395
SIQHCPLKGSWSEWSTWGLCMPPC
>RNAS2_HUMAN_34_37 24 47
SLHVKPPQFTWAQWFETQHINMTS
