# Supplementary material for: Discovering Sequence Motifs with Arbitrary Insertions and Deletions
Source: PLoS Comput Biol. 2008 May 9;4(5):e1000071. doi: 10.1371/journal.pcbi.1000071 (PMC2323616; doi:10.1371/journal.pcbi.1000071)
Supplement: Dataset S2 — Sets of ELM Sites with Flanking Residues (0.02 MB ZIP) [file pcbi.1000071.s003.zip › S2/MOD_N-GLC_2.fas]

>CD69_HUMAN_111_113 101 123
TVKRSWTSAQNACSEHGATLAVI
>EGFR_HUMAN_56_58 46 68
DHFLSLQRMFNNCEVVLGNLEIT
>PROC_HUMAN_371_373 361 383
NFIKIPVVPHNECSEVMSNMVSE
>VWF_HUMAN_1147_1149 1137 1159
ENGYECEWRYNSCAPACQVTCQH
