# Supplementary material for: Discovering Sequence Motifs with Arbitrary Insertions and Deletions
Source: PLoS Comput Biol. 2008 May 9;4(5):e1000071. doi: 10.1371/journal.pcbi.1000071 (PMC2323616; doi:10.1371/journal.pcbi.1000071)
Supplement: Dataset S2 — Sets of ELM Sites with Flanking Residues (0.02 MB ZIP) [file pcbi.1000071.s003.zip › S2/MOD_PKB_1.fas]

>F262_BOVIN_461_469 451 479
NNFPKSQTPVRMRRNSFTPLSSSNTIRRP
>NR4A1_MOUSE_349_357 339 367
VVRTDSLKGRRGRLPSKPKQPPDASPTNL
>TERT_HUMAN_819_827 809 837
FLRFMCHHAVRIRGKSYVQCQGIPQGSIL
