# Supplementary material for: Discovering Sequence Motifs with Arbitrary Insertions and Deletions
Source: PLoS Comput Biol. 2008 May 9;4(5):e1000071. doi: 10.1371/journal.pcbi.1000071 (PMC2323616; doi:10.1371/journal.pcbi.1000071)
Supplement: Dataset S2 — Sets of ELM Sites with Flanking Residues (0.02 MB ZIP) [file pcbi.1000071.s003.zip › S2/MOD_SUMO.fas]

>AP2C_HUMAN_9_12 1 22
MLWKITDNVKYEEDCEDRHDGS
>ARNT_HUMAN_244_247 234 257
GRILDLKTGTVKKEGQQSSMRMCM
>AXN1_HUMAN_856_859 846 862
VLPVFEEKIIGKVEKVD
>CEBPA_HUMAN_160_163 150 173
VGAPALRPLVIKQEPREEDEAKQL
>HDAC1_HUMAN_443_446 433 456
NSSNFKKAKRVKTEDEKEKDPEEK
>HDAC1_HUMAN_475_478 465 482
TKEEKPEAKGVKEEVKLA
>HDAC4_HUMAN_558_561 548 571
KEAHAQAGVQVKQEPIESDEEEAE
>HSF1_HUMAN_297_300 287 310
RPLSSSPLVRVKEEPPSPPQSPRV
>LEF1_MOUSE_24_27 14 37
ELCATDEMIPFKDEGDPQKEKIFA
>LEF1_MOUSE_266_269 256 279
IPHPAIVTPQVKQEHPHTDSDLMH
>MYB_HUMAN_502_505 492 515
SHLVEDLQDVIKQESDESGIVAEF
>MYB_HUMAN_526_529 516 539
QENGPPLLKKIKQEVESPTDKSGN
>NCOA2_HUMAN_238_241 228 251
QCFAVSQPKSIKEEGEDLQSCLIC
>NCOA2_HUMAN_730_733 720 743
SSTAPGSEVTIKQEPVSPKKKENA
>NCOA2_HUMAN_787_790 777 800
SNTKLIAMKTEKEEMSFEPGDQPG
>P53_HUMAN_385_388 375 393
QSTSRHKKLMFKTEGPDSD
>PCNA_HUMAN_163_166 153 176
HIGDAVVISCAKDGVKFSASGELG
>PML_HUMAN_159_162 149 172
AKCFEAHQWFLKHEARPLAELRNQ
>PRGR_HUMAN_387_390 377 400
YSDFQPPALKIKEEEEGAEASARS
>RGP1_MOUSE_525_528 515 538
LTRLLIHMGLLKSEDKIKAIPSLH
>SALL1_HUMAN_1085_1088 1075 1098
VIPANSLSSLIKTEVNGFVHVSPQ
>SATB2_HUMAN_232_235 222 245
FGRWYKKYKKIKVERVERENLSDY
>SATB2_HUMAN_349_352 339 362
FLNHPPIPRAVKPEPTNSSVEVSP
>SHS1_YEAST_425_428 415 432
MSPVRQLGREIKQENENL
>SHS1_YEAST_436_439 433 449
IRSIKTESSPKFLNSPD
>SP100_HUMAN_296_299 286 309
INSCSVRLVDIKKEKPFSNSKVEC
>SP3_HUMAN_550_553 540 563
ENADSPADIRIKEEEPDPEEWQLS
>TDG_HUMAN_329_332 319 342
LAQEDAKKMAVKEEKYDPGYEAAY
>VIE1_HCMVA_449_452 439 462
AQEEREDTVSVKSEPVSEIEEVAP
