# Supplementary material for: Discovering Sequence Motifs with Arbitrary Insertions and Deletions
Source: PLoS Comput Biol. 2008 May 9;4(5):e1000071. doi: 10.1371/journal.pcbi.1000071 (PMC2323616; doi:10.1371/journal.pcbi.1000071)
Supplement: Dataset S2 — Sets of ELM Sites with Flanking Residues (0.02 MB ZIP) [file pcbi.1000071.s003.zip › S2/MOD_TYR_ITAM.fas]

>CD3G_HUMAN_157_174 147 182
ASDKQTLLPNDQLYQPLKDREDDQYSHLQGNQLRRN
>CD3Z_HUMAN_108_126 98 132
GKPQRRKNPQEGLYNELQKDKMAEAYSEIGMKGER
>CD3Z_HUMAN_139_156 133 164
RRGKGHDGLYQGLSTATKDTYDALHMQALPPR
>CD79A_HUMAN_185_202 175 212
GLDAGDEYEDENLYEGLNLDDCSMYEDISRGLQGTYQD
>CD79B_HUMAN_193_210 183 220
KDDSKAGMEEDHTYEGLDIDQTATYEDIVTLRTGEVKW
>FCG2A_HUMAN_285_307 275 317
EETNNDYETADGGYMTLNPRAPTDDDKNIYLTLPPNDHVNSNN
