# Supplementary material for: Discovering Sequence Motifs with Arbitrary Insertions and Deletions
Source: PLoS Comput Biol. 2008 May 9;4(5):e1000071. doi: 10.1371/journal.pcbi.1000071 (PMC2323616; doi:10.1371/journal.pcbi.1000071)
Supplement: Dataset S2 — Sets of ELM Sites with Flanking Residues (0.02 MB ZIP) [file pcbi.1000071.s003.zip › S2/MOD_TYR_ITIM.fas]

>FCGR2_MOUSE_307_312 297 322
EAAKTEAENTITYSLLKHPEALDEET
>KI3L2_HUMAN_396_401 386 411
QDSDEQDPQEVTYAQLDHCVFIQRKI
>NKG2A_HUMAN_38_43 28 53
KSSILATEQEITYAELNLQKASQDFQ
