# Supplementary material for: Discovering Sequence Motifs with Arbitrary Insertions and Deletions
Source: PLoS Comput Biol. 2008 May 9;4(5):e1000071. doi: 10.1371/journal.pcbi.1000071 (PMC2323616; doi:10.1371/journal.pcbi.1000071)
Supplement: Dataset S2 — Sets of ELM Sites with Flanking Residues (0.02 MB ZIP) [file pcbi.1000071.s003.zip › S2/MOD_TYR_ITSM.fas]

>CD244_HUMAN_267_274 257 284
EKQSETSPKEFLTIYEDVKDLKTRRNHE
>CD244_HUMAN_313_320 303 329
QSSAPTSQEPAYTLYSLIQPSRKSGSR
>CD244_HUMAN_338_345 330 355
KRNHSPSFNSTIYEVIGKSQPKAQNP
>LY9_HUMAN_599_606 589 614
YVTEVESVVGENTMYAQVFNLQGKTP
>LY9_HUMAN_622_629 615 639
VSQKEESSATIYCSIRKPQVVPPPQ
>SLAF1_HUMAN_277_284 267 294
NHYQTTVEKKSLTIYAQVQKPGPLQKKL
>SLAF1_HUMAN_323_330 313 335
PVPESVQETNSITVYASVTLPES
