# Supplementary material for: Discovering Sequence Motifs with Arbitrary Insertions and Deletions
Source: PLoS Comput Biol. 2008 May 9;4(5):e1000071. doi: 10.1371/journal.pcbi.1000071 (PMC2323616; doi:10.1371/journal.pcbi.1000071)
Supplement: Dataset S2 — Sets of ELM Sites with Flanking Residues (0.02 MB ZIP) [file pcbi.1000071.s003.zip › S2/TRG_ENDOCYTIC_2.fas]

>ASGR1_HUMAN_4_7 1 17
TKEYQDLQHLDNEESDH
>CTLA4_HUMAN_201_204 191 214
KKRSPLTTGVYVKMPPTEPECEKQ
>EGFR_HUMAN_998_1001 988 1011
HLPSPTDSNFYRALMDEEDMDDVV
>L1CAM_HUMAN_1176_1179 1166 1189
RPMKDETFGEYRSLESDNEEKAFG
>LAMP1_HUMAN_413_416 403 416
LVGRKRSHAGYQTI
>TFR1_HUMAN_20_23 10 33
SNLFGGEPLSYTRFSLARQVDGDN
