# Supplementary material for: Discovering Sequence Motifs with Arbitrary Insertions and Deletions
Source: PLoS Comput Biol. 2008 May 9;4(5):e1000071. doi: 10.1371/journal.pcbi.1000071 (PMC2323616; doi:10.1371/journal.pcbi.1000071)
Supplement: Dataset S2 — Sets of ELM Sites with Flanking Residues (0.02 MB ZIP) [file pcbi.1000071.s003.zip › S2/TRG_ER_diArg_1.fas]

>HG2A_HUMAN_1_4 1 14
MHRRRSRSCREDQK
>HMDH_NICSY_1_5 1 15
MDVRRRSEKPAYPTK
>PIGA_MOUSE_1_5 1 15
MANRRGGGQGQPPSV
