# Supplementary material for: Discovering Sequence Motifs with Arbitrary Insertions and Deletions
Source: PLoS Comput Biol. 2008 May 9;4(5):e1000071. doi: 10.1371/journal.pcbi.1000071 (PMC2323616; doi:10.1371/journal.pcbi.1000071)
Supplement: Dataset S2 — Sets of ELM Sites with Flanking Residues (0.02 MB ZIP) [file pcbi.1000071.s003.zip › S2/TRG_ER_diLys_1.fas]

>EMP47_YEAST_441_445 431 445
YTFRIRQEIIKTKLL
>FCERA_RAT_242_245 232 245
ILKIQKTGKGKKKG
>HMDH_HUMAN_885_888 875 888
NLQDLQGACTKKTA
>LMAN1_HUMAN_507_510 497 510
MYRSQQEAAAKKFF
>OSTB_YEAST_427_430 417 430
SSVGKKLETFKKTN
>Q40235_LYCPM_860_863 850 863
HIITTKMKKHKKRY
>TMED9_HUMAN_211_214 201 214
MRHLKSFFEAKKLV
>UD11_HUMAN_529_533 519 533
GKKGRVKKAHKSKTH
