# Supplementary material for: Discovering Sequence Motifs with Arbitrary Insertions and Deletions
Source: PLoS Comput Biol. 2008 May 9;4(5):e1000071. doi: 10.1371/journal.pcbi.1000071 (PMC2323616; doi:10.1371/journal.pcbi.1000071)
Supplement: Dataset S2 — Sets of ELM Sites with Flanking Residues (0.02 MB ZIP) [file pcbi.1000071.s003.zip › S2/TRG_ER_KDEL_1.fas]

>ABP1_MAIZE_198_201 188 201
VWDEDCFEAAKDEL
>CHTA_VIBCH_255_258 245 258
QSDIDTHNRIKDEL
>ENPL_PIG_801_804 791 804
QETSETSTAEKDEL
>EST5_RAT_558_561 548 561
LLAKRQPQPHHNEL
>GRP78_SCHPO_660_663 650 663
EEDDDYFDDEADEL
>HSP47_RAT_414_417 404 417
RLVRPKGDKMRDEL
>PDIA1_MOUSE_506_509 496 509
MEEDDDQKAVKDEL
>Q9V4N7_DROME_177_180 167 180
NKEYPGVNAKKDEL
>RCN1_HUMAN_328_331 318 331
TNYGEDLTKNHDEL
