# Supplementary material for: Discovering Sequence Motifs with Arbitrary Insertions and Deletions
Source: PLoS Comput Biol. 2008 May 9;4(5):e1000071. doi: 10.1371/journal.pcbi.1000071 (PMC2323616; doi:10.1371/journal.pcbi.1000071)
Supplement: Dataset S2 — Sets of ELM Sites with Flanking Residues (0.02 MB ZIP) [file pcbi.1000071.s003.zip › S2/TRG_LysEnd_APsAcLL_1.fas]

>ATP7A_HUMAN_1483_1488 1473 1498
SLNSVVTSEPDKHSLLVGDFREDDDT
>CD3G_MOUSE_149_154 139 164
QDGVRQSRASDKQTLLQNEQLYQPLK
>CD44_HUMAN_708_713 698 723
GLNGEASKSQEMVHLVNKESSETPDQ
>HG2A_HUMAN_19_24 9 34
CREDQKPVMDDQRDLISNNEQLPMLG
>INSR_HUMAN_1021_1026 1011 1036
YVPDEWEVSREKITLLRELGQGSFGM
>LU_HUMAN_604_609 594 619
GLSHSGSEQPEQTGLLMGGASGGARG
>NEF_HV1B8_159_164 149 174
PEKEEANKGENTSLLHPVSLHGMDDP
>NPC1_HUMAN_1271_1276 1261 1278
CATEERYKGTERERLLNF
>OPRD_HUMAN_241_246 231 256
VCYGLMLLRLRSVRLLSGSKEKDRSL
