# Supplementary material for: Discovering Sequence Motifs with Arbitrary Insertions and Deletions
Source: PLoS Comput Biol. 2008 May 9;4(5):e1000071. doi: 10.1371/journal.pcbi.1000071 (PMC2323616; doi:10.1371/journal.pcbi.1000071)
Supplement: Dataset S2 — Sets of ELM Sites with Flanking Residues (0.02 MB ZIP) [file pcbi.1000071.s003.zip › S2/TRG_LysEnd_APsAcLL_3.fas]

>QNR71_COTJA_546_552 536 559
NFKAFFFPKSTERNPLLKSKPGIV
>SCRB2_HUMAN_469_475 459 477
GQGSMDEGTADERAPLIRT
>TYRO_MOUSE_512_518 502 528
QKKKKKKQPQEERQPLLMDKDDYHSLL
