# Supplementary material for: Discovering Sequence Motifs with Arbitrary Insertions and Deletions
Source: PLoS Comput Biol. 2008 May 9;4(5):e1000071. doi: 10.1371/journal.pcbi.1000071 (PMC2323616; doi:10.1371/journal.pcbi.1000071)
Supplement: Dataset S2 — Sets of ELM Sites with Flanking Residues (0.02 MB ZIP) [file pcbi.1000071.s003.zip › S2/TRG_LysEnd_GGAAcLL_1.fas]

>LRP3_HUMAN_764_770 754 770
PCSPMLEASDDEALLVC
>MPRD_BOVIN_273_279 263 279
DQLGEESEERDDHLLPM
>MPRI_BOVIN_2493_2499 2483 2499
TPISTFHDDSDEDLLHV
>SORT_HUMAN_826_831 816 831
TNKSGYHDDSDEDLLE
