# Supplementary material for: Discovering Sequence Motifs with Arbitrary Insertions and Deletions
Source: PLoS Comput Biol. 2008 May 9;4(5):e1000071. doi: 10.1371/journal.pcbi.1000071 (PMC2323616; doi:10.1371/journal.pcbi.1000071)
Supplement: Dataset S2 — Sets of ELM Sites with Flanking Residues (0.02 MB ZIP) [file pcbi.1000071.s003.zip › S2/TRG_PTS1.fas]

>AMACR_HUMAN_379_382 369 382
SDKIIESNKVKASL
>CATA_HUMAN_523_526 513 526
QSGSHLAAREKANL
>LUCI_PHOPY_547_550 537 550
EILIKAKKGGKSKL
>Q28956_PIG_734_737 724 737
SQKLQMILKDYAKI
