# Supplementary material for: Discovering Sequence Motifs with Arbitrary Insertions and Deletions
Source: PLoS Comput Biol. 2008 May 9;4(5):e1000071. doi: 10.1371/journal.pcbi.1000071 (PMC2323616; doi:10.1371/journal.pcbi.1000071)
Supplement: Dataset S3 — GLAM2 Motifs Made from ELM Sites (0.05 MB ZIP) [file pcbi.1000071.s004.zip]

Archive with 42 entries (41 files):
- S3/
- S3/LIG_14-3-3_1.fas.glam2
- S3/LIG_14-3-3_3.fas.glam2
- S3/LIG_AP2alpha_2.fas.glam2
- S3/LIG_AP_GAE_1.fas.glam2
- S3/LIG_Clathr_ClatBox_1.fas.glam2
- S3/LIG_COP1.fas.glam2
- S3/LIG_CtBP.fas.glam2
- S3/LIG_CYCLIN_1.fas.glam2
- S3/LIG_Dynein_DLC8_1.fas.glam2
- S3/LIG_HP1_1.fas.glam2
- S3/LIG_MAD2.fas.glam2
- S3/LIG_NRBOX.fas.glam2
- S3/LIG_PCNA.fas.glam2
- S3/LIG_PIP2_ANTH_1.fas.glam2
- S3/LIG_RB.fas.glam2
- S3/LIG_RGD.fas.glam2
- S3/LIG_SH2_GRB2.fas.glam2
- S3/LIG_SH2_SRC.fas.glam2
- S3/LIG_SH2_STAT3.fas.glam2
- S3/LIG_SH2_STAT5.fas.glam2
- S3/LIG_SH3_1.fas.glam2
- S3/LIG_SH3_2.fas.glam2
- S3/LIG_SH3_3.fas.glam2
- S3/LIG_TRAF2_1.fas.glam2
- S3/LIG_TRAF6.fas.glam2
- S3/LIG_WRPW_1.fas.glam2
- S3/MOD_CMANNOS.fas.glam2
- S3/MOD_N-GLC_2.fas.glam2
- S3/MOD_PKB_1.fas.glam2
- S3/MOD_SUMO.fas.glam2
- S3/MOD_TYR_ITAM.fas.glam2
- S3/MOD_TYR_ITIM.fas.glam2
- S3/MOD_TYR_ITSM.fas.glam2
- S3/TRG_ENDOCYTIC_2.fas.glam2
- S3/TRG_ER_diArg_1.fas.glam2
- S3/TRG_ER_diLys_1.fas.glam2
- S3/TRG_ER_KDEL_1.fas.glam2
- S3/TRG_LysEnd_APsAcLL_1.fas.glam2
- S3/TRG_LysEnd_APsAcLL_3.fas.glam2
- S3/TRG_LysEnd_GGAAcLL_1.fas.glam2
- S3/TRG_PTS1.fas.glam2
