# Supplementary material for: Discovering Sequence Motifs with Arbitrary Insertions and Deletions
Source: PLoS Comput Biol. 2008 May 9;4(5):e1000071. doi: 10.1371/journal.pcbi.1000071 (PMC2323616; doi:10.1371/journal.pcbi.1000071)
Supplement: Dataset S3 — GLAM2 Motifs Made from ELM Sites (0.05 MB ZIP) [file pcbi.1000071.s004.zip › S3/LIG_14-3-3_1.fas.glam2]

GLAM2: Gapped Local Alignment of Motifs
Version 431:531M

glam2 -q 1e99 -r 10 -n 100000 -z 0 -D 0.1 -E 2 -I 0.02 -J 1 p elm-sites-10-fasta-6/LIG_14-3-3_1.fas
Sequences: 5
Greatest sequence length: 26
Residue counts: A=9 C=0 D=2 E=10 F=1 G=5 H=4 I=2 K=3 L=15 M=3 N=6 P=12 Q=5 R=13 S=24 T=6 V=6 W=1 Y=3 x=0

Score: 43.0439  Columns: 6  Sequences: 5

                ******
BAD_RAT_134_ 11 RSRSAP 16 + 13.5
M3K5_HUMAN_9 11 RSISLP 16 + 13.0
MPIP3_HUMAN_ 11 RSPSMP 16 + 13.3
RAF1_HUMAN_2 11 RSTSTP 16 + 13.9
RAF1_HUMAN_6 11 RSASEP 16 + 13.0

                RSASAP
                  I E 
                  P L 
                  R M 
                  T T 

 A  C  D  E  F  G  H  I  K  L  M  N  P  Q  R  S  T  V  W  Y Del Ins Score
 0  0  0  0  0  0  0  0  0  0  0  0  0  0  5  0  0  0  0  0   0      13.6
                                                                  0 -0.0655
 0  0  0  0  0  0  0  0  0  0  0  0  0  0  0  5  0  0  0  0   0      10.7
                                                                  0 -0.0655
 1  0  0  0  0  0  0  1  0  0  0  0  1  0  1  0  1  0  0  0   0     -3.14
                                                                  0 -0.0655
 0  0  0  0  0  0  0  0  0  0  0  0  0  0  0  5  0  0  0  0   0      10.7
                                                                  0 -0.0655
 1  0  0  1  0  0  0  0  0  1  1  0  0  0  0  0  1  0  0  0   0     -2.54
                                                                  0 -0.0655
 0  0  0  0  0  0  0  0  0  0  0  0  5  0  0  0  0  0  0  0   0      14.0

Score: 43.0439  Columns: 6  Sequences: 5

                ******
BAD_RAT_134_ 11 RSRSAP 16 + 13.5
M3K5_HUMAN_9 11 RSISLP 16 + 13.0
MPIP3_HUMAN_ 11 RSPSMP 16 + 13.3
RAF1_HUMAN_2 11 RSTSTP 16 + 13.9
RAF1_HUMAN_6 11 RSASEP 16 + 13.0

                RSASAP
                  I E 
                  P L 
                  R M 
                  T T 

 A  C  D  E  F  G  H  I  K  L  M  N  P  Q  R  S  T  V  W  Y Del Ins Score
 0  0  0  0  0  0  0  0  0  0  0  0  0  0  5  0  0  0  0  0   0      13.6
                                                                  0 -0.0655
 0  0  0  0  0  0  0  0  0  0  0  0  0  0  0  5  0  0  0  0   0      10.7
                                                                  0 -0.0655
 1  0  0  0  0  0  0  1  0  0  0  0  1  0  1  0  1  0  0  0   0     -3.14
                                                                  0 -0.0655
 0  0  0  0  0  0  0  0  0  0  0  0  0  0  0  5  0  0  0  0   0      10.7
                                                                  0 -0.0655
 1  0  0  1  0  0  0  0  0  1  1  0  0  0  0  0  1  0  0  0   0     -2.54
                                                                  0 -0.0655
 0  0  0  0  0  0  0  0  0  0  0  0  5  0  0  0  0  0  0  0   0      14.0

Score: 43.0439  Columns: 6  Sequences: 5

                ******
BAD_RAT_134_ 11 RSRSAP 16 + 13.5
M3K5_HUMAN_9 11 RSISLP 16 + 13.0
MPIP3_HUMAN_ 11 RSPSMP 16 + 13.3
RAF1_HUMAN_2 11 RSTSTP 16 + 13.9
RAF1_HUMAN_6 11 RSASEP 16 + 13.0

                RSASAP
                  I E 
                  P L 
                  R M 
                  T T 

 A  C  D  E  F  G  H  I  K  L  M  N  P  Q  R  S  T  V  W  Y Del Ins Score
 0  0  0  0  0  0  0  0  0  0  0  0  0  0  5  0  0  0  0  0   0      13.6
                                                                  0 -0.0655
 0  0  0  0  0  0  0  0  0  0  0  0  0  0  0  5  0  0  0  0   0      10.7
                                                                  0 -0.0655
 1  0  0  0  0  0  0  1  0  0  0  0  1  0  1  0  1  0  0  0   0     -3.14
                                                                  0 -0.0655
 0  0  0  0  0  0  0  0  0  0  0  0  0  0  0  5  0  0  0  0   0      10.7
                                                                  0 -0.0655
 1  0  0  1  0  0  0  0  0  1  1  0  0  0  0  0  1  0  0  0   0     -2.54
                                                                  0 -0.0655
 0  0  0  0  0  0  0  0  0  0  0  0  5  0  0  0  0  0  0  0   0      14.0

Score: 43.0439  Columns: 6  Sequences: 5

                ******
BAD_RAT_134_ 11 RSRSAP 16 + 13.5
M3K5_HUMAN_9 11 RSISLP 16 + 13.0
MPIP3_HUMAN_ 11 RSPSMP 16 + 13.3
RAF1_HUMAN_2 11 RSTSTP 16 + 13.9
RAF1_HUMAN_6 11 RSASEP 16 + 13.0

                RSASAP
                  I E 
                  P L 
                  R M 
                  T T 

 A  C  D  E  F  G  H  I  K  L  M  N  P  Q  R  S  T  V  W  Y Del Ins Score
 0  0  0  0  0  0  0  0  0  0  0  0  0  0  5  0  0  0  0  0   0      13.6
                                                                  0 -0.0655
 0  0  0  0  0  0  0  0  0  0  0  0  0  0  0  5  0  0  0  0   0      10.7
                                                                  0 -0.0655
 1  0  0  0  0  0  0  1  0  0  0  0  1  0  1  0  1  0  0  0   0     -3.14
                                                                  0 -0.0655
 0  0  0  0  0  0  0  0  0  0  0  0  0  0  0  5  0  0  0  0   0      10.7
                                                                  0 -0.0655
 1  0  0  1  0  0  0  0  0  1  1  0  0  0  0  0  1  0  0  0   0     -2.54
                                                                  0 -0.0655
 0  0  0  0  0  0  0  0  0  0  0  0  5  0  0  0  0  0  0  0   0      14.0

Score: 43.0439  Columns: 6  Sequences: 5

                ******
BAD_RAT_134_ 11 RSRSAP 16 + 13.5
M3K5_HUMAN_9 11 RSISLP 16 + 13.0
MPIP3_HUMAN_ 11 RSPSMP 16 + 13.3
RAF1_HUMAN_2 11 RSTSTP 16 + 13.9
RAF1_HUMAN_6 11 RSASEP 16 + 13.0

                RSASAP
                  I E 
                  P L 
                  R M 
                  T T 

 A  C  D  E  F  G  H  I  K  L  M  N  P  Q  R  S  T  V  W  Y Del Ins Score
 0  0  0  0  0  0  0  0  0  0  0  0  0  0  5  0  0  0  0  0   0      13.6
                                                                  0 -0.0655
 0  0  0  0  0  0  0  0  0  0  0  0  0  0  0  5  0  0  0  0   0      10.7
                                                                  0 -0.0655
 1  0  0  0  0  0  0  1  0  0  0  0  1  0  1  0  1  0  0  0   0     -3.14
                                                                  0 -0.0655
 0  0  0  0  0  0  0  0  0  0  0  0  0  0  0  5  0  0  0  0   0      10.7
                                                                  0 -0.0655
 1  0  0  1  0  0  0  0  0  1  1  0  0  0  0  0  1  0  0  0   0     -2.54
                                                                  0 -0.0655
 0  0  0  0  0  0  0  0  0  0  0  0  5  0  0  0  0  0  0  0   0      14.0

Score: 43.0439  Columns: 6  Sequences: 5

                ******
BAD_RAT_134_ 11 RSRSAP 16 + 13.5
M3K5_HUMAN_9 11 RSISLP 16 + 13.0
MPIP3_HUMAN_ 11 RSPSMP 16 + 13.3
RAF1_HUMAN_2 11 RSTSTP 16 + 13.9
RAF1_HUMAN_6 11 RSASEP 16 + 13.0

                RSASAP
                  I E 
                  P L 
                  R M 
                  T T 

 A  C  D  E  F  G  H  I  K  L  M  N  P  Q  R  S  T  V  W  Y Del Ins Score
 0  0  0  0  0  0  0  0  0  0  0  0  0  0  5  0  0  0  0  0   0      13.6
                                                                  0 -0.0655
 0  0  0  0  0  0  0  0  0  0  0  0  0  0  0  5  0  0  0  0   0      10.7
                                                                  0 -0.0655
 1  0  0  0  0  0  0  1  0  0  0  0  1  0  1  0  1  0  0  0   0     -3.14
                                                                  0 -0.0655
 0  0  0  0  0  0  0  0  0  0  0  0  0  0  0  5  0  0  0  0   0      10.7
                                                                  0 -0.0655
 1  0  0  1  0  0  0  0  0  1  1  0  0  0  0  0  1  0  0  0   0     -2.54
                                                                  0 -0.0655
 0  0  0  0  0  0  0  0  0  0  0  0  5  0  0  0  0  0  0  0   0      14.0

Score: 43.0439  Columns: 6  Sequences: 5

                ******
BAD_RAT_134_ 11 RSRSAP 16 + 13.5
M3K5_HUMAN_9 11 RSISLP 16 + 13.0
MPIP3_HUMAN_ 11 RSPSMP 16 + 13.3
RAF1_HUMAN_2 11 RSTSTP 16 + 13.9
RAF1_HUMAN_6 11 RSASEP 16 + 13.0

                RSASAP
                  I E 
                  P L 
                  R M 
                  T T 

 A  C  D  E  F  G  H  I  K  L  M  N  P  Q  R  S  T  V  W  Y Del Ins Score
 0  0  0  0  0  0  0  0  0  0  0  0  0  0  5  0  0  0  0  0   0      13.6
                                                                  0 -0.0655
 0  0  0  0  0  0  0  0  0  0  0  0  0  0  0  5  0  0  0  0   0      10.7
                                                                  0 -0.0655
 1  0  0  0  0  0  0  1  0  0  0  0  1  0  1  0  1  0  0  0   0     -3.14
                                                                  0 -0.0655
 0  0  0  0  0  0  0  0  0  0  0  0  0  0  0  5  0  0  0  0   0      10.7
                                                                  0 -0.0655
 1  0  0  1  0  0  0  0  0  1  1  0  0  0  0  0  1  0  0  0   0     -2.54
                                                                  0 -0.0655
 0  0  0  0  0  0  0  0  0  0  0  0  5  0  0  0  0  0  0  0   0      14.0

Score: 43.0439  Columns: 6  Sequences: 5

                ******
BAD_RAT_134_ 11 RSRSAP 16 + 13.5
M3K5_HUMAN_9 11 RSISLP 16 + 13.0
MPIP3_HUMAN_ 11 RSPSMP 16 + 13.3
RAF1_HUMAN_2 11 RSTSTP 16 + 13.9
RAF1_HUMAN_6 11 RSASEP 16 + 13.0

                RSASAP
                  I E 
                  P L 
                  R M 
                  T T 

 A  C  D  E  F  G  H  I  K  L  M  N  P  Q  R  S  T  V  W  Y Del Ins Score
 0  0  0  0  0  0  0  0  0  0  0  0  0  0  5  0  0  0  0  0   0      13.6
                                                                  0 -0.0655
 0  0  0  0  0  0  0  0  0  0  0  0  0  0  0  5  0  0  0  0   0      10.7
                                                                  0 -0.0655
 1  0  0  0  0  0  0  1  0  0  0  0  1  0  1  0  1  0  0  0   0     -3.14
                                                                  0 -0.0655
 0  0  0  0  0  0  0  0  0  0  0  0  0  0  0  5  0  0  0  0   0      10.7
                                                                  0 -0.0655
 1  0  0  1  0  0  0  0  0  1  1  0  0  0  0  0  1  0  0  0   0     -2.54
                                                                  0 -0.0655
 0  0  0  0  0  0  0  0  0  0  0  0  5  0  0  0  0  0  0  0   0      14.0

Score: 43.0439  Columns: 6  Sequences: 5

                ******
BAD_RAT_134_ 11 RSRSAP 16 + 13.5
M3K5_HUMAN_9 11 RSISLP 16 + 13.0
MPIP3_HUMAN_ 11 RSPSMP 16 + 13.3
RAF1_HUMAN_2 11 RSTSTP 16 + 13.9
RAF1_HUMAN_6 11 RSASEP 16 + 13.0

                RSASAP
                  I E 
                  P L 
                  R M 
                  T T 

 A  C  D  E  F  G  H  I  K  L  M  N  P  Q  R  S  T  V  W  Y Del Ins Score
 0  0  0  0  0  0  0  0  0  0  0  0  0  0  5  0  0  0  0  0   0      13.6
                                                                  0 -0.0655
 0  0  0  0  0  0  0  0  0  0  0  0  0  0  0  5  0  0  0  0   0      10.7
                                                                  0 -0.0655
 1  0  0  0  0  0  0  1  0  0  0  0  1  0  1  0  1  0  0  0   0     -3.14
                                                                  0 -0.0655
 0  0  0  0  0  0  0  0  0  0  0  0  0  0  0  5  0  0  0  0   0      10.7
                                                                  0 -0.0655
 1  0  0  1  0  0  0  0  0  1  1  0  0  0  0  0  1  0  0  0   0     -2.54
                                                                  0 -0.0655
 0  0  0  0  0  0  0  0  0  0  0  0  5  0  0  0  0  0  0  0   0      14.0

Score: 43.0439  Columns: 6  Sequences: 5

                ******
BAD_RAT_134_ 11 RSRSAP 16 + 13.5
M3K5_HUMAN_9 11 RSISLP 16 + 13.0
MPIP3_HUMAN_ 11 RSPSMP 16 + 13.3
RAF1_HUMAN_2 11 RSTSTP 16 + 13.9
RAF1_HUMAN_6 11 RSASEP 16 + 13.0

                RSASAP
                  I E 
                  P L 
                  R M 
                  T T 

 A  C  D  E  F  G  H  I  K  L  M  N  P  Q  R  S  T  V  W  Y Del Ins Score
 0  0  0  0  0  0  0  0  0  0  0  0  0  0  5  0  0  0  0  0   0      13.6
                                                                  0 -0.0655
 0  0  0  0  0  0  0  0  0  0  0  0  0  0  0  5  0  0  0  0   0      10.7
                                                                  0 -0.0655
 1  0  0  0  0  0  0  1  0  0  0  0  1  0  1  0  1  0  0  0   0     -3.14
                                                                  0 -0.0655
 0  0  0  0  0  0  0  0  0  0  0  0  0  0  0  5  0  0  0  0   0      10.7
                                                                  0 -0.0655
 1  0  0  1  0  0  0  0  0  1  1  0  0  0  0  0  1  0  0  0   0     -2.54
                                                                  0 -0.0655
 0  0  0  0  0  0  0  0  0  0  0  0  5  0  0  0  0  0  0  0   0      14.0
