# Supplementary material for: Discovering Sequence Motifs with Arbitrary Insertions and Deletions
Source: PLoS Comput Biol. 2008 May 9;4(5):e1000071. doi: 10.1371/journal.pcbi.1000071 (PMC2323616; doi:10.1371/journal.pcbi.1000071)
Supplement: Dataset S3 — GLAM2 Motifs Made from ELM Sites (0.05 MB ZIP) [file pcbi.1000071.s004.zip › S3/LIG_14-3-3_3.fas.glam2]

GLAM2: Gapped Local Alignment of Motifs
Version 431:531M

glam2 -q 1e99 -r 10 -n 100000 -z 0 -D 0.1 -E 2 -I 0.02 -J 1 p elm-sites-10-fasta-6/LIG_14-3-3_3.fas
Sequences: 12
Greatest sequence length: 26
Residue counts: A=21 C=4 D=12 E=13 F=8 G=15 H=9 I=11 K=12 L=22 M=8 N=16 P=29 Q=12 R=32 S=55 T=9 V=17 W=2 Y=4 x=0

Score: 79.0026  Columns: 8  Sequences: 12

                ********
FOXO3_HUMAN_  9 RPRSCTWP 16 + 3.76
FOXO3_HUMAN_  9 RRRAVSMD 16 + 7.73
HDAC4_HUMAN_  9 LSRAQSSP 16 + 10.1
IRS1_HUMAN_2  9 RPRSKSQS 16 + 9.45
IRS1_HUMAN_3  9 LNHSRSIP 16 + 9.16
IRS1_HUMAN_6  9 SPKSVSAP 16 + 11.3
KSR1_MOUSE_2  9 LTRSKSHE 16 + 11.3
KSR1_MOUSE_3  9 LRRTESVP 16 + 10.9
PTN3_HUMAN_3  9 MRRSLSVE 16 + 9.50
PTN3_HUMAN_8  9 SLRVDSEP 16 + 2.39
SLOB_DROME_5  9 LKRSNSAI 16 + 5.88
SLOB_DROME_7  8 SNRSASSE 15 + 11.6

                LPRS S P
                RR     E
                S       

 A  C  D  E  F  G  H  I  K  L  M  N  P  Q  R  S  T  V  W  Y Del Ins Score
 0  0  0  0  0  0  0  0  0  5  1  0  0  0  3  3  0  0  0  0   0      6.16
                                                                  0 -0.0891
 0  0  0  0  0  0  0  0  1  1  0  2  3  0  3  1  1  0  0  0   0      0.792
                                                                  0 -0.0891
 0  0  0  0  0  0  1  0  1  0  0  0  0  0 10  0  0  0  0  0   0      29.5
                                                                  0 -0.0891
 2  0  0  0  0  0  0  0  0  0  0  0  0  0  0  8  1  1  0  0   0      15.4
                                                                  0 -0.0891
 1  1  1  1  0  0  0  0  2  1  0  1  0  1  1  0  0  2  0  0   0     -7.22
                                                                  0 -0.0891
 0  0  0  0  0  0  0  0  0  0  0  0  0  0  0 11  1  0  0  0   0      28.9
                                                                  0 -0.0891
 2  0  0  1  0  0  1  1  0  0  1  0  0  1  0  2  0  2  1  0   0     -3.65
                                                                  0 -0.0891
 0  0  1  3  0  0  0  1  0  0  0  0  6  0  0  1  0  0  0  0   0      9.70

Score: 79.0026  Columns: 8  Sequences: 12

                ********
FOXO3_HUMAN_  9 RPRSCTWP 16 + 3.76
FOXO3_HUMAN_  9 RRRAVSMD 16 + 7.73
HDAC4_HUMAN_  9 LSRAQSSP 16 + 10.1
IRS1_HUMAN_2  9 RPRSKSQS 16 + 9.45
IRS1_HUMAN_3  9 LNHSRSIP 16 + 9.16
IRS1_HUMAN_6  9 SPKSVSAP 16 + 11.3
KSR1_MOUSE_2  9 LTRSKSHE 16 + 11.3
KSR1_MOUSE_3  9 LRRTESVP 16 + 10.9
PTN3_HUMAN_3  9 MRRSLSVE 16 + 9.50
PTN3_HUMAN_8  9 SLRVDSEP 16 + 2.39
SLOB_DROME_5  9 LKRSNSAI 16 + 5.88
SLOB_DROME_7  8 SNRSASSE 15 + 11.6

                LPRS S P
                RR     E
                S       

 A  C  D  E  F  G  H  I  K  L  M  N  P  Q  R  S  T  V  W  Y Del Ins Score
 0  0  0  0  0  0  0  0  0  5  1  0  0  0  3  3  0  0  0  0   0      6.16
                                                                  0 -0.0891
 0  0  0  0  0  0  0  0  1  1  0  2  3  0  3  1  1  0  0  0   0      0.792
                                                                  0 -0.0891
 0  0  0  0  0  0  1  0  1  0  0  0  0  0 10  0  0  0  0  0   0      29.5
                                                                  0 -0.0891
 2  0  0  0  0  0  0  0  0  0  0  0  0  0  0  8  1  1  0  0   0      15.4
                                                                  0 -0.0891
 1  1  1  1  0  0  0  0  2  1  0  1  0  1  1  0  0  2  0  0   0     -7.22
                                                                  0 -0.0891
 0  0  0  0  0  0  0  0  0  0  0  0  0  0  0 11  1  0  0  0   0      28.9
                                                                  0 -0.0891
 2  0  0  1  0  0  1  1  0  0  1  0  0  1  0  2  0  2  1  0   0     -3.65
                                                                  0 -0.0891
 0  0  1  3  0  0  0  1  0  0  0  0  6  0  0  1  0  0  0  0   0      9.70

Score: 79.0026  Columns: 8  Sequences: 12

                ********
FOXO3_HUMAN_  9 RPRSCTWP 16 + 3.76
FOXO3_HUMAN_  9 RRRAVSMD 16 + 7.73
HDAC4_HUMAN_  9 LSRAQSSP 16 + 10.1
IRS1_HUMAN_2  9 RPRSKSQS 16 + 9.45
IRS1_HUMAN_3  9 LNHSRSIP 16 + 9.16
IRS1_HUMAN_6  9 SPKSVSAP 16 + 11.3
KSR1_MOUSE_2  9 LTRSKSHE 16 + 11.3
KSR1_MOUSE_3  9 LRRTESVP 16 + 10.9
PTN3_HUMAN_3  9 MRRSLSVE 16 + 9.50
PTN3_HUMAN_8  9 SLRVDSEP 16 + 2.39
SLOB_DROME_5  9 LKRSNSAI 16 + 5.88
SLOB_DROME_7  8 SNRSASSE 15 + 11.6

                LPRS S P
                RR     E
                S       

 A  C  D  E  F  G  H  I  K  L  M  N  P  Q  R  S  T  V  W  Y Del Ins Score
 0  0  0  0  0  0  0  0  0  5  1  0  0  0  3  3  0  0  0  0   0      6.16
                                                                  0 -0.0891
 0  0  0  0  0  0  0  0  1  1  0  2  3  0  3  1  1  0  0  0   0      0.792
                                                                  0 -0.0891
 0  0  0  0  0  0  1  0  1  0  0  0  0  0 10  0  0  0  0  0   0      29.5
                                                                  0 -0.0891
 2  0  0  0  0  0  0  0  0  0  0  0  0  0  0  8  1  1  0  0   0      15.4
                                                                  0 -0.0891
 1  1  1  1  0  0  0  0  2  1  0  1  0  1  1  0  0  2  0  0   0     -7.22
                                                                  0 -0.0891
 0  0  0  0  0  0  0  0  0  0  0  0  0  0  0 11  1  0  0  0   0      28.9
                                                                  0 -0.0891
 2  0  0  1  0  0  1  1  0  0  1  0  0  1  0  2  0  2  1  0   0     -3.65
                                                                  0 -0.0891
 0  0  1  3  0  0  0  1  0  0  0  0  6  0  0  1  0  0  0  0   0      9.70

Score: 79.0026  Columns: 8  Sequences: 12

                ********
FOXO3_HUMAN_  9 RPRSCTWP 16 + 3.76
FOXO3_HUMAN_  9 RRRAVSMD 16 + 7.73
HDAC4_HUMAN_  9 LSRAQSSP 16 + 10.1
IRS1_HUMAN_2  9 RPRSKSQS 16 + 9.45
IRS1_HUMAN_3  9 LNHSRSIP 16 + 9.16
IRS1_HUMAN_6  9 SPKSVSAP 16 + 11.3
KSR1_MOUSE_2  9 LTRSKSHE 16 + 11.3
KSR1_MOUSE_3  9 LRRTESVP 16 + 10.9
PTN3_HUMAN_3  9 MRRSLSVE 16 + 9.50
PTN3_HUMAN_8  9 SLRVDSEP 16 + 2.39
SLOB_DROME_5  9 LKRSNSAI 16 + 5.88
SLOB_DROME_7  8 SNRSASSE 15 + 11.6

                LPRS S P
                RR     E
                S       

 A  C  D  E  F  G  H  I  K  L  M  N  P  Q  R  S  T  V  W  Y Del Ins Score
 0  0  0  0  0  0  0  0  0  5  1  0  0  0  3  3  0  0  0  0   0      6.16
                                                                  0 -0.0891
 0  0  0  0  0  0  0  0  1  1  0  2  3  0  3  1  1  0  0  0   0      0.792
                                                                  0 -0.0891
 0  0  0  0  0  0  1  0  1  0  0  0  0  0 10  0  0  0  0  0   0      29.5
                                                                  0 -0.0891
 2  0  0  0  0  0  0  0  0  0  0  0  0  0  0  8  1  1  0  0   0      15.4
                                                                  0 -0.0891
 1  1  1  1  0  0  0  0  2  1  0  1  0  1  1  0  0  2  0  0   0     -7.22
                                                                  0 -0.0891
 0  0  0  0  0  0  0  0  0  0  0  0  0  0  0 11  1  0  0  0   0      28.9
                                                                  0 -0.0891
 2  0  0  1  0  0  1  1  0  0  1  0  0  1  0  2  0  2  1  0   0     -3.65
                                                                  0 -0.0891
 0  0  1  3  0  0  0  1  0  0  0  0  6  0  0  1  0  0  0  0   0      9.70

Score: 79.0026  Columns: 8  Sequences: 12

                ********
FOXO3_HUMAN_  9 RPRSCTWP 16 + 3.76
FOXO3_HUMAN_  9 RRRAVSMD 16 + 7.73
HDAC4_HUMAN_  9 LSRAQSSP 16 + 10.1
IRS1_HUMAN_2  9 RPRSKSQS 16 + 9.45
IRS1_HUMAN_3  9 LNHSRSIP 16 + 9.16
IRS1_HUMAN_6  9 SPKSVSAP 16 + 11.3
KSR1_MOUSE_2  9 LTRSKSHE 16 + 11.3
KSR1_MOUSE_3  9 LRRTESVP 16 + 10.9
PTN3_HUMAN_3  9 MRRSLSVE 16 + 9.50
PTN3_HUMAN_8  9 SLRVDSEP 16 + 2.39
SLOB_DROME_5  9 LKRSNSAI 16 + 5.88
SLOB_DROME_7  8 SNRSASSE 15 + 11.6

                LPRS S P
                RR     E
                S       

 A  C  D  E  F  G  H  I  K  L  M  N  P  Q  R  S  T  V  W  Y Del Ins Score
 0  0  0  0  0  0  0  0  0  5  1  0  0  0  3  3  0  0  0  0   0      6.16
                                                                  0 -0.0891
 0  0  0  0  0  0  0  0  1  1  0  2  3  0  3  1  1  0  0  0   0      0.792
                                                                  0 -0.0891
 0  0  0  0  0  0  1  0  1  0  0  0  0  0 10  0  0  0  0  0   0      29.5
                                                                  0 -0.0891
 2  0  0  0  0  0  0  0  0  0  0  0  0  0  0  8  1  1  0  0   0      15.4
                                                                  0 -0.0891
 1  1  1  1  0  0  0  0  2  1  0  1  0  1  1  0  0  2  0  0   0     -7.22
                                                                  0 -0.0891
 0  0  0  0  0  0  0  0  0  0  0  0  0  0  0 11  1  0  0  0   0      28.9
                                                                  0 -0.0891
 2  0  0  1  0  0  1  1  0  0  1  0  0  1  0  2  0  2  1  0   0     -3.65
                                                                  0 -0.0891
 0  0  1  3  0  0  0  1  0  0  0  0  6  0  0  1  0  0  0  0   0      9.70

Score: 79.0026  Columns: 8  Sequences: 12

                ********
FOXO3_HUMAN_  9 RPRSCTWP 16 + 3.76
FOXO3_HUMAN_  9 RRRAVSMD 16 + 7.73
HDAC4_HUMAN_  9 LSRAQSSP 16 + 10.1
IRS1_HUMAN_2  9 RPRSKSQS 16 + 9.45
IRS1_HUMAN_3  9 LNHSRSIP 16 + 9.16
IRS1_HUMAN_6  9 SPKSVSAP 16 + 11.3
KSR1_MOUSE_2  9 LTRSKSHE 16 + 11.3
KSR1_MOUSE_3  9 LRRTESVP 16 + 10.9
PTN3_HUMAN_3  9 MRRSLSVE 16 + 9.50
PTN3_HUMAN_8  9 SLRVDSEP 16 + 2.39
SLOB_DROME_5  9 LKRSNSAI 16 + 5.88
SLOB_DROME_7  8 SNRSASSE 15 + 11.6

                LPRS S P
                RR     E
                S       

 A  C  D  E  F  G  H  I  K  L  M  N  P  Q  R  S  T  V  W  Y Del Ins Score
 0  0  0  0  0  0  0  0  0  5  1  0  0  0  3  3  0  0  0  0   0      6.16
                                                                  0 -0.0891
 0  0  0  0  0  0  0  0  1  1  0  2  3  0  3  1  1  0  0  0   0      0.792
                                                                  0 -0.0891
 0  0  0  0  0  0  1  0  1  0  0  0  0  0 10  0  0  0  0  0   0      29.5
                                                                  0 -0.0891
 2  0  0  0  0  0  0  0  0  0  0  0  0  0  0  8  1  1  0  0   0      15.4
                                                                  0 -0.0891
 1  1  1  1  0  0  0  0  2  1  0  1  0  1  1  0  0  2  0  0   0     -7.22
                                                                  0 -0.0891
 0  0  0  0  0  0  0  0  0  0  0  0  0  0  0 11  1  0  0  0   0      28.9
                                                                  0 -0.0891
 2  0  0  1  0  0  1  1  0  0  1  0  0  1  0  2  0  2  1  0   0     -3.65
                                                                  0 -0.0891
 0  0  1  3  0  0  0  1  0  0  0  0  6  0  0  1  0  0  0  0   0      9.70

Score: 79.0026  Columns: 8  Sequences: 12

                ********
FOXO3_HUMAN_  9 RPRSCTWP 16 + 3.76
FOXO3_HUMAN_  9 RRRAVSMD 16 + 7.73
HDAC4_HUMAN_  9 LSRAQSSP 16 + 10.1
IRS1_HUMAN_2  9 RPRSKSQS 16 + 9.45
IRS1_HUMAN_3  9 LNHSRSIP 16 + 9.16
IRS1_HUMAN_6  9 SPKSVSAP 16 + 11.3
KSR1_MOUSE_2  9 LTRSKSHE 16 + 11.3
KSR1_MOUSE_3  9 LRRTESVP 16 + 10.9
PTN3_HUMAN_3  9 MRRSLSVE 16 + 9.50
PTN3_HUMAN_8  9 SLRVDSEP 16 + 2.39
SLOB_DROME_5  9 LKRSNSAI 16 + 5.88
SLOB_DROME_7  8 SNRSASSE 15 + 11.6

                LPRS S P
                RR     E
                S       

 A  C  D  E  F  G  H  I  K  L  M  N  P  Q  R  S  T  V  W  Y Del Ins Score
 0  0  0  0  0  0  0  0  0  5  1  0  0  0  3  3  0  0  0  0   0      6.16
                                                                  0 -0.0891
 0  0  0  0  0  0  0  0  1  1  0  2  3  0  3  1  1  0  0  0   0      0.792
                                                                  0 -0.0891
 0  0  0  0  0  0  1  0  1  0  0  0  0  0 10  0  0  0  0  0   0      29.5
                                                                  0 -0.0891
 2  0  0  0  0  0  0  0  0  0  0  0  0  0  0  8  1  1  0  0   0      15.4
                                                                  0 -0.0891
 1  1  1  1  0  0  0  0  2  1  0  1  0  1  1  0  0  2  0  0   0     -7.22
                                                                  0 -0.0891
 0  0  0  0  0  0  0  0  0  0  0  0  0  0  0 11  1  0  0  0   0      28.9
                                                                  0 -0.0891
 2  0  0  1  0  0  1  1  0  0  1  0  0  1  0  2  0  2  1  0   0     -3.65
                                                                  0 -0.0891
 0  0  1  3  0  0  0  1  0  0  0  0  6  0  0  1  0  0  0  0   0      9.70

Score: 78.5710  Columns: 10  Sequences: 12

                *******.***
FOXO3_HUMAN_  9 RPRSCTW.PLQ 18 + 8.52
FOXO3_HUMAN_  9 RRRAVSM.DNS 18 + 12.8
HDAC4_HUMAN_  9 LSRAQSS.PAS 18 + 11.1
IRS1_HUMAN_2  9 RPRSKSQ.SSS 18 + 11.4
IRS1_HUMAN_3 11 HSRSIPM.PAS 20 + 8.28
IRS1_HUMAN_6  9 SPKSVSA.PQQ 18 + 7.84
KSR1_MOUSE_2  9 LTRSKSH.ESQ 18 + 14.0
KSR1_MOUSE_3  9 LRRTESV.PSD 18 + 12.4
PTN3_HUMAN_3  9 MRRSLSV.EHL 18 + 9.59
PTN3_HUMAN_8  6 YVRSLRV.DSE 15 + 3.39
SLOB_DROME_5  9 LKRSNSAIEFD 19 + 1.03
SLOB_DROME_7  8 SNRSASS.EQD 17 + 11.7

                LPRS SV PSS
                RR      E D
                          Q

 A  C  D  E  F  G  H  I  K  L  M  N  P  Q  R  S  T  V  W  Y Del Ins Score
 0  0  0  0  0  0  1  0  0  4  1  0  0  0  3  2  0  0  0  1   0      2.51
                                                                  0 -0.0891
 0  0  0  0  0  0  0  0  1  0  0  1  3  0  3  2  1  1  0  0   0      0.324
                                                                  0 -0.0891
 0  0  0  0  0  0  0  0  1  0  0  0  0  0 11  0  0  0  0  0   0      34.6
                                                                  0 -0.0891
 2  0  0  0  0  0  0  0  0  0  0  0  0  0  0  9  1  0  0  0   0      20.7
                                                                  0 -0.0891
 1  1  0  1  0  0  0  1  2  2  0  1  0  1  0  0  0  2  0  0   0     -5.23
                                                                  0 -0.0891
 0  0  0  0  0  0  0  0  0  0  0  0  1  0  1  9  1  0  0  0   0      16.0
                                                                  0 -0.0891
 2  0  0  0  0  0  1  0  0  0  2  0  0  1  0  2  0  3  1  0   0      0.787
                                                                  1 -9.44
 0  0  2  4  0  0  0  0  0  0  0  0  5  0  0  1  0  0  0  0   0      13.2
                                                                  0 -0.0891
 2  0  0  0  1  0  1  0  0  1  0  1  0  2  0  4  0  0  0  0   0     -0.713
                                                                  0 -0.0891
 0  0  3  1  0  0  0  0  0  1  0  0  0  3  0  4  0  0  0  0   0      6.54

Score: 77.0752  Columns: 18  Sequences: 12

                ******************
FOXO3_HUMAN_  2 PEFEP.QSRPRSCTWPLQ 18 + 3.84
FOXO3_HUMAN_  7 APRRRAVSMDNSNKYTKS 24 + 13.7
HDAC4_HUMAN_  7 RPLSRAQSSPASATFPVS 24 + 25.4
IRS1_HUMAN_2  9 RPRSKSQSSSN.CSNPIS 25 + 22.7
IRS1_HUMAN_3  7 PPLNHSRSIPMPAS.RCS 23 + 14.3
IRS1_HUMAN_6  7 PMSPKSVSAPQQIINPIR 24 + 12.8
KSR1_MOUSE_2  7 PTLTRSKSHESQLGNRID 24 + 16.0
KSR1_MOUSE_3  7 ARLRRTESVPSDINNPVD 24 + 20.8
PTN3_HUMAN_3  7 PAMRRSLSVEH.LE.TKS 22 + 10.0
PTN3_HUMAN_8  7 VRSLRVDSEPV.LV.HCS 22 + -1.72
SLOB_DROME_5  6 ANGLK.RSNSA.IEFDVS 21 + 4.92
SLOB_DROME_7  6 YSSNRSASSEQDNS.DLS 22 + 11.3

                PPLRRSQSSP SISNPIS
                A S KA   E DL F V 
                           Q      

 A  C  D  E  F  G  H  I  K  L  M  N  P  Q  R  S  T  V  W  Y Del Ins Score
 3  0  0  0  0  0  0  0  0  0  0  0  5  0  2  0  0  1  0  1   0      5.77
                                                                  0 -0.0891
 1  0  0  1  0  0  0  0  0  0  1  1  4  0  2  1  1  0  0  0   0     -0.622
                                                                  0 -0.0891
 0  0  0  0  1  1  0  0  0  4  1  0  0  0  2  3  0  0  0  0   0      0.324
                                                                  0 -0.0891
 0  0  0  1  0  0  0  0  0  2  0  2  1  0  3  2  1  0  0  0   0     -1.06
                                                                  0 -0.0891
 0  0  0  0  0  0  1  0  3  0  0  0  1  0  7  0  0  0  0  0   0      18.8
                                                                  0 -0.0891
 2  0  0  0  0  0  0  0  0  0  0  0  0  0  0  6  1  1  0  0   2     -0.605
                                                                  0 -0.0891
 1  0  1  1  0  0  0  0  1  1  0  0  0  3  2  0  0  2  0  0   0      0.523
                                                                  0 -0.0891
 0  0  0  0  0  0  0  0  0  0  0  0  0  0  0 12  0  0  0  0   0      36.8
                                                                  0 -0.0891
 1  0  0  1  0  0  1  1  0  0  1  1  0  0  1  3  0  2  0  0   0     -3.94
                                                                  0 -0.0891
 0  0  1  3  0  0  0  0  0  0  0  0  6  0  0  2  0  0  0  0   0      13.4
                                                                  0 -0.0891
 2  0  0  0  0  0  1  0  0  0  1  2  0  2  1  2  0  1  0  0   0     -2.76
                                                                  0 -0.0891
 0  0  2  0  0  0  0  0  0  0  0  0  1  2  0  3  0  0  0  0   4     -10.9
                                                                  0 -0.0891
 2  2  0  0  0  0  0  3  0  3  0  2  0  0  0  0  0  0  0  0   0      4.65
                                                                  0 -0.0891
 0  0  0  2  0  1  0  1  1  0  0  1  0  0  0  3  2  1  0  0   0     -4.21
                                                                  0 -0.0891
 0  0  0  0  2  0  0  0  0  0  0  4  0  0  0  0  0  0  1  1   4     -5.56
                                                                  0 -0.0891
 0  0  2  0  0  0  1  0  0  0  0  0  5  0  2  0  2  0  0  0   0      7.32
                                                                  0 -0.0891
 0  2  0  0  0  0  0  3  2  2  0  0  0  0  0  0  0  3  0  0   0      7.23
                                                                  0 -0.0891
 0  0  2  0  0  0  0  0  0  0  0  0  0  1  1  8  0  0  0  0   0      13.5

Score: 77.0752  Columns: 18  Sequences: 12

                ******************
FOXO3_HUMAN_  2 PEFEP.QSRPRSCTWPLQ 18 + 3.84
FOXO3_HUMAN_  7 APRRRAVSMDNSNKYTKS 24 + 13.7
HDAC4_HUMAN_  7 RPLSRAQSSPASATFPVS 24 + 25.4
IRS1_HUMAN_2  9 RPRSKSQSSSN.CSNPIS 25 + 22.7
IRS1_HUMAN_3  7 PPLNHSRSIPMPAS.RCS 23 + 14.3
IRS1_HUMAN_6  7 PMSPKSVSAPQQIINPIR 24 + 12.8
KSR1_MOUSE_2  7 PTLTRSKSHESQLGNRID 24 + 16.0
KSR1_MOUSE_3  7 ARLRRTESVPSDINNPVD 24 + 20.8
PTN3_HUMAN_3  7 PAMRRSLSVEH.LE.TKS 22 + 10.0
PTN3_HUMAN_8  7 VRSLRVDSEPV.LV.HCS 22 + -1.72
SLOB_DROME_5  6 ANGLK.RSNSA.IEFDVS 21 + 4.92
SLOB_DROME_7  6 YSSNRSASSEQDNS.DLS 22 + 11.3

                PPLRRSQSSP SISNPIS
                A S KA   E DL F V 
                           Q      

 A  C  D  E  F  G  H  I  K  L  M  N  P  Q  R  S  T  V  W  Y Del Ins Score
 3  0  0  0  0  0  0  0  0  0  0  0  5  0  2  0  0  1  0  1   0      5.77
                                                                  0 -0.0891
 1  0  0  1  0  0  0  0  0  0  1  1  4  0  2  1  1  0  0  0   0     -0.622
                                                                  0 -0.0891
 0  0  0  0  1  1  0  0  0  4  1  0  0  0  2  3  0  0  0  0   0      0.324
                                                                  0 -0.0891
 0  0  0  1  0  0  0  0  0  2  0  2  1  0  3  2  1  0  0  0   0     -1.06
                                                                  0 -0.0891
 0  0  0  0  0  0  1  0  3  0  0  0  1  0  7  0  0  0  0  0   0      18.8
                                                                  0 -0.0891
 2  0  0  0  0  0  0  0  0  0  0  0  0  0  0  6  1  1  0  0   2     -0.605
                                                                  0 -0.0891
 1  0  1  1  0  0  0  0  1  1  0  0  0  3  2  0  0  2  0  0   0      0.523
                                                                  0 -0.0891
 0  0  0  0  0  0  0  0  0  0  0  0  0  0  0 12  0  0  0  0   0      36.8
                                                                  0 -0.0891
 1  0  0  1  0  0  1  1  0  0  1  1  0  0  1  3  0  2  0  0   0     -3.94
                                                                  0 -0.0891
 0  0  1  3  0  0  0  0  0  0  0  0  6  0  0  2  0  0  0  0   0      13.4
                                                                  0 -0.0891
 2  0  0  0  0  0  1  0  0  0  1  2  0  2  1  2  0  1  0  0   0     -2.76
                                                                  0 -0.0891
 0  0  2  0  0  0  0  0  0  0  0  0  1  2  0  3  0  0  0  0   4     -10.9
                                                                  0 -0.0891
 2  2  0  0  0  0  0  3  0  3  0  2  0  0  0  0  0  0  0  0   0      4.65
                                                                  0 -0.0891
 0  0  0  2  0  1  0  1  1  0  0  1  0  0  0  3  2  1  0  0   0     -4.21
                                                                  0 -0.0891
 0  0  0  0  2  0  0  0  0  0  0  4  0  0  0  0  0  0  1  1   4     -5.56
                                                                  0 -0.0891
 0  0  2  0  0  0  1  0  0  0  0  0  5  0  2  0  2  0  0  0   0      7.32
                                                                  0 -0.0891
 0  2  0  0  0  0  0  3  2  2  0  0  0  0  0  0  0  3  0  0   0      7.23
                                                                  0 -0.0891
 0  0  2  0  0  0  0  0  0  0  0  0  0  1  1  8  0  0  0  0   0      13.5
