# Supplementary material for: Discovering Sequence Motifs with Arbitrary Insertions and Deletions
Source: PLoS Comput Biol. 2008 May 9;4(5):e1000071. doi: 10.1371/journal.pcbi.1000071 (PMC2323616; doi:10.1371/journal.pcbi.1000071)
Supplement: Dataset S3 — GLAM2 Motifs Made from ELM Sites (0.05 MB ZIP) [file pcbi.1000071.s004.zip › S3/LIG_AP2alpha_2.fas.glam2]

GLAM2: Gapped Local Alignment of Motifs
Version 431:531M

glam2 -q 1e99 -r 10 -n 100000 -z 0 -D 0.1 -E 2 -I 0.02 -J 1 p elm-sites-10-fasta-6/LIG_AP2alpha_2.fas
Sequences: 29
Greatest sequence length: 23
Residue counts: A=55 C=3 D=46 E=16 F=35 G=38 H=3 I=5 K=17 L=17 M=0 N=19 P=76 Q=8 R=7 S=63 T=36 V=17 W=8 Y=0 x=0

Score: 333.321  Columns: 7  Sequences: 29

                *******
AMPH_RAT_357 11 DPF.KP. 15 + 15.2
AP180_RAT_40 11 DPF.AP. 15 + 15.8
AP180_RAT_47 11 DPF.AP. 15 + 15.8
AUXI_BOVIN_5 11 DPFGAP. 16 + 17.9
AUXI_BOVIN_6 11 DPFLQP. 16 + 8.61
AUXI_BOVIN_6 11 DPF.A.. 14 + 11.5
EP15_HUMAN_5 11 DPF.N.. 14 + 7.61
EP15_HUMAN_6 11 DPFVG.. 15 + 6.22
EP15_HUMAN_6  2 DPF.K..  5 + 10.9
EP15_HUMAN_6  2 DPFGK..  6 + 13.0
EP15_HUMAN_6  2 DPF.G..  5 + 11.0
EP15_HUMAN_6  2 DPF.K..  5 + 10.9
EP15_HUMAN_6  2 DPF.AS.  6 + 14.0
EP15_HUMAN_6  6 DPF.A..  9 + 11.5
EP15_HUMAN_6  3 DPFSA.A  8 + 11.3
EP15_HUMAN_6  9 DPF.AP. 13 + 15.8
EP15_HUMAN_7  8 DPF.AS. 12 + 14.0
EP15_HUMAN_7 11 DPF.RSA 16 + 14.6
EP15_HUMAN_7 11 DPF.K.. 14 + 10.9
EP15_HUMAN_8  2 DPF.QP.  6 + 13.9
EP15_HUMAN_8 10 DPF.TSA 15 + 12.0
EPN1_RAT_274 11 DPWGGPA 17 + 20.2
EPN1_RAT_294  9 DPWGAPA 15 + 20.8
EPN1_RAT_306  5 DPWGG.A 10 + 15.9
EPN1_RAT_319  6 DPW.RPA 11 + 16.7
EPN1_RAT_332  6 DPWGG.. 10 + 13.3
EPN1_RAT_349  8 DPW.GSA 13 + 16.3
EPN1_RAT_367  8 DPW.APA 13 + 18.7
EPN1_RAT_377  4 DPWGGS.  9 + 15.8

                DPFGAPA
                  W GS 

 A  C  D  E  F  G  H  I  K  L  M  N  P  Q  R  S  T  V  W  Y Del Ins Score
 0  0 29  0  0  0  0  0  0  0  0  0  0  0  0  0  0  0  0  0   0      114.
                                                                  0 -0.114
 0  0  0  0  0  0  0  0  0  0  0  0 29  0  0  0  0  0  0  0   0      112.
                                                                  0 -0.114
 0  0  0  0 21  0  0  0  0  0  0  0  0  0  0  0  0  0  8  0   0      109.
                                                                  0 -0.114
 0  0  0  0  0  7  0  0  0  1  0  0  0  0  0  1  0  1  0  0  19     -24.7
                                                                  0 -0.114
11  0  0  0  0  7  0  0  5  0  0  1  0  2  2  0  1  0  0  0   0      22.4
                                                                  0 -0.114
 0  0  0  0  0  0  0  0  0  0  0  0 11  0  0  6  0  0  0  0  12      7.88
                                                                  0 -0.114
 9  0  0  0  0  0  0  0  0  0  0  0  0  0  0  0  0  0  0  0  20     -7.47

Score: 327.795  Columns: 8  Sequences: 29

                ********
AMPH_RAT_357 11 DPF.K.P. 15 + 15.0
AP180_RAT_40 11 DPF.A.P. 15 + 15.6
AP180_RAT_47 11 DPF.A.P. 15 + 15.6
AUXI_BOVIN_5 11 DPFGA.P. 16 + 17.7
AUXI_BOVIN_6 11 DPFLQ.P. 16 + 8.41
AUXI_BOVIN_6 11 DPF.A... 14 + 10.8
EP15_HUMAN_5 11 DPF.N... 14 + 6.90
EP15_HUMAN_6 11 DPFVG... 15 + 5.51
EP15_HUMAN_6  2 DPF.K...  5 + 10.2
EP15_HUMAN_6  2 DPFGK...  6 + 12.3
EP15_HUMAN_6  2 DPF.G...  5 + 10.2
EP15_HUMAN_6  2 DPF.K...  5 + 10.2
EP15_HUMAN_6  2 DPF.A.S.  6 + 13.6
EP15_HUMAN_6  6 DPF.ATS. 11 + 13.2
EP15_HUMAN_6  3 DPFSA..A  8 + 11.0
EP15_HUMAN_6  9 DPF.A.P. 13 + 15.6
EP15_HUMAN_7  8 DPF.A.S. 12 + 13.6
EP15_HUMAN_7 11 DPF.R.SA 16 + 14.7
EP15_HUMAN_7 11 DPF.K... 14 + 10.2
EP15_HUMAN_8  2 DPF.Q.P.  6 + 13.7
EP15_HUMAN_8 10 DPF.T.SA 15 + 12.1
EPN1_RAT_274 11 DPWGG.PA 17 + 20.5
EPN1_RAT_294  9 DPWGA.PA 15 + 21.1
EPN1_RAT_306  5 DPWGG..A 10 + 15.7
EPN1_RAT_319  6 DPW.R.PA 11 + 17.0
EPN1_RAT_332  6 DPWGGTPA 13 + 20.1
EPN1_RAT_349  8 DPW.G.SA 13 + 16.3
EPN1_RAT_367  8 DPW.A.PA 13 + 18.9
EPN1_RAT_377  4 DPWGGSPA 11 + 18.2

                DPFGATPA
                  W GSS 

 A  C  D  E  F  G  H  I  K  L  M  N  P  Q  R  S  T  V  W  Y Del Ins Score
 0  0 29  0  0  0  0  0  0  0  0  0  0  0  0  0  0  0  0  0   0      114.
                                                                  0 -0.114
 0  0  0  0  0  0  0  0  0  0  0  0 29  0  0  0  0  0  0  0   0      112.
                                                                  0 -0.114
 0  0  0  0 21  0  0  0  0  0  0  0  0  0  0  0  0  0  8  0   0      109.
                                                                  0 -0.114
 0  0  0  0  0  7  0  0  0  1  0  0  0  0  0  1  0  1  0  0  19     -24.7
                                                                  0 -0.114
11  0  0  0  0  7  0  0  5  0  0  1  0  2  2  0  1  0  0  0   0      22.4
                                                                  0 -0.114
 0  0  0  0  0  0  0  0  0  0  0  0  0  0  0  1  2  0  0  0  26     -20.3
                                                                  0 -0.114
 0  0  0  0  0  0  0  0  0  0  0  0 13  0  0  6  0  0  0  0  10      16.9
                                                                  0 -0.114
11  0  0  0  0  0  0  0  0  0  0  0  0  0  0  0  0  0  0  0  18     -1.68

Score: 327.795  Columns: 8  Sequences: 29

                ********
AMPH_RAT_357 11 DPF.K.P. 15 + 15.0
AP180_RAT_40 11 DPF.A.P. 15 + 15.6
AP180_RAT_47 11 DPF.A.P. 15 + 15.6
AUXI_BOVIN_5 11 DPFGA.P. 16 + 17.7
AUXI_BOVIN_6 11 DPFLQ.P. 16 + 8.41
AUXI_BOVIN_6 11 DPF.A... 14 + 10.8
EP15_HUMAN_5 11 DPF.N... 14 + 6.90
EP15_HUMAN_6 11 DPFVG... 15 + 5.51
EP15_HUMAN_6  2 DPF.K...  5 + 10.2
EP15_HUMAN_6  2 DPFGK...  6 + 12.3
EP15_HUMAN_6  2 DPF.G...  5 + 10.2
EP15_HUMAN_6  2 DPF.K...  5 + 10.2
EP15_HUMAN_6  2 DPF.A.S.  6 + 13.6
EP15_HUMAN_6  6 DPF.ATS. 11 + 13.2
EP15_HUMAN_6  3 DPFSA..A  8 + 11.0
EP15_HUMAN_6  9 DPF.A.P. 13 + 15.6
EP15_HUMAN_7  8 DPF.A.S. 12 + 13.6
EP15_HUMAN_7 11 DPF.R.SA 16 + 14.7
EP15_HUMAN_7 11 DPF.K... 14 + 10.2
EP15_HUMAN_8  2 DPF.Q.P.  6 + 13.7
EP15_HUMAN_8 10 DPF.T.SA 15 + 12.1
EPN1_RAT_274 11 DPWGG.PA 17 + 20.5
EPN1_RAT_294  9 DPWGA.PA 15 + 21.1
EPN1_RAT_306  5 DPWGG..A 10 + 15.7
EPN1_RAT_319  6 DPW.R.PA 11 + 17.0
EPN1_RAT_332  6 DPWGGTPA 13 + 20.1
EPN1_RAT_349  8 DPW.G.SA 13 + 16.3
EPN1_RAT_367  8 DPW.A.PA 13 + 18.9
EPN1_RAT_377  4 DPWGGSPA 11 + 18.2

                DPFGATPA
                  W GSS 

 A  C  D  E  F  G  H  I  K  L  M  N  P  Q  R  S  T  V  W  Y Del Ins Score
 0  0 29  0  0  0  0  0  0  0  0  0  0  0  0  0  0  0  0  0   0      114.
                                                                  0 -0.114
 0  0  0  0  0  0  0  0  0  0  0  0 29  0  0  0  0  0  0  0   0      112.
                                                                  0 -0.114
 0  0  0  0 21  0  0  0  0  0  0  0  0  0  0  0  0  0  8  0   0      109.
                                                                  0 -0.114
 0  0  0  0  0  7  0  0  0  1  0  0  0  0  0  1  0  1  0  0  19     -24.7
                                                                  0 -0.114
11  0  0  0  0  7  0  0  5  0  0  1  0  2  2  0  1  0  0  0   0      22.4
                                                                  0 -0.114
 0  0  0  0  0  0  0  0  0  0  0  0  0  0  0  1  2  0  0  0  26     -20.3
                                                                  0 -0.114
 0  0  0  0  0  0  0  0  0  0  0  0 13  0  0  6  0  0  0  0  10      16.9
                                                                  0 -0.114
11  0  0  0  0  0  0  0  0  0  0  0  0  0  0  0  0  0  0  0  18     -1.68

Score: 327.499  Columns: 8  Sequences: 29

                ********
AMPH_RAT_357 11 DPF..KP. 15 + 15.0
AP180_RAT_40 11 DPF..AP. 15 + 15.7
AP180_RAT_47 11 DPF..AP. 15 + 15.7
AUXI_BOVIN_5 11 DPF.GAP. 16 + 17.9
AUXI_BOVIN_6 11 DPFL.QP. 16 + 9.47
AUXI_BOVIN_6 11 DPF..A.. 14 + 11.0
EP15_HUMAN_5 11 DPF..N.. 14 + 7.95
EP15_HUMAN_6 11 DPFV.G.. 15 + 5.82
EP15_HUMAN_6  2 DPF..K..  5 + 10.4
EP15_HUMAN_6  2 DPF.GK..  6 + 12.6
EP15_HUMAN_6  2 DPF..G..  5 + 9.66
EP15_HUMAN_6  2 DPF..K..  5 + 10.4
EP15_HUMAN_6  2 DPF..AS.  6 + 13.3
EP15_HUMAN_6  6 DPF..A..  9 + 11.0
EP15_HUMAN_6  3 DPF..S.A  7 + 11.8
EP15_HUMAN_6  9 DPF..AP. 13 + 15.7
EP15_HUMAN_7  8 DPF..AS. 12 + 13.3
EP15_HUMAN_7 11 DPF..RSA 16 + 14.4
EP15_HUMAN_7 11 DPF..K.. 14 + 10.4
EP15_HUMAN_8  2 DPF..QP.  6 + 13.8
EP15_HUMAN_8 10 DPF..TSA 15 + 14.1
EPN1_RAT_274 11 DPW.GGPA 17 + 19.8
EPN1_RAT_294  9 DPW.GAPA 15 + 21.2
EPN1_RAT_306  5 DPWGGA.A 11 + 16.1
EPN1_RAT_319  6 DPW..RPA 11 + 16.9
EPN1_RAT_332  6 DPWGGTPA 13 + 18.5
EPN1_RAT_349  8 DPW..GSA 13 + 15.3
EPN1_RAT_367  8 DPW..APA 13 + 19.0
EPN1_RAT_377  4 DPWGGSPA 11 + 18.5

                DPFGGAPA
                  WL  S 
                   V    

 A  C  D  E  F  G  H  I  K  L  M  N  P  Q  R  S  T  V  W  Y Del Ins Score
 0  0 29  0  0  0  0  0  0  0  0  0  0  0  0  0  0  0  0  0   0      114.
                                                                  0 -0.114
 0  0  0  0  0  0  0  0  0  0  0  0 29  0  0  0  0  0  0  0   0      112.
                                                                  0 -0.114
 0  0  0  0 21  0  0  0  0  0  0  0  0  0  0  0  0  0  8  0   0      109.
                                                                  0 -0.114
 0  0  0  0  0  3  0  0  0  1  0  0  0  0  0  0  0  1  0  0  24     -26.9
                                                                  0 -0.114
 0  0  0  0  0  7  0  0  0  0  0  0  0  0  0  0  0  0  0  0  22     -9.84
                                                                  0 -0.114
11  0  0  0  0  4  0  0  5  0  0  1  0  2  2  2  2  0  0  0   0      16.5
                                                                  0 -0.114
 0  0  0  0  0  0  0  0  0  0  0  0 13  0  0  5  0  0  0  0  11      14.3
                                                                  0 -0.114
11  0  0  0  0  0  0  0  0  0  0  0  0  0  0  0  0  0  0  0  18     -1.68

Score: 327.499  Columns: 8  Sequences: 29

                ********
AMPH_RAT_357 11 DPF..KP. 15 + 15.0
AP180_RAT_40 11 DPF..AP. 15 + 15.7
AP180_RAT_47 11 DPF..AP. 15 + 15.7
AUXI_BOVIN_5 11 DPFG.AP. 16 + 17.9
AUXI_BOVIN_6 11 DPF.LQP. 16 + 9.47
AUXI_BOVIN_6 11 DPF..A.. 14 + 11.0
EP15_HUMAN_5 11 DPF..N.. 14 + 7.95
EP15_HUMAN_6 11 DPF.VG.. 15 + 5.82
EP15_HUMAN_6  2 DPF..K..  5 + 10.4
EP15_HUMAN_6  2 DPFG.K..  6 + 12.6
EP15_HUMAN_6  2 DPF..G..  5 + 9.66
EP15_HUMAN_6  2 DPF..K..  5 + 10.4
EP15_HUMAN_6  2 DPF..AS.  6 + 13.3
EP15_HUMAN_6  6 DPF..A..  9 + 11.0
EP15_HUMAN_6  3 DPF..S.A  7 + 11.8
EP15_HUMAN_6  9 DPF..AP. 13 + 15.7
EP15_HUMAN_7  8 DPF..AS. 12 + 13.3
EP15_HUMAN_7 11 DPF..RSA 16 + 14.4
EP15_HUMAN_7 11 DPF..K.. 14 + 10.4
EP15_HUMAN_8  2 DPF..QP.  6 + 13.8
EP15_HUMAN_8 10 DPF..TSA 15 + 14.1
EPN1_RAT_274 11 DPWG.GPA 17 + 19.8
EPN1_RAT_294  9 DPWG.APA 15 + 21.2
EPN1_RAT_306  5 DPWGGA.A 11 + 16.1
EPN1_RAT_319  6 DPW..RPA 11 + 16.9
EPN1_RAT_332  6 DPWGGTPA 13 + 18.5
EPN1_RAT_349  8 DPW..GSA 13 + 15.3
EPN1_RAT_367  8 DPW..APA 13 + 19.0
EPN1_RAT_377  4 DPWGGSPA 11 + 18.5

                DPFGGAPA
                  W L S 
                    V   

 A  C  D  E  F  G  H  I  K  L  M  N  P  Q  R  S  T  V  W  Y Del Ins Score
 0  0 29  0  0  0  0  0  0  0  0  0  0  0  0  0  0  0  0  0   0      114.
                                                                  0 -0.114
 0  0  0  0  0  0  0  0  0  0  0  0 29  0  0  0  0  0  0  0   0      112.
                                                                  0 -0.114
 0  0  0  0 21  0  0  0  0  0  0  0  0  0  0  0  0  0  8  0   0      109.
                                                                  0 -0.114
 0  0  0  0  0  7  0  0  0  0  0  0  0  0  0  0  0  0  0  0  22     -9.84
                                                                  0 -0.114
 0  0  0  0  0  3  0  0  0  1  0  0  0  0  0  0  0  1  0  0  24     -26.9
                                                                  0 -0.114
11  0  0  0  0  4  0  0  5  0  0  1  0  2  2  2  2  0  0  0   0      16.5
                                                                  0 -0.114
 0  0  0  0  0  0  0  0  0  0  0  0 13  0  0  5  0  0  0  0  11      14.3
                                                                  0 -0.114
11  0  0  0  0  0  0  0  0  0  0  0  0  0  0  0  0  0  0  0  18     -1.68

Score: 327.499  Columns: 8  Sequences: 29

                ********
AMPH_RAT_357 11 DPF..KP. 15 + 15.0
AP180_RAT_40 11 DPF..AP. 15 + 15.7
AP180_RAT_47 11 DPF..AP. 15 + 15.7
AUXI_BOVIN_5 11 DPF.GAP. 16 + 17.9
AUXI_BOVIN_6 11 DPFL.QP. 16 + 9.47
AUXI_BOVIN_6 11 DPF..A.. 14 + 11.0
EP15_HUMAN_5 11 DPF..N.. 14 + 7.95
EP15_HUMAN_6 11 DPFV.G.. 15 + 5.82
EP15_HUMAN_6  2 DPF..K..  5 + 10.4
EP15_HUMAN_6  2 DPF.GK..  6 + 12.6
EP15_HUMAN_6  2 DPF..G..  5 + 9.66
EP15_HUMAN_6  2 DPF..K..  5 + 10.4
EP15_HUMAN_6  2 DPF..AS.  6 + 13.3
EP15_HUMAN_6  6 DPF..A..  9 + 11.0
EP15_HUMAN_6  3 DPF..S.A  7 + 11.8
EP15_HUMAN_6  9 DPF..AP. 13 + 15.7
EP15_HUMAN_7  8 DPF..AS. 12 + 13.3
EP15_HUMAN_7 11 DPF..RSA 16 + 14.4
EP15_HUMAN_7 11 DPF..K.. 14 + 10.4
EP15_HUMAN_8  2 DPF..QP.  6 + 13.8
EP15_HUMAN_8 10 DPF..TSA 15 + 14.1
EPN1_RAT_274 11 DPW.GGPA 17 + 19.8
EPN1_RAT_294  9 DPW.GAPA 15 + 21.2
EPN1_RAT_306  5 DPWGGA.A 11 + 16.1
EPN1_RAT_319  6 DPW..RPA 11 + 16.9
EPN1_RAT_332  6 DPWGGTPA 13 + 18.5
EPN1_RAT_349  8 DPW..GSA 13 + 15.3
EPN1_RAT_367  8 DPW..APA 13 + 19.0
EPN1_RAT_377  4 DPWGGSPA 11 + 18.5

                DPFGGAPA
                  WL  S 
                   V    

 A  C  D  E  F  G  H  I  K  L  M  N  P  Q  R  S  T  V  W  Y Del Ins Score
 0  0 29  0  0  0  0  0  0  0  0  0  0  0  0  0  0  0  0  0   0      114.
                                                                  0 -0.114
 0  0  0  0  0  0  0  0  0  0  0  0 29  0  0  0  0  0  0  0   0      112.
                                                                  0 -0.114
 0  0  0  0 21  0  0  0  0  0  0  0  0  0  0  0  0  0  8  0   0      109.
                                                                  0 -0.114
 0  0  0  0  0  3  0  0  0  1  0  0  0  0  0  0  0  1  0  0  24     -26.9
                                                                  0 -0.114
 0  0  0  0  0  7  0  0  0  0  0  0  0  0  0  0  0  0  0  0  22     -9.84
                                                                  0 -0.114
11  0  0  0  0  4  0  0  5  0  0  1  0  2  2  2  2  0  0  0   0      16.5
                                                                  0 -0.114
 0  0  0  0  0  0  0  0  0  0  0  0 13  0  0  5  0  0  0  0  11      14.3
                                                                  0 -0.114
11  0  0  0  0  0  0  0  0  0  0  0  0  0  0  0  0  0  0  0  18     -1.68

Score: 327.499  Columns: 8  Sequences: 29

                ********
AMPH_RAT_357 11 DPF..KP. 15 + 15.0
AP180_RAT_40 11 DPF..AP. 15 + 15.7
AP180_RAT_47 11 DPF..AP. 15 + 15.7
AUXI_BOVIN_5 11 DPF.GAP. 16 + 17.9
AUXI_BOVIN_6 11 DPFL.QP. 16 + 9.47
AUXI_BOVIN_6 11 DPF..A.. 14 + 11.0
EP15_HUMAN_5 11 DPF..N.. 14 + 7.95
EP15_HUMAN_6 11 DPFV.G.. 15 + 5.82
EP15_HUMAN_6  2 DPF..K..  5 + 10.4
EP15_HUMAN_6  2 DPF.GK..  6 + 12.6
EP15_HUMAN_6  2 DPF..G..  5 + 9.66
EP15_HUMAN_6  2 DPF..K..  5 + 10.4
EP15_HUMAN_6  2 DPF..AS.  6 + 13.3
EP15_HUMAN_6  6 DPF..A..  9 + 11.0
EP15_HUMAN_6  3 DPF..S.A  7 + 11.8
EP15_HUMAN_6  9 DPF..AP. 13 + 15.7
EP15_HUMAN_7  8 DPF..AS. 12 + 13.3
EP15_HUMAN_7 11 DPF..RSA 16 + 14.4
EP15_HUMAN_7 11 DPF..K.. 14 + 10.4
EP15_HUMAN_8  2 DPF..QP.  6 + 13.8
EP15_HUMAN_8 10 DPF..TSA 15 + 14.1
EPN1_RAT_274 11 DPW.GGPA 17 + 19.8
EPN1_RAT_294  9 DPW.GAPA 15 + 21.2
EPN1_RAT_306  5 DPWGGA.A 11 + 16.1
EPN1_RAT_319  6 DPW..RPA 11 + 16.9
EPN1_RAT_332  6 DPWGGTPA 13 + 18.5
EPN1_RAT_349  8 DPW..GSA 13 + 15.3
EPN1_RAT_367  8 DPW..APA 13 + 19.0
EPN1_RAT_377  4 DPWGGSPA 11 + 18.5

                DPFGGAPA
                  WL  S 
                   V    

 A  C  D  E  F  G  H  I  K  L  M  N  P  Q  R  S  T  V  W  Y Del Ins Score
 0  0 29  0  0  0  0  0  0  0  0  0  0  0  0  0  0  0  0  0   0      114.
                                                                  0 -0.114
 0  0  0  0  0  0  0  0  0  0  0  0 29  0  0  0  0  0  0  0   0      112.
                                                                  0 -0.114
 0  0  0  0 21  0  0  0  0  0  0  0  0  0  0  0  0  0  8  0   0      109.
                                                                  0 -0.114
 0  0  0  0  0  3  0  0  0  1  0  0  0  0  0  0  0  1  0  0  24     -26.9
                                                                  0 -0.114
 0  0  0  0  0  7  0  0  0  0  0  0  0  0  0  0  0  0  0  0  22     -9.84
                                                                  0 -0.114
11  0  0  0  0  4  0  0  5  0  0  1  0  2  2  2  2  0  0  0   0      16.5
                                                                  0 -0.114
 0  0  0  0  0  0  0  0  0  0  0  0 13  0  0  5  0  0  0  0  11      14.3
                                                                  0 -0.114
11  0  0  0  0  0  0  0  0  0  0  0  0  0  0  0  0  0  0  0  18     -1.68

Score: 327.499  Columns: 8  Sequences: 29

                ********
AMPH_RAT_357 11 DPF..KP. 15 + 15.0
AP180_RAT_40 11 DPF..AP. 15 + 15.7
AP180_RAT_47 11 DPF..AP. 15 + 15.7
AUXI_BOVIN_5 11 DPFG.AP. 16 + 17.9
AUXI_BOVIN_6 11 DPF.LQP. 16 + 9.47
AUXI_BOVIN_6 11 DPF..A.. 14 + 11.0
EP15_HUMAN_5 11 DPF..N.. 14 + 7.95
EP15_HUMAN_6 11 DPF.VG.. 15 + 5.82
EP15_HUMAN_6  2 DPF..K..  5 + 10.4
EP15_HUMAN_6  2 DPFG.K..  6 + 12.6
EP15_HUMAN_6  2 DPF..G..  5 + 9.66
EP15_HUMAN_6  2 DPF..K..  5 + 10.4
EP15_HUMAN_6  2 DPF..AS.  6 + 13.3
EP15_HUMAN_6  6 DPF..A..  9 + 11.0
EP15_HUMAN_6  3 DPF..S.A  7 + 11.8
EP15_HUMAN_6  9 DPF..AP. 13 + 15.7
EP15_HUMAN_7  8 DPF..AS. 12 + 13.3
EP15_HUMAN_7 11 DPF..RSA 16 + 14.4
EP15_HUMAN_7 11 DPF..K.. 14 + 10.4
EP15_HUMAN_8  2 DPF..QP.  6 + 13.8
EP15_HUMAN_8 10 DPF..TSA 15 + 14.1
EPN1_RAT_274 11 DPWG.GPA 17 + 19.8
EPN1_RAT_294  9 DPWG.APA 15 + 21.2
EPN1_RAT_306  5 DPWGGA.A 11 + 16.1
EPN1_RAT_319  6 DPW..RPA 11 + 16.9
EPN1_RAT_332  6 DPWGGTPA 13 + 18.5
EPN1_RAT_349  8 DPW..GSA 13 + 15.3
EPN1_RAT_367  8 DPW..APA 13 + 19.0
EPN1_RAT_377  4 DPWGGSPA 11 + 18.5

                DPFGGAPA
                  W L S 
                    V   

 A  C  D  E  F  G  H  I  K  L  M  N  P  Q  R  S  T  V  W  Y Del Ins Score
 0  0 29  0  0  0  0  0  0  0  0  0  0  0  0  0  0  0  0  0   0      114.
                                                                  0 -0.114
 0  0  0  0  0  0  0  0  0  0  0  0 29  0  0  0  0  0  0  0   0      112.
                                                                  0 -0.114
 0  0  0  0 21  0  0  0  0  0  0  0  0  0  0  0  0  0  8  0   0      109.
                                                                  0 -0.114
 0  0  0  0  0  7  0  0  0  0  0  0  0  0  0  0  0  0  0  0  22     -9.84
                                                                  0 -0.114
 0  0  0  0  0  3  0  0  0  1  0  0  0  0  0  0  0  1  0  0  24     -26.9
                                                                  0 -0.114
11  0  0  0  0  4  0  0  5  0  0  1  0  2  2  2  2  0  0  0   0      16.5
                                                                  0 -0.114
 0  0  0  0  0  0  0  0  0  0  0  0 13  0  0  5  0  0  0  0  11      14.3
                                                                  0 -0.114
11  0  0  0  0  0  0  0  0  0  0  0  0  0  0  0  0  0  0  0  18     -1.68

Score: 327.499  Columns: 8  Sequences: 29

                ********
AMPH_RAT_357 11 DPF..KP. 15 + 15.0
AP180_RAT_40 11 DPF..AP. 15 + 15.7
AP180_RAT_47 11 DPF..AP. 15 + 15.7
AUXI_BOVIN_5 11 DPF.GAP. 16 + 17.9
AUXI_BOVIN_6 11 DPFL.QP. 16 + 9.47
AUXI_BOVIN_6 11 DPF..A.. 14 + 11.0
EP15_HUMAN_5 11 DPF..N.. 14 + 7.95
EP15_HUMAN_6 11 DPFV.G.. 15 + 5.82
EP15_HUMAN_6  2 DPF..K..  5 + 10.4
EP15_HUMAN_6  2 DPF.GK..  6 + 12.6
EP15_HUMAN_6  2 DPF..G..  5 + 9.66
EP15_HUMAN_6  2 DPF..K..  5 + 10.4
EP15_HUMAN_6  2 DPF..AS.  6 + 13.3
EP15_HUMAN_6  6 DPF..A..  9 + 11.0
EP15_HUMAN_6  3 DPF..S.A  7 + 11.8
EP15_HUMAN_6  9 DPF..AP. 13 + 15.7
EP15_HUMAN_7  8 DPF..AS. 12 + 13.3
EP15_HUMAN_7 11 DPF..RSA 16 + 14.4
EP15_HUMAN_7 11 DPF..K.. 14 + 10.4
EP15_HUMAN_8  2 DPF..QP.  6 + 13.8
EP15_HUMAN_8 10 DPF..TSA 15 + 14.1
EPN1_RAT_274 11 DPW.GGPA 17 + 19.8
EPN1_RAT_294  9 DPW.GAPA 15 + 21.2
EPN1_RAT_306  5 DPWGGA.A 11 + 16.1
EPN1_RAT_319  6 DPW..RPA 11 + 16.9
EPN1_RAT_332  6 DPWGGTPA 13 + 18.5
EPN1_RAT_349  8 DPW..GSA 13 + 15.3
EPN1_RAT_367  8 DPW..APA 13 + 19.0
EPN1_RAT_377  4 DPWGGSPA 11 + 18.5

                DPFGGAPA
                  WL  S 
                   V    

 A  C  D  E  F  G  H  I  K  L  M  N  P  Q  R  S  T  V  W  Y Del Ins Score
 0  0 29  0  0  0  0  0  0  0  0  0  0  0  0  0  0  0  0  0   0      114.
                                                                  0 -0.114
 0  0  0  0  0  0  0  0  0  0  0  0 29  0  0  0  0  0  0  0   0      112.
                                                                  0 -0.114
 0  0  0  0 21  0  0  0  0  0  0  0  0  0  0  0  0  0  8  0   0      109.
                                                                  0 -0.114
 0  0  0  0  0  3  0  0  0  1  0  0  0  0  0  0  0  1  0  0  24     -26.9
                                                                  0 -0.114
 0  0  0  0  0  7  0  0  0  0  0  0  0  0  0  0  0  0  0  0  22     -9.84
                                                                  0 -0.114
11  0  0  0  0  4  0  0  5  0  0  1  0  2  2  2  2  0  0  0   0      16.5
                                                                  0 -0.114
 0  0  0  0  0  0  0  0  0  0  0  0 13  0  0  5  0  0  0  0  11      14.3
                                                                  0 -0.114
11  0  0  0  0  0  0  0  0  0  0  0  0  0  0  0  0  0  0  0  18     -1.68

Score: 327.499  Columns: 8  Sequences: 29

                ********
AMPH_RAT_357 11 DPF..KP. 15 + 15.0
AP180_RAT_40 11 DPF..AP. 15 + 15.7
AP180_RAT_47 11 DPF..AP. 15 + 15.7
AUXI_BOVIN_5 11 DPFG.AP. 16 + 17.9
AUXI_BOVIN_6 11 DPF.LQP. 16 + 9.47
AUXI_BOVIN_6 11 DPF..A.. 14 + 11.0
EP15_HUMAN_5 11 DPF..N.. 14 + 7.95
EP15_HUMAN_6 11 DPF.VG.. 15 + 5.82
EP15_HUMAN_6  2 DPF..K..  5 + 10.4
EP15_HUMAN_6  2 DPFG.K..  6 + 12.6
EP15_HUMAN_6  2 DPF..G..  5 + 9.66
EP15_HUMAN_6  2 DPF..K..  5 + 10.4
EP15_HUMAN_6  2 DPF..AS.  6 + 13.3
EP15_HUMAN_6  6 DPF..A..  9 + 11.0
EP15_HUMAN_6  3 DPF..S.A  7 + 11.8
EP15_HUMAN_6  9 DPF..AP. 13 + 15.7
EP15_HUMAN_7  8 DPF..AS. 12 + 13.3
EP15_HUMAN_7 11 DPF..RSA 16 + 14.4
EP15_HUMAN_7 11 DPF..K.. 14 + 10.4
EP15_HUMAN_8  2 DPF..QP.  6 + 13.8
EP15_HUMAN_8 10 DPF..TSA 15 + 14.1
EPN1_RAT_274 11 DPWG.GPA 17 + 19.8
EPN1_RAT_294  9 DPWG.APA 15 + 21.2
EPN1_RAT_306  5 DPWGGA.A 11 + 16.1
EPN1_RAT_319  6 DPW..RPA 11 + 16.9
EPN1_RAT_332  6 DPWGGTPA 13 + 18.5
EPN1_RAT_349  8 DPW..GSA 13 + 15.3
EPN1_RAT_367  8 DPW..APA 13 + 19.0
EPN1_RAT_377  4 DPWGGSPA 11 + 18.5

                DPFGGAPA
                  W L S 
                    V   

 A  C  D  E  F  G  H  I  K  L  M  N  P  Q  R  S  T  V  W  Y Del Ins Score
 0  0 29  0  0  0  0  0  0  0  0  0  0  0  0  0  0  0  0  0   0      114.
                                                                  0 -0.114
 0  0  0  0  0  0  0  0  0  0  0  0 29  0  0  0  0  0  0  0   0      112.
                                                                  0 -0.114
 0  0  0  0 21  0  0  0  0  0  0  0  0  0  0  0  0  0  8  0   0      109.
                                                                  0 -0.114
 0  0  0  0  0  7  0  0  0  0  0  0  0  0  0  0  0  0  0  0  22     -9.84
                                                                  0 -0.114
 0  0  0  0  0  3  0  0  0  1  0  0  0  0  0  0  0  1  0  0  24     -26.9
                                                                  0 -0.114
11  0  0  0  0  4  0  0  5  0  0  1  0  2  2  2  2  0  0  0   0      16.5
                                                                  0 -0.114
 0  0  0  0  0  0  0  0  0  0  0  0 13  0  0  5  0  0  0  0  11      14.3
                                                                  0 -0.114
11  0  0  0  0  0  0  0  0  0  0  0  0  0  0  0  0  0  0  0  18     -1.68
