# Supplementary material for: Discovering Sequence Motifs with Arbitrary Insertions and Deletions
Source: PLoS Comput Biol. 2008 May 9;4(5):e1000071. doi: 10.1371/journal.pcbi.1000071 (PMC2323616; doi:10.1371/journal.pcbi.1000071)
Supplement: Dataset S3 — GLAM2 Motifs Made from ELM Sites (0.05 MB ZIP) [file pcbi.1000071.s004.zip › S3/LIG_AP_GAE_1.fas.glam2]

GLAM2: Gapped Local Alignment of Motifs
Version 431:531M

glam2 -q 1e99 -r 10 -n 100000 -z 0 -D 0.1 -E 2 -I 0.02 -J 1 p elm-sites-10-fasta-6/LIG_AP_GAE_1.fas
Sequences: 8
Greatest sequence length: 27
Residue counts: A=13 C=2 D=47 E=16 F=22 G=17 H=1 I=7 K=12 L=5 M=1 N=16 P=6 Q=2 R=1 S=32 T=8 V=6 W=0 Y=2 x=0

Score: 123.902  Columns: 18  Sequences: 8

                ********.**********
AFTIN_HUMAN_  7 EDDDDDEF.GEFGGFSEVS 24 + 39.1
AFTIN_HUMAN_  7 NDINEDDF.GDFGDFGSAS 24 + 26.6
ENT5_YEAST_2  7 DNIDDDEFDADADGFDSEM 25 + 11.7
ENT5_YEAST_3  7 SDDDDDEF.GDFQ..SETS 22 + 27.7
Q18453_CAEEL  7 KKDDDDGF.GDFV.SSRSS 23 + 22.9
RABE1_RAT_43  7 GNLDESDF.GPLVGADSVS 24 + 13.2
SYNG_HUMAN_7  7 SGKSDDDF.ADFH.SSKFS 23 + 22.1
VPS3_YEAST_8  7 ENEKDDEF.INFT.FDEIS 23 + 19.6

                EDDDDDEF GDFGGFSEVS
                SNI E D  A  VDSDS  

 A  C  D  E  F  G  H  I  K  L  M  N  P  Q  R  S  T  V  W  Y Del Ins Score
 0  0  1  2  0  1  0  0  1  0  0  1  0  0  0  2  0  0  0  0   0      1.31
                                                                  0 -0.0780
 0  0  3  0  0  1  0  0  1  0  0  3  0  0  0  0  0  0  0  0   0      7.35
                                                                  0 -0.0780
 0  0  3  1  0  0  0  2  1  1  0  0  0  0  0  0  0  0  0  0   0     -0.0557
                                                                  0 -0.0780
 0  0  5  0  0  0  0  0  1  0  0  1  0  0  0  1  0  0  0  0   0      9.21
                                                                  0 -0.0780
 0  0  6  2  0  0  0  0  0  0  0  0  0  0  0  0  0  0  0  0   0      16.9
                                                                  0 -0.0780
 0  0  7  0  0  0  0  0  0  0  0  0  0  0  0  1  0  0  0  0   0      18.0
                                                                  0 -0.0780
 0  0  3  4  0  1  0  0  0  0  0  0  0  0  0  0  0  0  0  0   0      10.2
                                                                  0 -0.0780
 0  0  0  0  8  0  0  0  0  0  0  0  0  0  0  0  0  0  0  0   0      29.0
                                                                  1 -8.89
 2  0  0  0  0  5  0  1  0  0  0  0  0  0  0  0  0  0  0  0   0      6.98
                                                                  0 -0.0780
 0  0  5  1  0  0  0  0  0  0  0  1  1  0  0  0  0  0  0  0   0      9.12
                                                                  0 -0.0780
 1  0  0  0  6  0  0  0  0  1  0  0  0  0  0  0  0  0  0  0   0      14.4
                                                                  0 -0.0780
 0  0  1  0  0  2  1  0  0  0  0  0  0  1  0  0  1  2  0  0   0     -2.96
                                                                  0 -0.0780
 0  0  1  0  0  3  0  0  0  0  0  0  0  0  0  0  0  0  0  0   4     -8.01
                                                                  0 -0.0780
 1  0  0  0  4  0  0  0  0  0  0  0  0  0  0  2  0  0  0  0   1     -0.438
                                                                  0 -0.0780
 0  0  3  0  0  1  0  0  0  0  0  0  0  0  0  4  0  0  0  0   0      8.03
                                                                  0 -0.0780
 0  0  0  3  0  0  0  0  1  0  0  0  0  0  1  3  0  0  0  0   0      5.02
                                                                  0 -0.0780
 1  0  0  1  1  0  0  1  0  0  0  0  0  0  0  1  1  2  0  0   0     -3.06
                                                                  0 -0.0780
 0  0  0  0  0  0  0  0  0  0  1  0  0  0  0  7  0  0  0  0   0      13.0

Score: 123.902  Columns: 18  Sequences: 8

                ********.**********
AFTIN_HUMAN_  7 EDDDDDEF.GEFGGFSEVS 24 + 39.1
AFTIN_HUMAN_  7 NDINEDDF.GDFGDFGSAS 24 + 26.6
ENT5_YEAST_2  7 DNIDDDEFDADADGFDSEM 25 + 11.7
ENT5_YEAST_3  7 SDDDDDEF.GDFQ..SETS 22 + 27.7
Q18453_CAEEL  7 KKDDDDGF.GDFV.SSRSS 23 + 22.9
RABE1_RAT_43  7 GNLDESDF.GPLVGADSVS 24 + 13.2
SYNG_HUMAN_7  7 SGKSDDDF.ADFH.SSKFS 23 + 22.1
VPS3_YEAST_8  7 ENEKDDEF.INFT.FDEIS 23 + 19.6

                EDDDDDEF GDFGGFSEVS
                SNI E D  A  VDSDS  

 A  C  D  E  F  G  H  I  K  L  M  N  P  Q  R  S  T  V  W  Y Del Ins Score
 0  0  1  2  0  1  0  0  1  0  0  1  0  0  0  2  0  0  0  0   0      1.31
                                                                  0 -0.0780
 0  0  3  0  0  1  0  0  1  0  0  3  0  0  0  0  0  0  0  0   0      7.35
                                                                  0 -0.0780
 0  0  3  1  0  0  0  2  1  1  0  0  0  0  0  0  0  0  0  0   0     -0.0557
                                                                  0 -0.0780
 0  0  5  0  0  0  0  0  1  0  0  1  0  0  0  1  0  0  0  0   0      9.21
                                                                  0 -0.0780
 0  0  6  2  0  0  0  0  0  0  0  0  0  0  0  0  0  0  0  0   0      16.9
                                                                  0 -0.0780
 0  0  7  0  0  0  0  0  0  0  0  0  0  0  0  1  0  0  0  0   0      18.0
                                                                  0 -0.0780
 0  0  3  4  0  1  0  0  0  0  0  0  0  0  0  0  0  0  0  0   0      10.2
                                                                  0 -0.0780
 0  0  0  0  8  0  0  0  0  0  0  0  0  0  0  0  0  0  0  0   0      29.0
                                                                  1 -8.89
 2  0  0  0  0  5  0  1  0  0  0  0  0  0  0  0  0  0  0  0   0      6.98
                                                                  0 -0.0780
 0  0  5  1  0  0  0  0  0  0  0  1  1  0  0  0  0  0  0  0   0      9.12
                                                                  0 -0.0780
 1  0  0  0  6  0  0  0  0  1  0  0  0  0  0  0  0  0  0  0   0      14.4
                                                                  0 -0.0780
 0  0  1  0  0  2  1  0  0  0  0  0  0  1  0  0  1  2  0  0   0     -2.96
                                                                  0 -0.0780
 0  0  1  0  0  3  0  0  0  0  0  0  0  0  0  0  0  0  0  0   4     -8.01
                                                                  0 -0.0780
 1  0  0  0  4  0  0  0  0  0  0  0  0  0  0  2  0  0  0  0   1     -0.438
                                                                  0 -0.0780
 0  0  3  0  0  1  0  0  0  0  0  0  0  0  0  4  0  0  0  0   0      8.03
                                                                  0 -0.0780
 0  0  0  3  0  0  0  0  1  0  0  0  0  0  1  3  0  0  0  0   0      5.02
                                                                  0 -0.0780
 1  0  0  1  1  0  0  1  0  0  0  0  0  0  0  1  1  2  0  0   0     -3.06
                                                                  0 -0.0780
 0  0  0  0  0  0  0  0  0  0  1  0  0  0  0  7  0  0  0  0   0      13.0

Score: 123.902  Columns: 18  Sequences: 8

                ********.**********
AFTIN_HUMAN_  7 EDDDDDEF.GEFGGFSEVS 24 + 39.1
AFTIN_HUMAN_  7 NDINEDDF.GDFGDFGSAS 24 + 26.6
ENT5_YEAST_2  7 DNIDDDEFDADADGFDSEM 25 + 11.7
ENT5_YEAST_3  7 SDDDDDEF.GDFQ..SETS 22 + 27.7
Q18453_CAEEL  7 KKDDDDGF.GDFV.SSRSS 23 + 22.9
RABE1_RAT_43  7 GNLDESDF.GPLVGADSVS 24 + 13.2
SYNG_HUMAN_7  7 SGKSDDDF.ADFH.SSKFS 23 + 22.1
VPS3_YEAST_8  7 ENEKDDEF.INFT.FDEIS 23 + 19.6

                EDDDDDEF GDFGGFSEVS
                SNI E D  A  VDSDS  

 A  C  D  E  F  G  H  I  K  L  M  N  P  Q  R  S  T  V  W  Y Del Ins Score
 0  0  1  2  0  1  0  0  1  0  0  1  0  0  0  2  0  0  0  0   0      1.31
                                                                  0 -0.0780
 0  0  3  0  0  1  0  0  1  0  0  3  0  0  0  0  0  0  0  0   0      7.35
                                                                  0 -0.0780
 0  0  3  1  0  0  0  2  1  1  0  0  0  0  0  0  0  0  0  0   0     -0.0557
                                                                  0 -0.0780
 0  0  5  0  0  0  0  0  1  0  0  1  0  0  0  1  0  0  0  0   0      9.21
                                                                  0 -0.0780
 0  0  6  2  0  0  0  0  0  0  0  0  0  0  0  0  0  0  0  0   0      16.9
                                                                  0 -0.0780
 0  0  7  0  0  0  0  0  0  0  0  0  0  0  0  1  0  0  0  0   0      18.0
                                                                  0 -0.0780
 0  0  3  4  0  1  0  0  0  0  0  0  0  0  0  0  0  0  0  0   0      10.2
                                                                  0 -0.0780
 0  0  0  0  8  0  0  0  0  0  0  0  0  0  0  0  0  0  0  0   0      29.0
                                                                  1 -8.89
 2  0  0  0  0  5  0  1  0  0  0  0  0  0  0  0  0  0  0  0   0      6.98
                                                                  0 -0.0780
 0  0  5  1  0  0  0  0  0  0  0  1  1  0  0  0  0  0  0  0   0      9.12
                                                                  0 -0.0780
 1  0  0  0  6  0  0  0  0  1  0  0  0  0  0  0  0  0  0  0   0      14.4
                                                                  0 -0.0780
 0  0  1  0  0  2  1  0  0  0  0  0  0  1  0  0  1  2  0  0   0     -2.96
                                                                  0 -0.0780
 0  0  1  0  0  3  0  0  0  0  0  0  0  0  0  0  0  0  0  0   4     -8.01
                                                                  0 -0.0780
 1  0  0  0  4  0  0  0  0  0  0  0  0  0  0  2  0  0  0  0   1     -0.438
                                                                  0 -0.0780
 0  0  3  0  0  1  0  0  0  0  0  0  0  0  0  4  0  0  0  0   0      8.03
                                                                  0 -0.0780
 0  0  0  3  0  0  0  0  1  0  0  0  0  0  1  3  0  0  0  0   0      5.02
                                                                  0 -0.0780
 1  0  0  1  1  0  0  1  0  0  0  0  0  0  0  1  1  2  0  0   0     -3.06
                                                                  0 -0.0780
 0  0  0  0  0  0  0  0  0  0  1  0  0  0  0  7  0  0  0  0   0      13.0

Score: 123.902  Columns: 18  Sequences: 8

                ********.**********
AFTIN_HUMAN_  7 EDDDDDEF.GEFGGFSEVS 24 + 39.1
AFTIN_HUMAN_  7 NDINEDDF.GDFGDFGSAS 24 + 26.6
ENT5_YEAST_2  7 DNIDDDEFDADADGFDSEM 25 + 11.7
ENT5_YEAST_3  7 SDDDDDEF.GDFQ..SETS 22 + 27.7
Q18453_CAEEL  7 KKDDDDGF.GDFV.SSRSS 23 + 22.9
RABE1_RAT_43  7 GNLDESDF.GPLVGADSVS 24 + 13.2
SYNG_HUMAN_7  7 SGKSDDDF.ADFH.SSKFS 23 + 22.1
VPS3_YEAST_8  7 ENEKDDEF.INFT.FDEIS 23 + 19.6

                EDDDDDEF GDFGGFSEVS
                SNI E D  A  VDSDS  

 A  C  D  E  F  G  H  I  K  L  M  N  P  Q  R  S  T  V  W  Y Del Ins Score
 0  0  1  2  0  1  0  0  1  0  0  1  0  0  0  2  0  0  0  0   0      1.31
                                                                  0 -0.0780
 0  0  3  0  0  1  0  0  1  0  0  3  0  0  0  0  0  0  0  0   0      7.35
                                                                  0 -0.0780
 0  0  3  1  0  0  0  2  1  1  0  0  0  0  0  0  0  0  0  0   0     -0.0557
                                                                  0 -0.0780
 0  0  5  0  0  0  0  0  1  0  0  1  0  0  0  1  0  0  0  0   0      9.21
                                                                  0 -0.0780
 0  0  6  2  0  0  0  0  0  0  0  0  0  0  0  0  0  0  0  0   0      16.9
                                                                  0 -0.0780
 0  0  7  0  0  0  0  0  0  0  0  0  0  0  0  1  0  0  0  0   0      18.0
                                                                  0 -0.0780
 0  0  3  4  0  1  0  0  0  0  0  0  0  0  0  0  0  0  0  0   0      10.2
                                                                  0 -0.0780
 0  0  0  0  8  0  0  0  0  0  0  0  0  0  0  0  0  0  0  0   0      29.0
                                                                  1 -8.89
 2  0  0  0  0  5  0  1  0  0  0  0  0  0  0  0  0  0  0  0   0      6.98
                                                                  0 -0.0780
 0  0  5  1  0  0  0  0  0  0  0  1  1  0  0  0  0  0  0  0   0      9.12
                                                                  0 -0.0780
 1  0  0  0  6  0  0  0  0  1  0  0  0  0  0  0  0  0  0  0   0      14.4
                                                                  0 -0.0780
 0  0  1  0  0  2  1  0  0  0  0  0  0  1  0  0  1  2  0  0   0     -2.96
                                                                  0 -0.0780
 0  0  1  0  0  3  0  0  0  0  0  0  0  0  0  0  0  0  0  0   4     -8.01
                                                                  0 -0.0780
 1  0  0  0  4  0  0  0  0  0  0  0  0  0  0  2  0  0  0  0   1     -0.438
                                                                  0 -0.0780
 0  0  3  0  0  1  0  0  0  0  0  0  0  0  0  4  0  0  0  0   0      8.03
                                                                  0 -0.0780
 0  0  0  3  0  0  0  0  1  0  0  0  0  0  1  3  0  0  0  0   0      5.02
                                                                  0 -0.0780
 1  0  0  1  1  0  0  1  0  0  0  0  0  0  0  1  1  2  0  0   0     -3.06
                                                                  0 -0.0780
 0  0  0  0  0  0  0  0  0  0  1  0  0  0  0  7  0  0  0  0   0      13.0

Score: 123.902  Columns: 18  Sequences: 8

                ********.**********
AFTIN_HUMAN_  7 EDDDDDEF.GEFGGFSEVS 24 + 39.1
AFTIN_HUMAN_  7 NDINEDDF.GDFGDFGSAS 24 + 26.6
ENT5_YEAST_2  7 DNIDDDEFDADADGFDSEM 25 + 11.7
ENT5_YEAST_3  7 SDDDDDEF.GDFQ..SETS 22 + 27.7
Q18453_CAEEL  7 KKDDDDGF.GDFV.SSRSS 23 + 22.9
RABE1_RAT_43  7 GNLDESDF.GPLVGADSVS 24 + 13.2
SYNG_HUMAN_7  7 SGKSDDDF.ADFH.SSKFS 23 + 22.1
VPS3_YEAST_8  7 ENEKDDEF.INFT.FDEIS 23 + 19.6

                EDDDDDEF GDFGGFSEVS
                SNI E D  A  VDSDS  

 A  C  D  E  F  G  H  I  K  L  M  N  P  Q  R  S  T  V  W  Y Del Ins Score
 0  0  1  2  0  1  0  0  1  0  0  1  0  0  0  2  0  0  0  0   0      1.31
                                                                  0 -0.0780
 0  0  3  0  0  1  0  0  1  0  0  3  0  0  0  0  0  0  0  0   0      7.35
                                                                  0 -0.0780
 0  0  3  1  0  0  0  2  1  1  0  0  0  0  0  0  0  0  0  0   0     -0.0557
                                                                  0 -0.0780
 0  0  5  0  0  0  0  0  1  0  0  1  0  0  0  1  0  0  0  0   0      9.21
                                                                  0 -0.0780
 0  0  6  2  0  0  0  0  0  0  0  0  0  0  0  0  0  0  0  0   0      16.9
                                                                  0 -0.0780
 0  0  7  0  0  0  0  0  0  0  0  0  0  0  0  1  0  0  0  0   0      18.0
                                                                  0 -0.0780
 0  0  3  4  0  1  0  0  0  0  0  0  0  0  0  0  0  0  0  0   0      10.2
                                                                  0 -0.0780
 0  0  0  0  8  0  0  0  0  0  0  0  0  0  0  0  0  0  0  0   0      29.0
                                                                  1 -8.89
 2  0  0  0  0  5  0  1  0  0  0  0  0  0  0  0  0  0  0  0   0      6.98
                                                                  0 -0.0780
 0  0  5  1  0  0  0  0  0  0  0  1  1  0  0  0  0  0  0  0   0      9.12
                                                                  0 -0.0780
 1  0  0  0  6  0  0  0  0  1  0  0  0  0  0  0  0  0  0  0   0      14.4
                                                                  0 -0.0780
 0  0  1  0  0  2  1  0  0  0  0  0  0  1  0  0  1  2  0  0   0     -2.96
                                                                  0 -0.0780
 0  0  1  0  0  3  0  0  0  0  0  0  0  0  0  0  0  0  0  0   4     -8.01
                                                                  0 -0.0780
 1  0  0  0  4  0  0  0  0  0  0  0  0  0  0  2  0  0  0  0   1     -0.438
                                                                  0 -0.0780
 0  0  3  0  0  1  0  0  0  0  0  0  0  0  0  4  0  0  0  0   0      8.03
                                                                  0 -0.0780
 0  0  0  3  0  0  0  0  1  0  0  0  0  0  1  3  0  0  0  0   0      5.02
                                                                  0 -0.0780
 1  0  0  1  1  0  0  1  0  0  0  0  0  0  0  1  1  2  0  0   0     -3.06
                                                                  0 -0.0780
 0  0  0  0  0  0  0  0  0  0  1  0  0  0  0  7  0  0  0  0   0      13.0

Score: 123.902  Columns: 18  Sequences: 8

                ********.**********
AFTIN_HUMAN_  7 EDDDDDEF.GEFGGFSEVS 24 + 39.1
AFTIN_HUMAN_  7 NDINEDDF.GDFGDFGSAS 24 + 26.6
ENT5_YEAST_2  7 DNIDDDEFDADADGFDSEM 25 + 11.7
ENT5_YEAST_3  7 SDDDDDEF.GDFQ..SETS 22 + 27.7
Q18453_CAEEL  7 KKDDDDGF.GDFV.SSRSS 23 + 22.9
RABE1_RAT_43  7 GNLDESDF.GPLVGADSVS 24 + 13.2
SYNG_HUMAN_7  7 SGKSDDDF.ADFH.SSKFS 23 + 22.1
VPS3_YEAST_8  7 ENEKDDEF.INFT.FDEIS 23 + 19.6

                EDDDDDEF GDFGGFSEVS
                SNI E D  A  VDSDS  

 A  C  D  E  F  G  H  I  K  L  M  N  P  Q  R  S  T  V  W  Y Del Ins Score
 0  0  1  2  0  1  0  0  1  0  0  1  0  0  0  2  0  0  0  0   0      1.31
                                                                  0 -0.0780
 0  0  3  0  0  1  0  0  1  0  0  3  0  0  0  0  0  0  0  0   0      7.35
                                                                  0 -0.0780
 0  0  3  1  0  0  0  2  1  1  0  0  0  0  0  0  0  0  0  0   0     -0.0557
                                                                  0 -0.0780
 0  0  5  0  0  0  0  0  1  0  0  1  0  0  0  1  0  0  0  0   0      9.21
                                                                  0 -0.0780
 0  0  6  2  0  0  0  0  0  0  0  0  0  0  0  0  0  0  0  0   0      16.9
                                                                  0 -0.0780
 0  0  7  0  0  0  0  0  0  0  0  0  0  0  0  1  0  0  0  0   0      18.0
                                                                  0 -0.0780
 0  0  3  4  0  1  0  0  0  0  0  0  0  0  0  0  0  0  0  0   0      10.2
                                                                  0 -0.0780
 0  0  0  0  8  0  0  0  0  0  0  0  0  0  0  0  0  0  0  0   0      29.0
                                                                  1 -8.89
 2  0  0  0  0  5  0  1  0  0  0  0  0  0  0  0  0  0  0  0   0      6.98
                                                                  0 -0.0780
 0  0  5  1  0  0  0  0  0  0  0  1  1  0  0  0  0  0  0  0   0      9.12
                                                                  0 -0.0780
 1  0  0  0  6  0  0  0  0  1  0  0  0  0  0  0  0  0  0  0   0      14.4
                                                                  0 -0.0780
 0  0  1  0  0  2  1  0  0  0  0  0  0  1  0  0  1  2  0  0   0     -2.96
                                                                  0 -0.0780
 0  0  1  0  0  3  0  0  0  0  0  0  0  0  0  0  0  0  0  0   4     -8.01
                                                                  0 -0.0780
 1  0  0  0  4  0  0  0  0  0  0  0  0  0  0  2  0  0  0  0   1     -0.438
                                                                  0 -0.0780
 0  0  3  0  0  1  0  0  0  0  0  0  0  0  0  4  0  0  0  0   0      8.03
                                                                  0 -0.0780
 0  0  0  3  0  0  0  0  1  0  0  0  0  0  1  3  0  0  0  0   0      5.02
                                                                  0 -0.0780
 1  0  0  1  1  0  0  1  0  0  0  0  0  0  0  1  1  2  0  0   0     -3.06
                                                                  0 -0.0780
 0  0  0  0  0  0  0  0  0  0  1  0  0  0  0  7  0  0  0  0   0      13.0

Score: 123.902  Columns: 18  Sequences: 8

                ********.**********
AFTIN_HUMAN_  7 EDDDDDEF.GEFGGFSEVS 24 + 39.1
AFTIN_HUMAN_  7 NDINEDDF.GDFGDFGSAS 24 + 26.6
ENT5_YEAST_2  7 DNIDDDEFDADADGFDSEM 25 + 11.7
ENT5_YEAST_3  7 SDDDDDEF.GDFQ..SETS 22 + 27.7
Q18453_CAEEL  7 KKDDDDGF.GDFV.SSRSS 23 + 22.9
RABE1_RAT_43  7 GNLDESDF.GPLVGADSVS 24 + 13.2
SYNG_HUMAN_7  7 SGKSDDDF.ADFH.SSKFS 23 + 22.1
VPS3_YEAST_8  7 ENEKDDEF.INFT.FDEIS 23 + 19.6

                EDDDDDEF GDFGGFSEVS
                SNI E D  A  VDSDS  

 A  C  D  E  F  G  H  I  K  L  M  N  P  Q  R  S  T  V  W  Y Del Ins Score
 0  0  1  2  0  1  0  0  1  0  0  1  0  0  0  2  0  0  0  0   0      1.31
                                                                  0 -0.0780
 0  0  3  0  0  1  0  0  1  0  0  3  0  0  0  0  0  0  0  0   0      7.35
                                                                  0 -0.0780
 0  0  3  1  0  0  0  2  1  1  0  0  0  0  0  0  0  0  0  0   0     -0.0557
                                                                  0 -0.0780
 0  0  5  0  0  0  0  0  1  0  0  1  0  0  0  1  0  0  0  0   0      9.21
                                                                  0 -0.0780
 0  0  6  2  0  0  0  0  0  0  0  0  0  0  0  0  0  0  0  0   0      16.9
                                                                  0 -0.0780
 0  0  7  0  0  0  0  0  0  0  0  0  0  0  0  1  0  0  0  0   0      18.0
                                                                  0 -0.0780
 0  0  3  4  0  1  0  0  0  0  0  0  0  0  0  0  0  0  0  0   0      10.2
                                                                  0 -0.0780
 0  0  0  0  8  0  0  0  0  0  0  0  0  0  0  0  0  0  0  0   0      29.0
                                                                  1 -8.89
 2  0  0  0  0  5  0  1  0  0  0  0  0  0  0  0  0  0  0  0   0      6.98
                                                                  0 -0.0780
 0  0  5  1  0  0  0  0  0  0  0  1  1  0  0  0  0  0  0  0   0      9.12
                                                                  0 -0.0780
 1  0  0  0  6  0  0  0  0  1  0  0  0  0  0  0  0  0  0  0   0      14.4
                                                                  0 -0.0780
 0  0  1  0  0  2  1  0  0  0  0  0  0  1  0  0  1  2  0  0   0     -2.96
                                                                  0 -0.0780
 0  0  1  0  0  3  0  0  0  0  0  0  0  0  0  0  0  0  0  0   4     -8.01
                                                                  0 -0.0780
 1  0  0  0  4  0  0  0  0  0  0  0  0  0  0  2  0  0  0  0   1     -0.438
                                                                  0 -0.0780
 0  0  3  0  0  1  0  0  0  0  0  0  0  0  0  4  0  0  0  0   0      8.03
                                                                  0 -0.0780
 0  0  0  3  0  0  0  0  1  0  0  0  0  0  1  3  0  0  0  0   0      5.02
                                                                  0 -0.0780
 1  0  0  1  1  0  0  1  0  0  0  0  0  0  0  1  1  2  0  0   0     -3.06
                                                                  0 -0.0780
 0  0  0  0  0  0  0  0  0  0  1  0  0  0  0  7  0  0  0  0   0      13.0

Score: 123.902  Columns: 18  Sequences: 8

                ********.**********
AFTIN_HUMAN_  7 EDDDDDEF.GEFGGFSEVS 24 + 39.1
AFTIN_HUMAN_  7 NDINEDDF.GDFGDFGSAS 24 + 26.6
ENT5_YEAST_2  7 DNIDDDEFDADADGFDSEM 25 + 11.7
ENT5_YEAST_3  7 SDDDDDEF.GDFQ..SETS 22 + 27.7
Q18453_CAEEL  7 KKDDDDGF.GDFV.SSRSS 23 + 22.9
RABE1_RAT_43  7 GNLDESDF.GPLVGADSVS 24 + 13.2
SYNG_HUMAN_7  7 SGKSDDDF.ADFH.SSKFS 23 + 22.1
VPS3_YEAST_8  7 ENEKDDEF.INFT.FDEIS 23 + 19.6

                EDDDDDEF GDFGGFSEVS
                SNI E D  A  VDSDS  

 A  C  D  E  F  G  H  I  K  L  M  N  P  Q  R  S  T  V  W  Y Del Ins Score
 0  0  1  2  0  1  0  0  1  0  0  1  0  0  0  2  0  0  0  0   0      1.31
                                                                  0 -0.0780
 0  0  3  0  0  1  0  0  1  0  0  3  0  0  0  0  0  0  0  0   0      7.35
                                                                  0 -0.0780
 0  0  3  1  0  0  0  2  1  1  0  0  0  0  0  0  0  0  0  0   0     -0.0557
                                                                  0 -0.0780
 0  0  5  0  0  0  0  0  1  0  0  1  0  0  0  1  0  0  0  0   0      9.21
                                                                  0 -0.0780
 0  0  6  2  0  0  0  0  0  0  0  0  0  0  0  0  0  0  0  0   0      16.9
                                                                  0 -0.0780
 0  0  7  0  0  0  0  0  0  0  0  0  0  0  0  1  0  0  0  0   0      18.0
                                                                  0 -0.0780
 0  0  3  4  0  1  0  0  0  0  0  0  0  0  0  0  0  0  0  0   0      10.2
                                                                  0 -0.0780
 0  0  0  0  8  0  0  0  0  0  0  0  0  0  0  0  0  0  0  0   0      29.0
                                                                  1 -8.89
 2  0  0  0  0  5  0  1  0  0  0  0  0  0  0  0  0  0  0  0   0      6.98
                                                                  0 -0.0780
 0  0  5  1  0  0  0  0  0  0  0  1  1  0  0  0  0  0  0  0   0      9.12
                                                                  0 -0.0780
 1  0  0  0  6  0  0  0  0  1  0  0  0  0  0  0  0  0  0  0   0      14.4
                                                                  0 -0.0780
 0  0  1  0  0  2  1  0  0  0  0  0  0  1  0  0  1  2  0  0   0     -2.96
                                                                  0 -0.0780
 0  0  1  0  0  3  0  0  0  0  0  0  0  0  0  0  0  0  0  0   4     -8.01
                                                                  0 -0.0780
 1  0  0  0  4  0  0  0  0  0  0  0  0  0  0  2  0  0  0  0   1     -0.438
                                                                  0 -0.0780
 0  0  3  0  0  1  0  0  0  0  0  0  0  0  0  4  0  0  0  0   0      8.03
                                                                  0 -0.0780
 0  0  0  3  0  0  0  0  1  0  0  0  0  0  1  3  0  0  0  0   0      5.02
                                                                  0 -0.0780
 1  0  0  1  1  0  0  1  0  0  0  0  0  0  0  1  1  2  0  0   0     -3.06
                                                                  0 -0.0780
 0  0  0  0  0  0  0  0  0  0  1  0  0  0  0  7  0  0  0  0   0      13.0

Score: 123.902  Columns: 18  Sequences: 8

                ********.**********
AFTIN_HUMAN_  7 EDDDDDEF.GEFGGFSEVS 24 + 39.1
AFTIN_HUMAN_  7 NDINEDDF.GDFGDFGSAS 24 + 26.6
ENT5_YEAST_2  7 DNIDDDEFDADADGFDSEM 25 + 11.7
ENT5_YEAST_3  7 SDDDDDEF.GDFQ..SETS 22 + 27.7
Q18453_CAEEL  7 KKDDDDGF.GDFV.SSRSS 23 + 22.9
RABE1_RAT_43  7 GNLDESDF.GPLVGADSVS 24 + 13.2
SYNG_HUMAN_7  7 SGKSDDDF.ADFH.SSKFS 23 + 22.1
VPS3_YEAST_8  7 ENEKDDEF.INFT.FDEIS 23 + 19.6

                EDDDDDEF GDFGGFSEVS
                SNI E D  A  VDSDS  

 A  C  D  E  F  G  H  I  K  L  M  N  P  Q  R  S  T  V  W  Y Del Ins Score
 0  0  1  2  0  1  0  0  1  0  0  1  0  0  0  2  0  0  0  0   0      1.31
                                                                  0 -0.0780
 0  0  3  0  0  1  0  0  1  0  0  3  0  0  0  0  0  0  0  0   0      7.35
                                                                  0 -0.0780
 0  0  3  1  0  0  0  2  1  1  0  0  0  0  0  0  0  0  0  0   0     -0.0557
                                                                  0 -0.0780
 0  0  5  0  0  0  0  0  1  0  0  1  0  0  0  1  0  0  0  0   0      9.21
                                                                  0 -0.0780
 0  0  6  2  0  0  0  0  0  0  0  0  0  0  0  0  0  0  0  0   0      16.9
                                                                  0 -0.0780
 0  0  7  0  0  0  0  0  0  0  0  0  0  0  0  1  0  0  0  0   0      18.0
                                                                  0 -0.0780
 0  0  3  4  0  1  0  0  0  0  0  0  0  0  0  0  0  0  0  0   0      10.2
                                                                  0 -0.0780
 0  0  0  0  8  0  0  0  0  0  0  0  0  0  0  0  0  0  0  0   0      29.0
                                                                  1 -8.89
 2  0  0  0  0  5  0  1  0  0  0  0  0  0  0  0  0  0  0  0   0      6.98
                                                                  0 -0.0780
 0  0  5  1  0  0  0  0  0  0  0  1  1  0  0  0  0  0  0  0   0      9.12
                                                                  0 -0.0780
 1  0  0  0  6  0  0  0  0  1  0  0  0  0  0  0  0  0  0  0   0      14.4
                                                                  0 -0.0780
 0  0  1  0  0  2  1  0  0  0  0  0  0  1  0  0  1  2  0  0   0     -2.96
                                                                  0 -0.0780
 0  0  1  0  0  3  0  0  0  0  0  0  0  0  0  0  0  0  0  0   4     -8.01
                                                                  0 -0.0780
 1  0  0  0  4  0  0  0  0  0  0  0  0  0  0  2  0  0  0  0   1     -0.438
                                                                  0 -0.0780
 0  0  3  0  0  1  0  0  0  0  0  0  0  0  0  4  0  0  0  0   0      8.03
                                                                  0 -0.0780
 0  0  0  3  0  0  0  0  1  0  0  0  0  0  1  3  0  0  0  0   0      5.02
                                                                  0 -0.0780
 1  0  0  1  1  0  0  1  0  0  0  0  0  0  0  1  1  2  0  0   0     -3.06
                                                                  0 -0.0780
 0  0  0  0  0  0  0  0  0  0  1  0  0  0  0  7  0  0  0  0   0      13.0

Score: 123.863  Columns: 21  Sequences: 8

                ***********.**********
AFTIN_HUMAN_  4 NGAEDDDDDEF.GEFGGFSEVS 24 + 37.1
AFTIN_HUMAN_  4 VTCNDINEDDF.GDFGDFGSAS 24 + 24.6
ENT5_YEAST_2  4 ASYDNIDDDEFDADADGFDSEM 25 + 11.4
ENT5_YEAST_3  4 NSNSDDDDDEF.GDFQ..SETS 22 + 31.5
Q18453_CAEEL  4 DSKKKDDDDGF.GDFV.SSRSS 23 + 25.5
RABE1_RAT_43  4 KSAGNLDESDF.GPLVGADSVS 24 + 17.2
SYNG_HUMAN_7  4 NTPSGKSDDDF.ADFH.SSKFS 23 + 25.5
VPS3_YEAST_8  5 KSENEKD.DEF.INFT.FDEIS 23 + 17.0

                NSANDDDDDEF GDFGGFSEVS
                KT SNI E D  A  VDSDS  
                     K                

 A  C  D  E  F  G  H  I  K  L  M  N  P  Q  R  S  T  V  W  Y Del Ins Score
 1  0  1  0  0  0  0  0  2  0  0  3  0  0  0  0  0  1  0  0   0      1.37
                                                                  0 -0.0780
 0  0  0  0  0  1  0  0  0  0  0  0  0  0  0  5  2  0  0  0   0      8.78
                                                                  0 -0.0780
 2  1  0  1  0  0  0  0  1  0  0  1  1  0  0  0  0  0  0  1   0     -4.48
                                                                  0 -0.0780
 0  0  1  1  0  1  0  0  1  0  0  2  0  0  0  2  0  0  0  0   0      1.80
                                                                  0 -0.0780
 0  0  3  1  0  1  0  0  1  0  0  2  0  0  0  0  0  0  0  0   0      4.47
                                                                  0 -0.0780
 0  0  3  0  0  0  0  2  2  1  0  0  0  0  0  0  0  0  0  0   0      1.11
                                                                  0 -0.0780
 0  0  6  0  0  0  0  0  0  0  0  1  0  0  0  1  0  0  0  0   0      14.7
                                                                  0 -0.0780
 0  0  5  2  0  0  0  0  0  0  0  0  0  0  0  0  0  0  0  0   1      7.16
                                                                  0 -0.0780
 0  0  7  0  0  0  0  0  0  0  0  0  0  0  0  1  0  0  0  0   0      18.0
                                                                  0 -0.0780
 0  0  3  4  0  1  0  0  0  0  0  0  0  0  0  0  0  0  0  0   0      10.2
                                                                  0 -0.0780
 0  0  0  0  8  0  0  0  0  0  0  0  0  0  0  0  0  0  0  0   0      29.0
                                                                  1 -8.89
 2  0  0  0  0  5  0  1  0  0  0  0  0  0  0  0  0  0  0  0   0      6.98
                                                                  0 -0.0780
 0  0  5  1  0  0  0  0  0  0  0  1  1  0  0  0  0  0  0  0   0      9.12
                                                                  0 -0.0780
 1  0  0  0  6  0  0  0  0  1  0  0  0  0  0  0  0  0  0  0   0      14.4
                                                                  0 -0.0780
 0  0  1  0  0  2  1  0  0  0  0  0  0  1  0  0  1  2  0  0   0     -2.96
                                                                  0 -0.0780
 0  0  1  0  0  3  0  0  0  0  0  0  0  0  0  0  0  0  0  0   4     -8.01
                                                                  0 -0.0780
 1  0  0  0  4  0  0  0  0  0  0  0  0  0  0  2  0  0  0  0   1     -0.438
                                                                  0 -0.0780
 0  0  3  0  0  1  0  0  0  0  0  0  0  0  0  4  0  0  0  0   0      8.03
                                                                  0 -0.0780
 0  0  0  3  0  0  0  0  1  0  0  0  0  0  1  3  0  0  0  0   0      5.02
                                                                  0 -0.0780
 1  0  0  1  1  0  0  1  0  0  0  0  0  0  0  1  1  2  0  0   0     -3.06
                                                                  0 -0.0780
 0  0  0  0  0  0  0  0  0  0  1  0  0  0  0  7  0  0  0  0   0      13.0
