# Supplementary material for: Discovering Sequence Motifs with Arbitrary Insertions and Deletions
Source: PLoS Comput Biol. 2008 May 9;4(5):e1000071. doi: 10.1371/journal.pcbi.1000071 (PMC2323616; doi:10.1371/journal.pcbi.1000071)
Supplement: Dataset S3 — GLAM2 Motifs Made from ELM Sites (0.05 MB ZIP) [file pcbi.1000071.s004.zip › S3/LIG_Clathr_ClatBox_1.fas.glam2]

GLAM2: Gapped Local Alignment of Motifs
Version 431:531M

glam2 -q 1e99 -r 10 -n 100000 -z 0 -D 0.1 -E 2 -I 0.02 -J 1 p elm-sites-10-fasta-6/LIG_Clathr_ClatBox_1.fas
Sequences: 10
Greatest sequence length: 25
Residue counts: A=17 C=2 D=33 E=18 F=10 G=14 H=2 I=7 K=11 L=32 M=5 N=13 P=28 Q=7 R=2 S=12 T=17 V=18 W=0 Y=2 x=0

Score: 91.9134  Columns: 9  Sequences: 10

                *********
AMPH_HUMAN_1  7 VDGSLLTLD 15 + 10.5
AMPH_HUMAN_3  7 KEETLLDLD 15 + 10.5
AP180_RAT_17  8 ID.ALLEFD 15 + 9.32
AP3B1_HUMAN_  7 KDVSLLDLD 15 + 20.4
ARRB2_BOVIN_  7 VDTNLIEFE 15 + 11.4
AUXI_BOVIN_4  7 EDVDLLGLE 15 + 14.8
EPN1_RAT_480  7 PNAALVDLD 15 + 10.0
GGA2_HUMAN_3  7 KTCPLIDLE 15 + 11.9
HIP1_HUMAN_3  8 KD.DLMDMD 15 + 12.4
Q91VZ6_MOUSE  7 PTIDLLGLD 15 + 13.8

                KDVDLLDLD
                PT A IEFE
                V  S  G  

 A  C  D  E  F  G  H  I  K  L  M  N  P  Q  R  S  T  V  W  Y Del Ins Score
 0  0  0  1  0  0  0  1  4  0  0  0  2  0  0  0  0  2  0  0   0      2.38
                                                                  0 -0.0841
 0  0  6  1  0  0  0  0  0  0  0  1  0  0  0  0  2  0  0  0   0      12.7
                                                                  0 -0.0841
 1  1  0  1  0  1  0  1  0  0  0  0  0  0  0  0  1  2  0  0   2     -14.2
                                                                  0 -0.0841
 2  0  3  0  0  0  0  0  0  0  0  1  1  0  0  2  1  0  0  0   0      1.80
                                                                  0 -0.0841
 0  0  0  0  0  0  0  0  0 10  0  0  0  0  0  0  0  0  0  0   0      26.6
                                                                  0 -0.0841
 0  0  0  0  0  0  0  2  0  6  1  0  0  0  0  0  0  1  0  0   0      14.4
                                                                  0 -0.0841
 0  0  5  2  0  2  0  0  0  0  0  0  0  0  0  0  1  0  0  0   0      9.30
                                                                  0 -0.0841
 0  0  0  0  2  0  0  0  0  7  1  0  0  0  0  0  0  0  0  0   0      17.3
                                                                  0 -0.0841
 0  0  7  3  0  0  0  0  0  0  0  0  0  0  0  0  0  0  0  0   0      22.3

Score: 91.9134  Columns: 9  Sequences: 10

                *********
AMPH_HUMAN_1  7 VDGSLLTLD 15 + 10.5
AMPH_HUMAN_3  7 KEETLLDLD 15 + 10.5
AP180_RAT_17  8 ID.ALLEFD 15 + 9.32
AP3B1_HUMAN_  7 KDVSLLDLD 15 + 20.4
ARRB2_BOVIN_  7 VDTNLIEFE 15 + 11.4
AUXI_BOVIN_4  7 EDVDLLGLE 15 + 14.8
EPN1_RAT_480  7 PNAALVDLD 15 + 10.0
GGA2_HUMAN_3  7 KTCPLIDLE 15 + 11.9
HIP1_HUMAN_3  8 KD.DLMDMD 15 + 12.4
Q91VZ6_MOUSE  7 PTIDLLGLD 15 + 13.8

                KDVDLLDLD
                PT A IEFE
                V  S  G  

 A  C  D  E  F  G  H  I  K  L  M  N  P  Q  R  S  T  V  W  Y Del Ins Score
 0  0  0  1  0  0  0  1  4  0  0  0  2  0  0  0  0  2  0  0   0      2.38
                                                                  0 -0.0841
 0  0  6  1  0  0  0  0  0  0  0  1  0  0  0  0  2  0  0  0   0      12.7
                                                                  0 -0.0841
 1  1  0  1  0  1  0  1  0  0  0  0  0  0  0  0  1  2  0  0   2     -14.2
                                                                  0 -0.0841
 2  0  3  0  0  0  0  0  0  0  0  1  1  0  0  2  1  0  0  0   0      1.80
                                                                  0 -0.0841
 0  0  0  0  0  0  0  0  0 10  0  0  0  0  0  0  0  0  0  0   0      26.6
                                                                  0 -0.0841
 0  0  0  0  0  0  0  2  0  6  1  0  0  0  0  0  0  1  0  0   0      14.4
                                                                  0 -0.0841
 0  0  5  2  0  2  0  0  0  0  0  0  0  0  0  0  1  0  0  0   0      9.30
                                                                  0 -0.0841
 0  0  0  0  2  0  0  0  0  7  1  0  0  0  0  0  0  0  0  0   0      17.3
                                                                  0 -0.0841
 0  0  7  3  0  0  0  0  0  0  0  0  0  0  0  0  0  0  0  0   0      22.3

Score: 91.9134  Columns: 9  Sequences: 10

                *********
AMPH_HUMAN_1  7 VDGSLLTLD 15 + 10.5
AMPH_HUMAN_3  7 KEETLLDLD 15 + 10.5
AP180_RAT_17  8 ID.ALLEFD 15 + 9.32
AP3B1_HUMAN_  7 KDVSLLDLD 15 + 20.4
ARRB2_BOVIN_  7 VDTNLIEFE 15 + 11.4
AUXI_BOVIN_4  7 EDVDLLGLE 15 + 14.8
EPN1_RAT_480  7 PNAALVDLD 15 + 10.0
GGA2_HUMAN_3  7 KTCPLIDLE 15 + 11.9
HIP1_HUMAN_3  8 KD.DLMDMD 15 + 12.4
Q91VZ6_MOUSE  7 PTIDLLGLD 15 + 13.8

                KDVDLLDLD
                PT A IEFE
                V  S  G  

 A  C  D  E  F  G  H  I  K  L  M  N  P  Q  R  S  T  V  W  Y Del Ins Score
 0  0  0  1  0  0  0  1  4  0  0  0  2  0  0  0  0  2  0  0   0      2.38
                                                                  0 -0.0841
 0  0  6  1  0  0  0  0  0  0  0  1  0  0  0  0  2  0  0  0   0      12.7
                                                                  0 -0.0841
 1  1  0  1  0  1  0  1  0  0  0  0  0  0  0  0  1  2  0  0   2     -14.2
                                                                  0 -0.0841
 2  0  3  0  0  0  0  0  0  0  0  1  1  0  0  2  1  0  0  0   0      1.80
                                                                  0 -0.0841
 0  0  0  0  0  0  0  0  0 10  0  0  0  0  0  0  0  0  0  0   0      26.6
                                                                  0 -0.0841
 0  0  0  0  0  0  0  2  0  6  1  0  0  0  0  0  0  1  0  0   0      14.4
                                                                  0 -0.0841
 0  0  5  2  0  2  0  0  0  0  0  0  0  0  0  0  1  0  0  0   0      9.30
                                                                  0 -0.0841
 0  0  0  0  2  0  0  0  0  7  1  0  0  0  0  0  0  0  0  0   0      17.3
                                                                  0 -0.0841
 0  0  7  3  0  0  0  0  0  0  0  0  0  0  0  0  0  0  0  0   0      22.3

Score: 91.9134  Columns: 9  Sequences: 10

                *********
AMPH_HUMAN_1  7 VDGSLLTLD 15 + 10.5
AMPH_HUMAN_3  7 KEETLLDLD 15 + 10.5
AP180_RAT_17  8 ID.ALLEFD 15 + 9.32
AP3B1_HUMAN_  7 KDVSLLDLD 15 + 20.4
ARRB2_BOVIN_  7 VDTNLIEFE 15 + 11.4
AUXI_BOVIN_4  7 EDVDLLGLE 15 + 14.8
EPN1_RAT_480  7 PNAALVDLD 15 + 10.0
GGA2_HUMAN_3  7 KTCPLIDLE 15 + 11.9
HIP1_HUMAN_3  8 KD.DLMDMD 15 + 12.4
Q91VZ6_MOUSE  7 PTIDLLGLD 15 + 13.8

                KDVDLLDLD
                PT A IEFE
                V  S  G  

 A  C  D  E  F  G  H  I  K  L  M  N  P  Q  R  S  T  V  W  Y Del Ins Score
 0  0  0  1  0  0  0  1  4  0  0  0  2  0  0  0  0  2  0  0   0      2.38
                                                                  0 -0.0841
 0  0  6  1  0  0  0  0  0  0  0  1  0  0  0  0  2  0  0  0   0      12.7
                                                                  0 -0.0841
 1  1  0  1  0  1  0  1  0  0  0  0  0  0  0  0  1  2  0  0   2     -14.2
                                                                  0 -0.0841
 2  0  3  0  0  0  0  0  0  0  0  1  1  0  0  2  1  0  0  0   0      1.80
                                                                  0 -0.0841
 0  0  0  0  0  0  0  0  0 10  0  0  0  0  0  0  0  0  0  0   0      26.6
                                                                  0 -0.0841
 0  0  0  0  0  0  0  2  0  6  1  0  0  0  0  0  0  1  0  0   0      14.4
                                                                  0 -0.0841
 0  0  5  2  0  2  0  0  0  0  0  0  0  0  0  0  1  0  0  0   0      9.30
                                                                  0 -0.0841
 0  0  0  0  2  0  0  0  0  7  1  0  0  0  0  0  0  0  0  0   0      17.3
                                                                  0 -0.0841
 0  0  7  3  0  0  0  0  0  0  0  0  0  0  0  0  0  0  0  0   0      22.3

Score: 91.9134  Columns: 9  Sequences: 10

                *********
AMPH_HUMAN_1  7 VDGSLLTLD 15 + 10.5
AMPH_HUMAN_3  7 KEETLLDLD 15 + 10.5
AP180_RAT_17  8 ID.ALLEFD 15 + 9.32
AP3B1_HUMAN_  7 KDVSLLDLD 15 + 20.4
ARRB2_BOVIN_  7 VDTNLIEFE 15 + 11.4
AUXI_BOVIN_4  7 EDVDLLGLE 15 + 14.8
EPN1_RAT_480  7 PNAALVDLD 15 + 10.0
GGA2_HUMAN_3  7 KTCPLIDLE 15 + 11.9
HIP1_HUMAN_3  8 KD.DLMDMD 15 + 12.4
Q91VZ6_MOUSE  7 PTIDLLGLD 15 + 13.8

                KDVDLLDLD
                PT A IEFE
                V  S  G  

 A  C  D  E  F  G  H  I  K  L  M  N  P  Q  R  S  T  V  W  Y Del Ins Score
 0  0  0  1  0  0  0  1  4  0  0  0  2  0  0  0  0  2  0  0   0      2.38
                                                                  0 -0.0841
 0  0  6  1  0  0  0  0  0  0  0  1  0  0  0  0  2  0  0  0   0      12.7
                                                                  0 -0.0841
 1  1  0  1  0  1  0  1  0  0  0  0  0  0  0  0  1  2  0  0   2     -14.2
                                                                  0 -0.0841
 2  0  3  0  0  0  0  0  0  0  0  1  1  0  0  2  1  0  0  0   0      1.80
                                                                  0 -0.0841
 0  0  0  0  0  0  0  0  0 10  0  0  0  0  0  0  0  0  0  0   0      26.6
                                                                  0 -0.0841
 0  0  0  0  0  0  0  2  0  6  1  0  0  0  0  0  0  1  0  0   0      14.4
                                                                  0 -0.0841
 0  0  5  2  0  2  0  0  0  0  0  0  0  0  0  0  1  0  0  0   0      9.30
                                                                  0 -0.0841
 0  0  0  0  2  0  0  0  0  7  1  0  0  0  0  0  0  0  0  0   0      17.3
                                                                  0 -0.0841
 0  0  7  3  0  0  0  0  0  0  0  0  0  0  0  0  0  0  0  0   0      22.3

Score: 91.9134  Columns: 9  Sequences: 10

                *********
AMPH_HUMAN_1  7 VDGSLLTLD 15 + 10.5
AMPH_HUMAN_3  7 KEETLLDLD 15 + 10.5
AP180_RAT_17  8 ID.ALLEFD 15 + 9.32
AP3B1_HUMAN_  7 KDVSLLDLD 15 + 20.4
ARRB2_BOVIN_  7 VDTNLIEFE 15 + 11.4
AUXI_BOVIN_4  7 EDVDLLGLE 15 + 14.8
EPN1_RAT_480  7 PNAALVDLD 15 + 10.0
GGA2_HUMAN_3  7 KTCPLIDLE 15 + 11.9
HIP1_HUMAN_3  8 KD.DLMDMD 15 + 12.4
Q91VZ6_MOUSE  7 PTIDLLGLD 15 + 13.8

                KDVDLLDLD
                PT A IEFE
                V  S  G  

 A  C  D  E  F  G  H  I  K  L  M  N  P  Q  R  S  T  V  W  Y Del Ins Score
 0  0  0  1  0  0  0  1  4  0  0  0  2  0  0  0  0  2  0  0   0      2.38
                                                                  0 -0.0841
 0  0  6  1  0  0  0  0  0  0  0  1  0  0  0  0  2  0  0  0   0      12.7
                                                                  0 -0.0841
 1  1  0  1  0  1  0  1  0  0  0  0  0  0  0  0  1  2  0  0   2     -14.2
                                                                  0 -0.0841
 2  0  3  0  0  0  0  0  0  0  0  1  1  0  0  2  1  0  0  0   0      1.80
                                                                  0 -0.0841
 0  0  0  0  0  0  0  0  0 10  0  0  0  0  0  0  0  0  0  0   0      26.6
                                                                  0 -0.0841
 0  0  0  0  0  0  0  2  0  6  1  0  0  0  0  0  0  1  0  0   0      14.4
                                                                  0 -0.0841
 0  0  5  2  0  2  0  0  0  0  0  0  0  0  0  0  1  0  0  0   0      9.30
                                                                  0 -0.0841
 0  0  0  0  2  0  0  0  0  7  1  0  0  0  0  0  0  0  0  0   0      17.3
                                                                  0 -0.0841
 0  0  7  3  0  0  0  0  0  0  0  0  0  0  0  0  0  0  0  0   0      22.3

Score: 91.9134  Columns: 9  Sequences: 10

                *********
AMPH_HUMAN_1  7 VDGSLLTLD 15 + 10.5
AMPH_HUMAN_3  7 KEETLLDLD 15 + 10.5
AP180_RAT_17  8 ID.ALLEFD 15 + 9.32
AP3B1_HUMAN_  7 KDVSLLDLD 15 + 20.4
ARRB2_BOVIN_  7 VDTNLIEFE 15 + 11.4
AUXI_BOVIN_4  7 EDVDLLGLE 15 + 14.8
EPN1_RAT_480  7 PNAALVDLD 15 + 10.0
GGA2_HUMAN_3  7 KTCPLIDLE 15 + 11.9
HIP1_HUMAN_3  8 KD.DLMDMD 15 + 12.4
Q91VZ6_MOUSE  7 PTIDLLGLD 15 + 13.8

                KDVDLLDLD
                PT A IEFE
                V  S  G  

 A  C  D  E  F  G  H  I  K  L  M  N  P  Q  R  S  T  V  W  Y Del Ins Score
 0  0  0  1  0  0  0  1  4  0  0  0  2  0  0  0  0  2  0  0   0      2.38
                                                                  0 -0.0841
 0  0  6  1  0  0  0  0  0  0  0  1  0  0  0  0  2  0  0  0   0      12.7
                                                                  0 -0.0841
 1  1  0  1  0  1  0  1  0  0  0  0  0  0  0  0  1  2  0  0   2     -14.2
                                                                  0 -0.0841
 2  0  3  0  0  0  0  0  0  0  0  1  1  0  0  2  1  0  0  0   0      1.80
                                                                  0 -0.0841
 0  0  0  0  0  0  0  0  0 10  0  0  0  0  0  0  0  0  0  0   0      26.6
                                                                  0 -0.0841
 0  0  0  0  0  0  0  2  0  6  1  0  0  0  0  0  0  1  0  0   0      14.4
                                                                  0 -0.0841
 0  0  5  2  0  2  0  0  0  0  0  0  0  0  0  0  1  0  0  0   0      9.30
                                                                  0 -0.0841
 0  0  0  0  2  0  0  0  0  7  1  0  0  0  0  0  0  0  0  0   0      17.3
                                                                  0 -0.0841
 0  0  7  3  0  0  0  0  0  0  0  0  0  0  0  0  0  0  0  0   0      22.3

Score: 91.9134  Columns: 9  Sequences: 10

                *********
AMPH_HUMAN_1  7 VDGSLLTLD 15 + 10.5
AMPH_HUMAN_3  7 KEETLLDLD 15 + 10.5
AP180_RAT_17  8 ID.ALLEFD 15 + 9.32
AP3B1_HUMAN_  7 KDVSLLDLD 15 + 20.4
ARRB2_BOVIN_  7 VDTNLIEFE 15 + 11.4
AUXI_BOVIN_4  7 EDVDLLGLE 15 + 14.8
EPN1_RAT_480  7 PNAALVDLD 15 + 10.0
GGA2_HUMAN_3  7 KTCPLIDLE 15 + 11.9
HIP1_HUMAN_3  8 KD.DLMDMD 15 + 12.4
Q91VZ6_MOUSE  7 PTIDLLGLD 15 + 13.8

                KDVDLLDLD
                PT A IEFE
                V  S  G  

 A  C  D  E  F  G  H  I  K  L  M  N  P  Q  R  S  T  V  W  Y Del Ins Score
 0  0  0  1  0  0  0  1  4  0  0  0  2  0  0  0  0  2  0  0   0      2.38
                                                                  0 -0.0841
 0  0  6  1  0  0  0  0  0  0  0  1  0  0  0  0  2  0  0  0   0      12.7
                                                                  0 -0.0841
 1  1  0  1  0  1  0  1  0  0  0  0  0  0  0  0  1  2  0  0   2     -14.2
                                                                  0 -0.0841
 2  0  3  0  0  0  0  0  0  0  0  1  1  0  0  2  1  0  0  0   0      1.80
                                                                  0 -0.0841
 0  0  0  0  0  0  0  0  0 10  0  0  0  0  0  0  0  0  0  0   0      26.6
                                                                  0 -0.0841
 0  0  0  0  0  0  0  2  0  6  1  0  0  0  0  0  0  1  0  0   0      14.4
                                                                  0 -0.0841
 0  0  5  2  0  2  0  0  0  0  0  0  0  0  0  0  1  0  0  0   0      9.30
                                                                  0 -0.0841
 0  0  0  0  2  0  0  0  0  7  1  0  0  0  0  0  0  0  0  0   0      17.3
                                                                  0 -0.0841
 0  0  7  3  0  0  0  0  0  0  0  0  0  0  0  0  0  0  0  0   0      22.3

Score: 91.9134  Columns: 9  Sequences: 10

                *********
AMPH_HUMAN_1  7 VDGSLLTLD 15 + 10.5
AMPH_HUMAN_3  7 KEETLLDLD 15 + 10.5
AP180_RAT_17  8 ID.ALLEFD 15 + 9.32
AP3B1_HUMAN_  7 KDVSLLDLD 15 + 20.4
ARRB2_BOVIN_  7 VDTNLIEFE 15 + 11.4
AUXI_BOVIN_4  7 EDVDLLGLE 15 + 14.8
EPN1_RAT_480  7 PNAALVDLD 15 + 10.0
GGA2_HUMAN_3  7 KTCPLIDLE 15 + 11.9
HIP1_HUMAN_3  8 KD.DLMDMD 15 + 12.4
Q91VZ6_MOUSE  7 PTIDLLGLD 15 + 13.8

                KDVDLLDLD
                PT A IEFE
                V  S  G  

 A  C  D  E  F  G  H  I  K  L  M  N  P  Q  R  S  T  V  W  Y Del Ins Score
 0  0  0  1  0  0  0  1  4  0  0  0  2  0  0  0  0  2  0  0   0      2.38
                                                                  0 -0.0841
 0  0  6  1  0  0  0  0  0  0  0  1  0  0  0  0  2  0  0  0   0      12.7
                                                                  0 -0.0841
 1  1  0  1  0  1  0  1  0  0  0  0  0  0  0  0  1  2  0  0   2     -14.2
                                                                  0 -0.0841
 2  0  3  0  0  0  0  0  0  0  0  1  1  0  0  2  1  0  0  0   0      1.80
                                                                  0 -0.0841
 0  0  0  0  0  0  0  0  0 10  0  0  0  0  0  0  0  0  0  0   0      26.6
                                                                  0 -0.0841
 0  0  0  0  0  0  0  2  0  6  1  0  0  0  0  0  0  1  0  0   0      14.4
                                                                  0 -0.0841
 0  0  5  2  0  2  0  0  0  0  0  0  0  0  0  0  1  0  0  0   0      9.30
                                                                  0 -0.0841
 0  0  0  0  2  0  0  0  0  7  1  0  0  0  0  0  0  0  0  0   0      17.3
                                                                  0 -0.0841
 0  0  7  3  0  0  0  0  0  0  0  0  0  0  0  0  0  0  0  0   0      22.3

Score: 91.9134  Columns: 9  Sequences: 10

                *********
AMPH_HUMAN_1  7 VDGSLLTLD 15 + 10.5
AMPH_HUMAN_3  7 KEETLLDLD 15 + 10.5
AP180_RAT_17  8 ID.ALLEFD 15 + 9.32
AP3B1_HUMAN_  7 KDVSLLDLD 15 + 20.4
ARRB2_BOVIN_  7 VDTNLIEFE 15 + 11.4
AUXI_BOVIN_4  7 EDVDLLGLE 15 + 14.8
EPN1_RAT_480  7 PNAALVDLD 15 + 10.0
GGA2_HUMAN_3  7 KTCPLIDLE 15 + 11.9
HIP1_HUMAN_3  8 KD.DLMDMD 15 + 12.4
Q91VZ6_MOUSE  7 PTIDLLGLD 15 + 13.8

                KDVDLLDLD
                PT A IEFE
                V  S  G  

 A  C  D  E  F  G  H  I  K  L  M  N  P  Q  R  S  T  V  W  Y Del Ins Score
 0  0  0  1  0  0  0  1  4  0  0  0  2  0  0  0  0  2  0  0   0      2.38
                                                                  0 -0.0841
 0  0  6  1  0  0  0  0  0  0  0  1  0  0  0  0  2  0  0  0   0      12.7
                                                                  0 -0.0841
 1  1  0  1  0  1  0  1  0  0  0  0  0  0  0  0  1  2  0  0   2     -14.2
                                                                  0 -0.0841
 2  0  3  0  0  0  0  0  0  0  0  1  1  0  0  2  1  0  0  0   0      1.80
                                                                  0 -0.0841
 0  0  0  0  0  0  0  0  0 10  0  0  0  0  0  0  0  0  0  0   0      26.6
                                                                  0 -0.0841
 0  0  0  0  0  0  0  2  0  6  1  0  0  0  0  0  0  1  0  0   0      14.4
                                                                  0 -0.0841
 0  0  5  2  0  2  0  0  0  0  0  0  0  0  0  0  1  0  0  0   0      9.30
                                                                  0 -0.0841
 0  0  0  0  2  0  0  0  0  7  1  0  0  0  0  0  0  0  0  0   0      17.3
                                                                  0 -0.0841
 0  0  7  3  0  0  0  0  0  0  0  0  0  0  0  0  0  0  0  0   0      22.3
