# Supplementary material for: Discovering Sequence Motifs with Arbitrary Insertions and Deletions
Source: PLoS Comput Biol. 2008 May 9;4(5):e1000071. doi: 10.1371/journal.pcbi.1000071 (PMC2323616; doi:10.1371/journal.pcbi.1000071)
Supplement: Dataset S3 — GLAM2 Motifs Made from ELM Sites (0.05 MB ZIP) [file pcbi.1000071.s004.zip › S3/LIG_COP1.fas.glam2]

GLAM2: Gapped Local Alignment of Motifs
Version 431:531M

glam2 -q 1e99 -r 10 -n 100000 -z 0 -D 0.1 -E 2 -I 0.02 -J 1 p elm-sites-10-fasta-6/LIG_COP1.fas
Sequences: 3
Greatest sequence length: 28
Residue counts: A=3 C=0 D=6 E=14 F=3 G=7 H=1 I=3 K=3 L=8 M=0 N=0 P=9 Q=2 R=5 S=3 T=2 V=5 W=0 Y=2 x=0

Score: 20.5560  Columns: 13  Sequences: 3

                *************
HY5_ARATH_38  8 ESDEEIRRVPEFG 20 + 15.1
JUND_HUMAN_2 11 DEPQTVPDVPSFG 23 + 10.3
STH_ARATH_22  8 DDEEEHFLVPDLG 20 + 11.6

                DDDEEHFDVPDFG
                EEEQTIPL  EL 
                 SP  VRR  S  

 A  C  D  E  F  G  H  I  K  L  M  N  P  Q  R  S  T  V  W  Y Del Ins Score
 0  0  2  1  0  0  0  0  0  0  0  0  0  0  0  0  0  0  0  0   0      2.85
                                                                  0 -0.0525
 0  0  1  1  0  0  0  0  0  0  0  0  0  0  0  1  0  0  0  0   0      0.0662
                                                                  0 -0.0525
 0  0  1  1  0  0  0  0  0  0  0  0  1  0  0  0  0  0  0  0   0     -0.214
                                                                  0 -0.0525
 0  0  0  2  0  0  0  0  0  0  0  0  0  1  0  0  0  0  0  0   0      2.05
                                                                  0 -0.0525
 0  0  0  2  0  0  0  0  0  0  0  0  0  0  0  0  1  0  0  0   0      1.13
                                                                  0 -0.0525
 0  0  0  0  0  0  1  1  0  0  0  0  0  0  0  0  0  1  0  0   0     -0.676
                                                                  0 -0.0525
 0  0  0  0  1  0  0  0  0  0  0  0  1  0  1  0  0  0  0  0   0     -2.24
                                                                  0 -0.0525
 0  0  1  0  0  0  0  0  0  1  0  0  0  0  1  0  0  0  0  0   0     -2.16
                                                                  0 -0.0525
 0  0  0  0  0  0  0  0  0  0  0  0  0  0  0  0  0  3  0  0   0      5.09
                                                                  0 -0.0525
 0  0  0  0  0  0  0  0  0  0  0  0  3  0  0  0  0  0  0  0   0      6.30
                                                                  0 -0.0525
 0  0  1  1  0  0  0  0  0  0  0  0  0  0  0  1  0  0  0  0   0      0.0662
                                                                  0 -0.0525
 0  0  0  0  2  0  0  0  0  1  0  0  0  0  0  0  0  0  0  0   0      2.98
                                                                  0 -0.0525
 0  0  0  0  0  3  0  0  0  0  0  0  0  0  0  0  0  0  0  0   0      5.93

Score: 20.5560  Columns: 13  Sequences: 3

                *************
HY5_ARATH_38  8 ESDEEIRRVPEFG 20 + 15.1
JUND_HUMAN_2 11 DEPQTVPDVPSFG 23 + 10.3
STH_ARATH_22  8 DDEEEHFLVPDLG 20 + 11.6

                DDDEEHFDVPDFG
                EEEQTIPL  EL 
                 SP  VRR  S  

 A  C  D  E  F  G  H  I  K  L  M  N  P  Q  R  S  T  V  W  Y Del Ins Score
 0  0  2  1  0  0  0  0  0  0  0  0  0  0  0  0  0  0  0  0   0      2.85
                                                                  0 -0.0525
 0  0  1  1  0  0  0  0  0  0  0  0  0  0  0  1  0  0  0  0   0      0.0662
                                                                  0 -0.0525
 0  0  1  1  0  0  0  0  0  0  0  0  1  0  0  0  0  0  0  0   0     -0.214
                                                                  0 -0.0525
 0  0  0  2  0  0  0  0  0  0  0  0  0  1  0  0  0  0  0  0   0      2.05
                                                                  0 -0.0525
 0  0  0  2  0  0  0  0  0  0  0  0  0  0  0  0  1  0  0  0   0      1.13
                                                                  0 -0.0525
 0  0  0  0  0  0  1  1  0  0  0  0  0  0  0  0  0  1  0  0   0     -0.676
                                                                  0 -0.0525
 0  0  0  0  1  0  0  0  0  0  0  0  1  0  1  0  0  0  0  0   0     -2.24
                                                                  0 -0.0525
 0  0  1  0  0  0  0  0  0  1  0  0  0  0  1  0  0  0  0  0   0     -2.16
                                                                  0 -0.0525
 0  0  0  0  0  0  0  0  0  0  0  0  0  0  0  0  0  3  0  0   0      5.09
                                                                  0 -0.0525
 0  0  0  0  0  0  0  0  0  0  0  0  3  0  0  0  0  0  0  0   0      6.30
                                                                  0 -0.0525
 0  0  1  1  0  0  0  0  0  0  0  0  0  0  0  1  0  0  0  0   0      0.0662
                                                                  0 -0.0525
 0  0  0  0  2  0  0  0  0  1  0  0  0  0  0  0  0  0  0  0   0      2.98
                                                                  0 -0.0525
 0  0  0  0  0  3  0  0  0  0  0  0  0  0  0  0  0  0  0  0   0      5.93

Score: 20.5560  Columns: 13  Sequences: 3

                *************
HY5_ARATH_38  8 ESDEEIRRVPEFG 20 + 15.1
JUND_HUMAN_2 11 DEPQTVPDVPSFG 23 + 10.3
STH_ARATH_22  8 DDEEEHFLVPDLG 20 + 11.6

                DDDEEHFDVPDFG
                EEEQTIPL  EL 
                 SP  VRR  S  

 A  C  D  E  F  G  H  I  K  L  M  N  P  Q  R  S  T  V  W  Y Del Ins Score
 0  0  2  1  0  0  0  0  0  0  0  0  0  0  0  0  0  0  0  0   0      2.85
                                                                  0 -0.0525
 0  0  1  1  0  0  0  0  0  0  0  0  0  0  0  1  0  0  0  0   0      0.0662
                                                                  0 -0.0525
 0  0  1  1  0  0  0  0  0  0  0  0  1  0  0  0  0  0  0  0   0     -0.214
                                                                  0 -0.0525
 0  0  0  2  0  0  0  0  0  0  0  0  0  1  0  0  0  0  0  0   0      2.05
                                                                  0 -0.0525
 0  0  0  2  0  0  0  0  0  0  0  0  0  0  0  0  1  0  0  0   0      1.13
                                                                  0 -0.0525
 0  0  0  0  0  0  1  1  0  0  0  0  0  0  0  0  0  1  0  0   0     -0.676
                                                                  0 -0.0525
 0  0  0  0  1  0  0  0  0  0  0  0  1  0  1  0  0  0  0  0   0     -2.24
                                                                  0 -0.0525
 0  0  1  0  0  0  0  0  0  1  0  0  0  0  1  0  0  0  0  0   0     -2.16
                                                                  0 -0.0525
 0  0  0  0  0  0  0  0  0  0  0  0  0  0  0  0  0  3  0  0   0      5.09
                                                                  0 -0.0525
 0  0  0  0  0  0  0  0  0  0  0  0  3  0  0  0  0  0  0  0   0      6.30
                                                                  0 -0.0525
 0  0  1  1  0  0  0  0  0  0  0  0  0  0  0  1  0  0  0  0   0      0.0662
                                                                  0 -0.0525
 0  0  0  0  2  0  0  0  0  1  0  0  0  0  0  0  0  0  0  0   0      2.98
                                                                  0 -0.0525
 0  0  0  0  0  3  0  0  0  0  0  0  0  0  0  0  0  0  0  0   0      5.93

Score: 20.5560  Columns: 13  Sequences: 3

                *************
HY5_ARATH_38  8 ESDEEIRRVPEFG 20 + 15.1
JUND_HUMAN_2 11 DEPQTVPDVPSFG 23 + 10.3
STH_ARATH_22  8 DDEEEHFLVPDLG 20 + 11.6

                DDDEEHFDVPDFG
                EEEQTIPL  EL 
                 SP  VRR  S  

 A  C  D  E  F  G  H  I  K  L  M  N  P  Q  R  S  T  V  W  Y Del Ins Score
 0  0  2  1  0  0  0  0  0  0  0  0  0  0  0  0  0  0  0  0   0      2.85
                                                                  0 -0.0525
 0  0  1  1  0  0  0  0  0  0  0  0  0  0  0  1  0  0  0  0   0      0.0662
                                                                  0 -0.0525
 0  0  1  1  0  0  0  0  0  0  0  0  1  0  0  0  0  0  0  0   0     -0.214
                                                                  0 -0.0525
 0  0  0  2  0  0  0  0  0  0  0  0  0  1  0  0  0  0  0  0   0      2.05
                                                                  0 -0.0525
 0  0  0  2  0  0  0  0  0  0  0  0  0  0  0  0  1  0  0  0   0      1.13
                                                                  0 -0.0525
 0  0  0  0  0  0  1  1  0  0  0  0  0  0  0  0  0  1  0  0   0     -0.676
                                                                  0 -0.0525
 0  0  0  0  1  0  0  0  0  0  0  0  1  0  1  0  0  0  0  0   0     -2.24
                                                                  0 -0.0525
 0  0  1  0  0  0  0  0  0  1  0  0  0  0  1  0  0  0  0  0   0     -2.16
                                                                  0 -0.0525
 0  0  0  0  0  0  0  0  0  0  0  0  0  0  0  0  0  3  0  0   0      5.09
                                                                  0 -0.0525
 0  0  0  0  0  0  0  0  0  0  0  0  3  0  0  0  0  0  0  0   0      6.30
                                                                  0 -0.0525
 0  0  1  1  0  0  0  0  0  0  0  0  0  0  0  1  0  0  0  0   0      0.0662
                                                                  0 -0.0525
 0  0  0  0  2  0  0  0  0  1  0  0  0  0  0  0  0  0  0  0   0      2.98
                                                                  0 -0.0525
 0  0  0  0  0  3  0  0  0  0  0  0  0  0  0  0  0  0  0  0   0      5.93

Score: 20.5560  Columns: 13  Sequences: 3

                *************
HY5_ARATH_38  8 ESDEEIRRVPEFG 20 + 15.1
JUND_HUMAN_2 11 DEPQTVPDVPSFG 23 + 10.3
STH_ARATH_22  8 DDEEEHFLVPDLG 20 + 11.6

                DDDEEHFDVPDFG
                EEEQTIPL  EL 
                 SP  VRR  S  

 A  C  D  E  F  G  H  I  K  L  M  N  P  Q  R  S  T  V  W  Y Del Ins Score
 0  0  2  1  0  0  0  0  0  0  0  0  0  0  0  0  0  0  0  0   0      2.85
                                                                  0 -0.0525
 0  0  1  1  0  0  0  0  0  0  0  0  0  0  0  1  0  0  0  0   0      0.0662
                                                                  0 -0.0525
 0  0  1  1  0  0  0  0  0  0  0  0  1  0  0  0  0  0  0  0   0     -0.214
                                                                  0 -0.0525
 0  0  0  2  0  0  0  0  0  0  0  0  0  1  0  0  0  0  0  0   0      2.05
                                                                  0 -0.0525
 0  0  0  2  0  0  0  0  0  0  0  0  0  0  0  0  1  0  0  0   0      1.13
                                                                  0 -0.0525
 0  0  0  0  0  0  1  1  0  0  0  0  0  0  0  0  0  1  0  0   0     -0.676
                                                                  0 -0.0525
 0  0  0  0  1  0  0  0  0  0  0  0  1  0  1  0  0  0  0  0   0     -2.24
                                                                  0 -0.0525
 0  0  1  0  0  0  0  0  0  1  0  0  0  0  1  0  0  0  0  0   0     -2.16
                                                                  0 -0.0525
 0  0  0  0  0  0  0  0  0  0  0  0  0  0  0  0  0  3  0  0   0      5.09
                                                                  0 -0.0525
 0  0  0  0  0  0  0  0  0  0  0  0  3  0  0  0  0  0  0  0   0      6.30
                                                                  0 -0.0525
 0  0  1  1  0  0  0  0  0  0  0  0  0  0  0  1  0  0  0  0   0      0.0662
                                                                  0 -0.0525
 0  0  0  0  2  0  0  0  0  1  0  0  0  0  0  0  0  0  0  0   0      2.98
                                                                  0 -0.0525
 0  0  0  0  0  3  0  0  0  0  0  0  0  0  0  0  0  0  0  0   0      5.93

Score: 20.5560  Columns: 13  Sequences: 3

                *************
HY5_ARATH_38  8 ESDEEIRRVPEFG 20 + 15.1
JUND_HUMAN_2 11 DEPQTVPDVPSFG 23 + 10.3
STH_ARATH_22  8 DDEEEHFLVPDLG 20 + 11.6

                DDDEEHFDVPDFG
                EEEQTIPL  EL 
                 SP  VRR  S  

 A  C  D  E  F  G  H  I  K  L  M  N  P  Q  R  S  T  V  W  Y Del Ins Score
 0  0  2  1  0  0  0  0  0  0  0  0  0  0  0  0  0  0  0  0   0      2.85
                                                                  0 -0.0525
 0  0  1  1  0  0  0  0  0  0  0  0  0  0  0  1  0  0  0  0   0      0.0662
                                                                  0 -0.0525
 0  0  1  1  0  0  0  0  0  0  0  0  1  0  0  0  0  0  0  0   0     -0.214
                                                                  0 -0.0525
 0  0  0  2  0  0  0  0  0  0  0  0  0  1  0  0  0  0  0  0   0      2.05
                                                                  0 -0.0525
 0  0  0  2  0  0  0  0  0  0  0  0  0  0  0  0  1  0  0  0   0      1.13
                                                                  0 -0.0525
 0  0  0  0  0  0  1  1  0  0  0  0  0  0  0  0  0  1  0  0   0     -0.676
                                                                  0 -0.0525
 0  0  0  0  1  0  0  0  0  0  0  0  1  0  1  0  0  0  0  0   0     -2.24
                                                                  0 -0.0525
 0  0  1  0  0  0  0  0  0  1  0  0  0  0  1  0  0  0  0  0   0     -2.16
                                                                  0 -0.0525
 0  0  0  0  0  0  0  0  0  0  0  0  0  0  0  0  0  3  0  0   0      5.09
                                                                  0 -0.0525
 0  0  0  0  0  0  0  0  0  0  0  0  3  0  0  0  0  0  0  0   0      6.30
                                                                  0 -0.0525
 0  0  1  1  0  0  0  0  0  0  0  0  0  0  0  1  0  0  0  0   0      0.0662
                                                                  0 -0.0525
 0  0  0  0  2  0  0  0  0  1  0  0  0  0  0  0  0  0  0  0   0      2.98
                                                                  0 -0.0525
 0  0  0  0  0  3  0  0  0  0  0  0  0  0  0  0  0  0  0  0   0      5.93

Score: 20.5560  Columns: 13  Sequences: 3

                *************
HY5_ARATH_38  8 ESDEEIRRVPEFG 20 + 15.1
JUND_HUMAN_2 11 DEPQTVPDVPSFG 23 + 10.3
STH_ARATH_22  8 DDEEEHFLVPDLG 20 + 11.6

                DDDEEHFDVPDFG
                EEEQTIPL  EL 
                 SP  VRR  S  

 A  C  D  E  F  G  H  I  K  L  M  N  P  Q  R  S  T  V  W  Y Del Ins Score
 0  0  2  1  0  0  0  0  0  0  0  0  0  0  0  0  0  0  0  0   0      2.85
                                                                  0 -0.0525
 0  0  1  1  0  0  0  0  0  0  0  0  0  0  0  1  0  0  0  0   0      0.0662
                                                                  0 -0.0525
 0  0  1  1  0  0  0  0  0  0  0  0  1  0  0  0  0  0  0  0   0     -0.214
                                                                  0 -0.0525
 0  0  0  2  0  0  0  0  0  0  0  0  0  1  0  0  0  0  0  0   0      2.05
                                                                  0 -0.0525
 0  0  0  2  0  0  0  0  0  0  0  0  0  0  0  0  1  0  0  0   0      1.13
                                                                  0 -0.0525
 0  0  0  0  0  0  1  1  0  0  0  0  0  0  0  0  0  1  0  0   0     -0.676
                                                                  0 -0.0525
 0  0  0  0  1  0  0  0  0  0  0  0  1  0  1  0  0  0  0  0   0     -2.24
                                                                  0 -0.0525
 0  0  1  0  0  0  0  0  0  1  0  0  0  0  1  0  0  0  0  0   0     -2.16
                                                                  0 -0.0525
 0  0  0  0  0  0  0  0  0  0  0  0  0  0  0  0  0  3  0  0   0      5.09
                                                                  0 -0.0525
 0  0  0  0  0  0  0  0  0  0  0  0  3  0  0  0  0  0  0  0   0      6.30
                                                                  0 -0.0525
 0  0  1  1  0  0  0  0  0  0  0  0  0  0  0  1  0  0  0  0   0      0.0662
                                                                  0 -0.0525
 0  0  0  0  2  0  0  0  0  1  0  0  0  0  0  0  0  0  0  0   0      2.98
                                                                  0 -0.0525
 0  0  0  0  0  3  0  0  0  0  0  0  0  0  0  0  0  0  0  0   0      5.93

Score: 20.5560  Columns: 13  Sequences: 3

                *************
HY5_ARATH_38  8 ESDEEIRRVPEFG 20 + 15.1
JUND_HUMAN_2 11 DEPQTVPDVPSFG 23 + 10.3
STH_ARATH_22  8 DDEEEHFLVPDLG 20 + 11.6

                DDDEEHFDVPDFG
                EEEQTIPL  EL 
                 SP  VRR  S  

 A  C  D  E  F  G  H  I  K  L  M  N  P  Q  R  S  T  V  W  Y Del Ins Score
 0  0  2  1  0  0  0  0  0  0  0  0  0  0  0  0  0  0  0  0   0      2.85
                                                                  0 -0.0525
 0  0  1  1  0  0  0  0  0  0  0  0  0  0  0  1  0  0  0  0   0      0.0662
                                                                  0 -0.0525
 0  0  1  1  0  0  0  0  0  0  0  0  1  0  0  0  0  0  0  0   0     -0.214
                                                                  0 -0.0525
 0  0  0  2  0  0  0  0  0  0  0  0  0  1  0  0  0  0  0  0   0      2.05
                                                                  0 -0.0525
 0  0  0  2  0  0  0  0  0  0  0  0  0  0  0  0  1  0  0  0   0      1.13
                                                                  0 -0.0525
 0  0  0  0  0  0  1  1  0  0  0  0  0  0  0  0  0  1  0  0   0     -0.676
                                                                  0 -0.0525
 0  0  0  0  1  0  0  0  0  0  0  0  1  0  1  0  0  0  0  0   0     -2.24
                                                                  0 -0.0525
 0  0  1  0  0  0  0  0  0  1  0  0  0  0  1  0  0  0  0  0   0     -2.16
                                                                  0 -0.0525
 0  0  0  0  0  0  0  0  0  0  0  0  0  0  0  0  0  3  0  0   0      5.09
                                                                  0 -0.0525
 0  0  0  0  0  0  0  0  0  0  0  0  3  0  0  0  0  0  0  0   0      6.30
                                                                  0 -0.0525
 0  0  1  1  0  0  0  0  0  0  0  0  0  0  0  1  0  0  0  0   0      0.0662
                                                                  0 -0.0525
 0  0  0  0  2  0  0  0  0  1  0  0  0  0  0  0  0  0  0  0   0      2.98
                                                                  0 -0.0525
 0  0  0  0  0  3  0  0  0  0  0  0  0  0  0  0  0  0  0  0   0      5.93

Score: 20.5560  Columns: 13  Sequences: 3

                *************
HY5_ARATH_38  8 ESDEEIRRVPEFG 20 + 15.1
JUND_HUMAN_2 11 DEPQTVPDVPSFG 23 + 10.3
STH_ARATH_22  8 DDEEEHFLVPDLG 20 + 11.6

                DDDEEHFDVPDFG
                EEEQTIPL  EL 
                 SP  VRR  S  

 A  C  D  E  F  G  H  I  K  L  M  N  P  Q  R  S  T  V  W  Y Del Ins Score
 0  0  2  1  0  0  0  0  0  0  0  0  0  0  0  0  0  0  0  0   0      2.85
                                                                  0 -0.0525
 0  0  1  1  0  0  0  0  0  0  0  0  0  0  0  1  0  0  0  0   0      0.0662
                                                                  0 -0.0525
 0  0  1  1  0  0  0  0  0  0  0  0  1  0  0  0  0  0  0  0   0     -0.214
                                                                  0 -0.0525
 0  0  0  2  0  0  0  0  0  0  0  0  0  1  0  0  0  0  0  0   0      2.05
                                                                  0 -0.0525
 0  0  0  2  0  0  0  0  0  0  0  0  0  0  0  0  1  0  0  0   0      1.13
                                                                  0 -0.0525
 0  0  0  0  0  0  1  1  0  0  0  0  0  0  0  0  0  1  0  0   0     -0.676
                                                                  0 -0.0525
 0  0  0  0  1  0  0  0  0  0  0  0  1  0  1  0  0  0  0  0   0     -2.24
                                                                  0 -0.0525
 0  0  1  0  0  0  0  0  0  1  0  0  0  0  1  0  0  0  0  0   0     -2.16
                                                                  0 -0.0525
 0  0  0  0  0  0  0  0  0  0  0  0  0  0  0  0  0  3  0  0   0      5.09
                                                                  0 -0.0525
 0  0  0  0  0  0  0  0  0  0  0  0  3  0  0  0  0  0  0  0   0      6.30
                                                                  0 -0.0525
 0  0  1  1  0  0  0  0  0  0  0  0  0  0  0  1  0  0  0  0   0      0.0662
                                                                  0 -0.0525
 0  0  0  0  2  0  0  0  0  1  0  0  0  0  0  0  0  0  0  0   0      2.98
                                                                  0 -0.0525
 0  0  0  0  0  3  0  0  0  0  0  0  0  0  0  0  0  0  0  0   0      5.93

Score: 20.5560  Columns: 13  Sequences: 3

                *************
HY5_ARATH_38  8 ESDEEIRRVPEFG 20 + 15.1
JUND_HUMAN_2 11 DEPQTVPDVPSFG 23 + 10.3
STH_ARATH_22  8 DDEEEHFLVPDLG 20 + 11.6

                DDDEEHFDVPDFG
                EEEQTIPL  EL 
                 SP  VRR  S  

 A  C  D  E  F  G  H  I  K  L  M  N  P  Q  R  S  T  V  W  Y Del Ins Score
 0  0  2  1  0  0  0  0  0  0  0  0  0  0  0  0  0  0  0  0   0      2.85
                                                                  0 -0.0525
 0  0  1  1  0  0  0  0  0  0  0  0  0  0  0  1  0  0  0  0   0      0.0662
                                                                  0 -0.0525
 0  0  1  1  0  0  0  0  0  0  0  0  1  0  0  0  0  0  0  0   0     -0.214
                                                                  0 -0.0525
 0  0  0  2  0  0  0  0  0  0  0  0  0  1  0  0  0  0  0  0   0      2.05
                                                                  0 -0.0525
 0  0  0  2  0  0  0  0  0  0  0  0  0  0  0  0  1  0  0  0   0      1.13
                                                                  0 -0.0525
 0  0  0  0  0  0  1  1  0  0  0  0  0  0  0  0  0  1  0  0   0     -0.676
                                                                  0 -0.0525
 0  0  0  0  1  0  0  0  0  0  0  0  1  0  1  0  0  0  0  0   0     -2.24
                                                                  0 -0.0525
 0  0  1  0  0  0  0  0  0  1  0  0  0  0  1  0  0  0  0  0   0     -2.16
                                                                  0 -0.0525
 0  0  0  0  0  0  0  0  0  0  0  0  0  0  0  0  0  3  0  0   0      5.09
                                                                  0 -0.0525
 0  0  0  0  0  0  0  0  0  0  0  0  3  0  0  0  0  0  0  0   0      6.30
                                                                  0 -0.0525
 0  0  1  1  0  0  0  0  0  0  0  0  0  0  0  1  0  0  0  0   0      0.0662
                                                                  0 -0.0525
 0  0  0  0  2  0  0  0  0  1  0  0  0  0  0  0  0  0  0  0   0      2.98
                                                                  0 -0.0525
 0  0  0  0  0  3  0  0  0  0  0  0  0  0  0  0  0  0  0  0   0      5.93
