# Supplementary material for: Discovering Sequence Motifs with Arbitrary Insertions and Deletions
Source: PLoS Comput Biol. 2008 May 9;4(5):e1000071. doi: 10.1371/journal.pcbi.1000071 (PMC2323616; doi:10.1371/journal.pcbi.1000071)
Supplement: Dataset S3 — GLAM2 Motifs Made from ELM Sites (0.05 MB ZIP) [file pcbi.1000071.s004.zip › S3/LIG_CtBP.fas.glam2]

GLAM2: Gapped Local Alignment of Motifs
Version 431:531M

glam2 -q 1e99 -r 10 -n 100000 -z 0 -D 0.1 -E 2 -I 0.02 -J 1 p elm-sites-10-fasta-6/LIG_CtBP.fas
Sequences: 19
Greatest sequence length: 25
Residue counts: A=27 C=9 D=36 E=33 F=7 G=28 H=7 I=14 K=28 L=49 M=14 N=11 P=50 Q=22 R=25 S=68 T=16 V=24 W=1 Y=2 x=0

Score: 207.227  Columns: 9  Sequences: 19

                *****.....****
ACL6B_HUMAN_ 11 GLELEG....DKEK 20 + 0.443
CBX4_HUMAN_4 11 PIDLRS....VKSR 20 + 15.9
E1A_ADE02_27 11 PLDLS.....CKRP 19 + 22.7
ELK3_HUMAN_2 11 PLNLSSG...SKTK 21 + 16.1
EVI1_HUMAN_5 11 PLDLSMG...SRSR 21 + 18.0
FOG2_HUMAN_8 11 PIDLSKK...CLSQ 21 + 14.4
HAIR_DROME_3 11 PLSLV.....IKKQ 19 + 6.40
HDAC7_MOUSE_ 11 PMDLRV....GQRP 20 + 13.9
HDAC9_MOUSE_ 11 PLDLRT....DLRM 20 + 10.4
HIC1_HUMAN_2 11 GLDLS.....KKSP 19 + 14.2
KLF8_HUMAN_8 11 PVDLSF....HKPK 20 + 14.1
KNIR_DROME_3 11 PMDLS.....MKTS 19 + 19.5
NRIP1_HUMAN_ 11 PIDLS.....CKHR 19 + 22.4
Q96JN0_HUMAN  9 EFNLSR....MKFR 18 + 7.77
RBBP8_HUMAN_ 11 PLDLS.....DRFS 19 + 18.5
SOX6_HUMAN_4 11 PLNLS.....SRPK 19 + 16.8
TGIF_HUMAN_1 11 PLDLSSSAGSGKRR 24 + 15.9
TRPS1_HUMAN_ 11 PLDLA.....IKHS 19 + 16.0
TTKB_DROME_5 11 PPDLS.....GQNS 19 + 8.53

                PLDLS      KRR
                            SK
                             S

 A  C  D  E  F  G  H  I  K  L  M  N  P  Q  R  S  T  V  W  Y Del Ins Score
 0  0  0  1  0  2  0  0  0  0  0  0 16  0  0  0  0  0  0  0   0      51.2
                                                                  0 -0.102
 0  0  0  0  1  0  0  3  0 11  2  0  1  0  0  0  0  1  0  0   0      24.6
                                                                  0 -0.102
 0  0 14  1  0  0  0  0  0  0  0  3  0  0  0  1  0  0  0  0   0      43.4
                                                                  0 -0.102
 0  0  0  0  0  0  0  0  0 19  0  0  0  0  0  0  0  0  0  0   0      57.3
                                                                  0 -0.102
 1  0  0  1  0  0  0  0  0  0  0  0  0  0  3 13  0  1  0  0   0      24.8
                                                                 17 -42.8
 0  3  3  0  0  3  1  2  1  0  2  0  0  0  0  3  0  1  0  0   0     -0.329
                                                                  0 -0.102
 0  0  0  0  0  0  0  0 12  2  0  0  0  2  3  0  0  0  0  0   0      34.2
                                                                  0 -0.102
 0  0  0  1  2  0  2  0  1  0  0  1  2  0  4  4  2  0  0  0   0      3.13
                                                                  0 -0.102
 0  0  0  0  0  0  0  0  4  0  1  0  3  2  5  4  0  0  0  0   0      12.4

Score: 207.106  Columns: 13  Sequences: 19

                *********.....****
ACL6B_HUMAN_  7 EEGGGLELEG....DKEK 20 + -0.464
CBX4_HUMAN_4  7 DLDEPIDLRS....VKSR 20 + 16.0
E1A_ADE02_27  7 ESGQPLDLS.....CKRP 19 + 25.3
ELK3_HUMAN_2  7 DSLEPLNLSSG...SKTK 21 + 17.0
EVI1_HUMAN_5  7 SQDQPLDLSMG...SRSR 21 + 25.0
FOG2_HUMAN_8  7 EMDVPIDLSKK...CLSQ 21 + 19.6
HAIR_DROME_3  8 EQ.QPLSLV.....IKKQ 19 + 4.14
HDAC7_MOUSE_  7 SQPQPMDLRV....GQRP 20 + 19.0
HDAC9_MOUSE_  7 EPISPLDLRT....DLRM 20 + 9.33
HIC1_HUMAN_2  7 SPLCGLDLS.....KKSP 19 + 14.3
KLF8_HUMAN_8  7 PQVEPVDLSF....HKPK 20 + 12.7
KNIR_DROME_3  7 AQEGPMDLS.....MKTS 19 + 18.5
NRIP1_HUMAN_  7 SNCVPIDLS.....CKHR 19 + 22.5
Q96JN0_HUMAN  5 KPHYEFNLSR....MKFR 18 + 5.23
RBBP8_HUMAN_  7 VMDKPLDLS.....DRFS 19 + 16.9
SOX6_HUMAN_4  7 AAAQPLNLS.....SRPK 19 + 15.2
TGIF_HUMAN_1  7 SMDIPLDLSSSAGSGKRR 24 + 21.2
TRPS1_HUMAN_  7 DNDIPLDLA.....IKHS 19 + 19.3
TTKB_DROME_5  7 STPPPPDLS.....GQNS 19 + 6.52

                SQDQPLDLS      KRR
                E               SK
                                 S

 A  C  D  E  F  G  H  I  K  L  M  N  P  Q  R  S  T  V  W  Y Del Ins Score
 2  0  3  5  0  0  0  0  1  0  0  0  1  0  0  6  0  1  0  0   0      9.37
                                                                  0 -0.102
 1  0  0  1  0  0  0  0  0  1  3  2  3  5  0  2  1  0  0  0   0      4.10
                                                                  0 -0.102
 1  1  6  1  0  2  1  1  0  2  0  0  2  0  0  0  0  1  0  0   1     -10.8
                                                                  0 -0.102
 0  1  0  3  0  2  0  2  1  0  0  0  1  5  0  1  0  2  0  1   0     -2.40
                                                                  0 -0.102
 0  0  0  1  0  2  0  0  0  0  0  0 16  0  0  0  0  0  0  0   0      51.2
                                                                  0 -0.102
 0  0  0  0  1  0  0  3  0 11  2  0  1  0  0  0  0  1  0  0   0      24.6
                                                                  0 -0.102
 0  0 14  1  0  0  0  0  0  0  0  3  0  0  0  1  0  0  0  0   0      43.4
                                                                  0 -0.102
 0  0  0  0  0  0  0  0  0 19  0  0  0  0  0  0  0  0  0  0   0      57.3
                                                                  0 -0.102
 1  0  0  1  0  0  0  0  0  0  0  0  0  0  3 13  0  1  0  0   0      24.8
                                                                 17 -42.8
 0  3  3  0  0  3  1  2  1  0  2  0  0  0  0  3  0  1  0  0   0     -0.329
                                                                  0 -0.102
 0  0  0  0  0  0  0  0 12  2  0  0  0  2  3  0  0  0  0  0   0      34.2
                                                                  0 -0.102
 0  0  0  1  2  0  2  0  1  0  0  1  2  0  4  4  2  0  0  0   0      3.13
                                                                  0 -0.102
 0  0  0  0  0  0  0  0  4  0  1  0  3  2  5  4  0  0  0  0   0      12.4

Score: 207.106  Columns: 13  Sequences: 19

                *********.....****
ACL6B_HUMAN_  7 EEGGGLELEG....DKEK 20 + -0.464
CBX4_HUMAN_4  7 DLDEPIDLRS....VKSR 20 + 16.0
E1A_ADE02_27  7 ESGQPLDLS.....CKRP 19 + 25.3
ELK3_HUMAN_2  7 DSLEPLNLSSG...SKTK 21 + 17.0
EVI1_HUMAN_5  7 SQDQPLDLSMG...SRSR 21 + 25.0
FOG2_HUMAN_8  7 EMDVPIDLSKK...CLSQ 21 + 19.6
HAIR_DROME_3  8 EQ.QPLSLV.....IKKQ 19 + 4.14
HDAC7_MOUSE_  7 SQPQPMDLRV....GQRP 20 + 19.0
HDAC9_MOUSE_  7 EPISPLDLRT....DLRM 20 + 9.33
HIC1_HUMAN_2  7 SPLCGLDLS.....KKSP 19 + 14.3
KLF8_HUMAN_8  7 PQVEPVDLSF....HKPK 20 + 12.7
KNIR_DROME_3  7 AQEGPMDLS.....MKTS 19 + 18.5
NRIP1_HUMAN_  7 SNCVPIDLS.....CKHR 19 + 22.5
Q96JN0_HUMAN  5 KPHYEFNLSR....MKFR 18 + 5.23
RBBP8_HUMAN_  7 VMDKPLDLS.....DRFS 19 + 16.9
SOX6_HUMAN_4  7 AAAQPLNLS.....SRPK 19 + 15.2
TGIF_HUMAN_1  7 SMDIPLDLSSSAGSGKRR 24 + 21.2
TRPS1_HUMAN_  7 DNDIPLDLA.....IKHS 19 + 19.3
TTKB_DROME_5  7 STPPPPDLS.....GQNS 19 + 6.52

                SQDQPLDLS      KRR
                E               SK
                                 S

 A  C  D  E  F  G  H  I  K  L  M  N  P  Q  R  S  T  V  W  Y Del Ins Score
 2  0  3  5  0  0  0  0  1  0  0  0  1  0  0  6  0  1  0  0   0      9.37
                                                                  0 -0.102
 1  0  0  1  0  0  0  0  0  1  3  2  3  5  0  2  1  0  0  0   0      4.10
                                                                  0 -0.102
 1  1  6  1  0  2  1  1  0  2  0  0  2  0  0  0  0  1  0  0   1     -10.8
                                                                  0 -0.102
 0  1  0  3  0  2  0  2  1  0  0  0  1  5  0  1  0  2  0  1   0     -2.40
                                                                  0 -0.102
 0  0  0  1  0  2  0  0  0  0  0  0 16  0  0  0  0  0  0  0   0      51.2
                                                                  0 -0.102
 0  0  0  0  1  0  0  3  0 11  2  0  1  0  0  0  0  1  0  0   0      24.6
                                                                  0 -0.102
 0  0 14  1  0  0  0  0  0  0  0  3  0  0  0  1  0  0  0  0   0      43.4
                                                                  0 -0.102
 0  0  0  0  0  0  0  0  0 19  0  0  0  0  0  0  0  0  0  0   0      57.3
                                                                  0 -0.102
 1  0  0  1  0  0  0  0  0  0  0  0  0  0  3 13  0  1  0  0   0      24.8
                                                                 17 -42.8
 0  3  3  0  0  3  1  2  1  0  2  0  0  0  0  3  0  1  0  0   0     -0.329
                                                                  0 -0.102
 0  0  0  0  0  0  0  0 12  2  0  0  0  2  3  0  0  0  0  0   0      34.2
                                                                  0 -0.102
 0  0  0  1  2  0  2  0  1  0  0  1  2  0  4  4  2  0  0  0   0      3.13
                                                                  0 -0.102
 0  0  0  0  0  0  0  0  4  0  1  0  3  2  5  4  0  0  0  0   0      12.4

Score: 207.106  Columns: 13  Sequences: 19

                *********.....****
ACL6B_HUMAN_  7 EEGGGLELEG....DKEK 20 + -0.464
CBX4_HUMAN_4  7 DLDEPIDLRS....VKSR 20 + 16.0
E1A_ADE02_27  7 ESGQPLDLS.....CKRP 19 + 25.3
ELK3_HUMAN_2  7 DSLEPLNLSSG...SKTK 21 + 17.0
EVI1_HUMAN_5  7 SQDQPLDLSMG...SRSR 21 + 25.0
FOG2_HUMAN_8  7 EMDVPIDLSKK...CLSQ 21 + 19.6
HAIR_DROME_3  8 EQ.QPLSLV.....IKKQ 19 + 4.14
HDAC7_MOUSE_  7 SQPQPMDLRV....GQRP 20 + 19.0
HDAC9_MOUSE_  7 EPISPLDLRT....DLRM 20 + 9.33
HIC1_HUMAN_2  7 SPLCGLDLS.....KKSP 19 + 14.3
KLF8_HUMAN_8  7 PQVEPVDLSF....HKPK 20 + 12.7
KNIR_DROME_3  7 AQEGPMDLS.....MKTS 19 + 18.5
NRIP1_HUMAN_  7 SNCVPIDLS.....CKHR 19 + 22.5
Q96JN0_HUMAN  5 KPHYEFNLSR....MKFR 18 + 5.23
RBBP8_HUMAN_  7 VMDKPLDLS.....DRFS 19 + 16.9
SOX6_HUMAN_4  7 AAAQPLNLS.....SRPK 19 + 15.2
TGIF_HUMAN_1  7 SMDIPLDLSSSAGSGKRR 24 + 21.2
TRPS1_HUMAN_  7 DNDIPLDLA.....IKHS 19 + 19.3
TTKB_DROME_5  7 STPPPPDLS.....GQNS 19 + 6.52

                SQDQPLDLS      KRR
                E               SK
                                 S

 A  C  D  E  F  G  H  I  K  L  M  N  P  Q  R  S  T  V  W  Y Del Ins Score
 2  0  3  5  0  0  0  0  1  0  0  0  1  0  0  6  0  1  0  0   0      9.37
                                                                  0 -0.102
 1  0  0  1  0  0  0  0  0  1  3  2  3  5  0  2  1  0  0  0   0      4.10
                                                                  0 -0.102
 1  1  6  1  0  2  1  1  0  2  0  0  2  0  0  0  0  1  0  0   1     -10.8
                                                                  0 -0.102
 0  1  0  3  0  2  0  2  1  0  0  0  1  5  0  1  0  2  0  1   0     -2.40
                                                                  0 -0.102
 0  0  0  1  0  2  0  0  0  0  0  0 16  0  0  0  0  0  0  0   0      51.2
                                                                  0 -0.102
 0  0  0  0  1  0  0  3  0 11  2  0  1  0  0  0  0  1  0  0   0      24.6
                                                                  0 -0.102
 0  0 14  1  0  0  0  0  0  0  0  3  0  0  0  1  0  0  0  0   0      43.4
                                                                  0 -0.102
 0  0  0  0  0  0  0  0  0 19  0  0  0  0  0  0  0  0  0  0   0      57.3
                                                                  0 -0.102
 1  0  0  1  0  0  0  0  0  0  0  0  0  0  3 13  0  1  0  0   0      24.8
                                                                 17 -42.8
 0  3  3  0  0  3  1  2  1  0  2  0  0  0  0  3  0  1  0  0   0     -0.329
                                                                  0 -0.102
 0  0  0  0  0  0  0  0 12  2  0  0  0  2  3  0  0  0  0  0   0      34.2
                                                                  0 -0.102
 0  0  0  1  2  0  2  0  1  0  0  1  2  0  4  4  2  0  0  0   0      3.13
                                                                  0 -0.102
 0  0  0  0  0  0  0  0  4  0  1  0  3  2  5  4  0  0  0  0   0      12.4

Score: 207.106  Columns: 13  Sequences: 19

                *********.....****
ACL6B_HUMAN_  7 EEGGGLELEG....DKEK 20 + -0.464
CBX4_HUMAN_4  7 DLDEPIDLRS....VKSR 20 + 16.0
E1A_ADE02_27  7 ESGQPLDLS.....CKRP 19 + 25.3
ELK3_HUMAN_2  7 DSLEPLNLSSG...SKTK 21 + 17.0
EVI1_HUMAN_5  7 SQDQPLDLSMG...SRSR 21 + 25.0
FOG2_HUMAN_8  7 EMDVPIDLSKK...CLSQ 21 + 19.6
HAIR_DROME_3  8 EQ.QPLSLV.....IKKQ 19 + 4.14
HDAC7_MOUSE_  7 SQPQPMDLRV....GQRP 20 + 19.0
HDAC9_MOUSE_  7 EPISPLDLRT....DLRM 20 + 9.33
HIC1_HUMAN_2  7 SPLCGLDLS.....KKSP 19 + 14.3
KLF8_HUMAN_8  7 PQVEPVDLSF....HKPK 20 + 12.7
KNIR_DROME_3  7 AQEGPMDLS.....MKTS 19 + 18.5
NRIP1_HUMAN_  7 SNCVPIDLS.....CKHR 19 + 22.5
Q96JN0_HUMAN  5 KPHYEFNLSR....MKFR 18 + 5.23
RBBP8_HUMAN_  7 VMDKPLDLS.....DRFS 19 + 16.9
SOX6_HUMAN_4  7 AAAQPLNLS.....SRPK 19 + 15.2
TGIF_HUMAN_1  7 SMDIPLDLSSSAGSGKRR 24 + 21.2
TRPS1_HUMAN_  7 DNDIPLDLA.....IKHS 19 + 19.3
TTKB_DROME_5  7 STPPPPDLS.....GQNS 19 + 6.52

                SQDQPLDLS      KRR
                E               SK
                                 S

 A  C  D  E  F  G  H  I  K  L  M  N  P  Q  R  S  T  V  W  Y Del Ins Score
 2  0  3  5  0  0  0  0  1  0  0  0  1  0  0  6  0  1  0  0   0      9.37
                                                                  0 -0.102
 1  0  0  1  0  0  0  0  0  1  3  2  3  5  0  2  1  0  0  0   0      4.10
                                                                  0 -0.102
 1  1  6  1  0  2  1  1  0  2  0  0  2  0  0  0  0  1  0  0   1     -10.8
                                                                  0 -0.102
 0  1  0  3  0  2  0  2  1  0  0  0  1  5  0  1  0  2  0  1   0     -2.40
                                                                  0 -0.102
 0  0  0  1  0  2  0  0  0  0  0  0 16  0  0  0  0  0  0  0   0      51.2
                                                                  0 -0.102
 0  0  0  0  1  0  0  3  0 11  2  0  1  0  0  0  0  1  0  0   0      24.6
                                                                  0 -0.102
 0  0 14  1  0  0  0  0  0  0  0  3  0  0  0  1  0  0  0  0   0      43.4
                                                                  0 -0.102
 0  0  0  0  0  0  0  0  0 19  0  0  0  0  0  0  0  0  0  0   0      57.3
                                                                  0 -0.102
 1  0  0  1  0  0  0  0  0  0  0  0  0  0  3 13  0  1  0  0   0      24.8
                                                                 17 -42.8
 0  3  3  0  0  3  1  2  1  0  2  0  0  0  0  3  0  1  0  0   0     -0.329
                                                                  0 -0.102
 0  0  0  0  0  0  0  0 12  2  0  0  0  2  3  0  0  0  0  0   0      34.2
                                                                  0 -0.102
 0  0  0  1  2  0  2  0  1  0  0  1  2  0  4  4  2  0  0  0   0      3.13
                                                                  0 -0.102
 0  0  0  0  0  0  0  0  4  0  1  0  3  2  5  4  0  0  0  0   0      12.4

Score: 206.820  Columns: 13  Sequences: 19

                *********.....****
ACL6B_HUMAN_  7 EEGGGLELEG....DKEK 20 + 0.638
CBX4_HUMAN_4  7 DLDEPIDLRS....VKSR 20 + 15.9
E1A_ADE02_27  7 ESGQPLDLS.....CKRP 19 + 25.0
ELK3_HUMAN_2  7 DSLEPLNLSSG...SKTK 21 + 16.9
EVI1_HUMAN_5  7 SQDQPLDLSMG...SRSR 21 + 24.7
FOG2_HUMAN_8  7 EMDVPIDLSKK...CLSQ 21 + 19.3
HAIR_DROME_3  7 MEQQPLSLV.....IKKQ 19 + 3.86
HDAC7_MOUSE_  7 SQPQPMDLRV....GQRP 20 + 18.7
HDAC9_MOUSE_  7 EPISPLDLRT....DLRM 20 + 8.83
HIC1_HUMAN_2  7 SPLCGLDLS.....KKSP 19 + 14.3
KLF8_HUMAN_8  7 PQVEPVDLSF....HKPK 20 + 12.4
KNIR_DROME_3  7 AQEGPMDLS.....MKTS 19 + 18.2
NRIP1_HUMAN_  7 SNCVPIDLS.....CKHR 19 + 22.5
Q96JN0_HUMAN  5 KPHYEFNLSR....MKFR 18 + 5.73
RBBP8_HUMAN_  7 VMDKPLDLS.....DRFS 19 + 17.3
SOX6_HUMAN_4  7 AAAQPLNLS.....SRPK 19 + 15.2
TGIF_HUMAN_1  7 SMDIPLDLSSSAGSGKRR 24 + 21.2
TRPS1_HUMAN_  7 DNDIPLDLA.....IKHS 19 + 19.2
TTKB_DROME_5  7 STPPPPDLS.....GQNS 19 + 6.51

                SQDQPLDLS      KRR
                E               SK
                                 S

 A  C  D  E  F  G  H  I  K  L  M  N  P  Q  R  S  T  V  W  Y Del Ins Score
 2  0  3  4  0  0  0  0  1  0  1  0  1  0  0  6  0  1  0  0   0      4.74
                                                                  0 -0.102
 1  0  0  2  0  0  0  0  0  1  3  2  3  4  0  2  1  0  0  0   0      2.31
                                                                  0 -0.102
 1  1  6  1  0  2  1  1  0  2  0  0  2  1  0  0  0  1  0  0   0     -4.64
                                                                  0 -0.102
 0  1  0  3  0  2  0  2  1  0  0  0  1  5  0  1  0  2  0  1   0     -2.40
                                                                  0 -0.102
 0  0  0  1  0  2  0  0  0  0  0  0 16  0  0  0  0  0  0  0   0      51.2
                                                                  0 -0.102
 0  0  0  0  1  0  0  3  0 11  2  0  1  0  0  0  0  1  0  0   0      24.6
                                                                  0 -0.102
 0  0 14  1  0  0  0  0  0  0  0  3  0  0  0  1  0  0  0  0   0      43.4
                                                                  0 -0.102
 0  0  0  0  0  0  0  0  0 19  0  0  0  0  0  0  0  0  0  0   0      57.3
                                                                  0 -0.102
 1  0  0  1  0  0  0  0  0  0  0  0  0  0  3 13  0  1  0  0   0      24.8
                                                                 17 -42.8
 0  3  3  0  0  3  1  2  1  0  2  0  0  0  0  3  0  1  0  0   0     -0.329
                                                                  0 -0.102
 0  0  0  0  0  0  0  0 12  2  0  0  0  2  3  0  0  0  0  0   0      34.2
                                                                  0 -0.102
 0  0  0  1  2  0  2  0  1  0  0  1  2  0  4  4  2  0  0  0   0      3.13
                                                                  0 -0.102
 0  0  0  0  0  0  0  0  4  0  1  0  3  2  5  4  0  0  0  0   0      12.4

Score: 206.470  Columns: 11  Sequences: 19

                ***********
ACL6B_HUMAN_ 11 GLELEGDKEKK 21 + -0.406
CBX4_HUMAN_4 11 PIDLRSVKSRS 21 + 20.1
E1A_ADE02_27 11 PLDLSCKRPRP 21 + 22.0
ELK3_HUMAN_2 11 PLNLS.SGSKT 20 + 17.8
EVI1_HUMAN_5 11 PLDLS.MGSRS 20 + 22.1
FOG2_HUMAN_8 11 PIDLS.KKCLS 20 + 13.1
HAIR_DROME_3 11 PLSLVIKKQIK 21 + 5.06
HDAC7_MOUSE_ 11 PMDLR.VGQRP 20 + 16.7
HDAC9_MOUSE_ 11 PLDLR.TDLRM 20 + 7.47
HIC1_HUMAN_2 11 GLDLS.KKSPP 20 + 13.9
KLF8_HUMAN_8 11 PVDLSFHKPKA 21 + 14.1
KNIR_DROME_3 11 PMDLSMKTSRS 21 + 20.1
NRIP1_HUMAN_ 11 PIDLS.CKHRT 20 + 15.8
Q96JN0_HUMAN  9 EFNLSRMKFRG 19 + 7.87
RBBP8_HUMAN_ 11 PLDLS.DRFSA 20 + 15.2
SOX6_HUMAN_4 11 PLNLS.SRPKT 20 + 17.1
TGIF_HUMAN_1 11 PLDLSSSAGSG 21 + 11.5
TRPS1_HUMAN_ 11 PLDLAIKHSRP 21 + 18.2
TTKB_DROME_5 11 PPDLSGQNSNQ 21 + 3.30

                PLDLSGKKSRP
                     I   KS
                     S     

 A  C  D  E  F  G  H  I  K  L  M  N  P  Q  R  S  T  V  W  Y Del Ins Score
 0  0  0  1  0  2  0  0  0  0  0  0 16  0  0  0  0  0  0  0   0      51.2
                                                                  0 -0.102
 0  0  0  0  1  0  0  3  0 11  2  0  1  0  0  0  0  1  0  0   0      24.6
                                                                  0 -0.102
 0  0 14  1  0  0  0  0  0  0  0  3  0  0  0  1  0  0  0  0   0      43.4
                                                                  0 -0.102
 0  0  0  0  0  0  0  0  0 19  0  0  0  0  0  0  0  0  0  0   0      57.3
                                                                  0 -0.102
 1  0  0  1  0  0  0  0  0  0  0  0  0  0  3 13  0  1  0  0   0      24.8
                                                                  0 -0.102
 0  1  0  0  1  2  0  2  0  0  1  0  0  0  1  2  0  0  0  0   9     -27.0
                                                                  0 -0.102
 0  1  2  0  0  0  1  0  6  0  2  0  0  1  0  3  1  2  0  0   0      2.01
                                                                  0 -0.102
 1  0  1  0  0  3  1  0  8  0  0  1  0  0  3  0  1  0  0  0   0      12.6
                                                                  0 -0.102
 0  1  0  1  2  1  1  0  0  1  0  0  3  2  0  7  0  0  0  0   0      1.51
                                                                  0 -0.102
 0  0  0  0  0  0  0  1  4  1  0  1  1  0  9  2  0  0  0  0   0      15.8
                                                                  0 -0.102
 2  0  0  0  0  2  0  0  2  0  1  0  4  1  0  4  3  0  0  0   0      1.30

Score: 206.349  Columns: 15  Sequences: 19

                ***************
ACL6B_HUMAN_  7 EEGGGLELEGDKEKK 21 + -1.31
CBX4_HUMAN_4  7 DLDEPIDLRSVKSRS 21 + 20.3
E1A_ADE02_27  7 ESGQPLDLSCKRPRP 21 + 24.6
ELK3_HUMAN_2  7 DSLEPLNLS.SGSKT 20 + 18.7
EVI1_HUMAN_5  7 SQDQPLDLS.MGSRS 20 + 29.1
FOG2_HUMAN_8  7 EMDVPIDLS.KKCLS 20 + 18.3
HAIR_DROME_3  8 EQ.QPLSLVIKKQIK 21 + 2.80
HDAC7_MOUSE_  7 SQPQPMDLR.VGQRP 20 + 21.8
HDAC9_MOUSE_  7 EPISPLDLR.TDLRM 20 + 6.39
HIC1_HUMAN_2  7 SPLCGLDLS.KKSPP 20 + 14.1
KLF8_HUMAN_8  7 PQVEPVDLSFHKPKA 21 + 12.7
KNIR_DROME_3  7 AQEGPMDLSMKTSRS 21 + 19.1
NRIP1_HUMAN_  7 SNCVPIDLS.CKHRT 20 + 15.9
Q96JN0_HUMAN  5 KPHYEFNLSRMKFRG 19 + 5.32
RBBP8_HUMAN_  7 VMDKPLDLS.DRFSA 20 + 13.6
SOX6_HUMAN_4  7 AAAQPLNLS.SRPKT 20 + 15.5
TGIF_HUMAN_1  7 SMDIPLDLSSSAGSG 21 + 16.9
TRPS1_HUMAN_  7 DNDIPLDLAIKHSRP 21 + 21.4
TTKB_DROME_5  7 STPPPPDLSGQNSNQ 21 + 1.30

                SQDQPLDLSGKKSRP
                E        I   KS
                         S     

 A  C  D  E  F  G  H  I  K  L  M  N  P  Q  R  S  T  V  W  Y Del Ins Score
 2  0  3  5  0  0  0  0  1  0  0  0  1  0  0  6  0  1  0  0   0      9.37
                                                                  0 -0.102
 1  0  0  1  0  0  0  0  0  1  3  2  3  5  0  2  1  0  0  0   0      4.10
                                                                  0 -0.102
 1  1  6  1  0  2  1  1  0  2  0  0  2  0  0  0  0  1  0  0   1     -10.8
                                                                  0 -0.102
 0  1  0  3  0  2  0  2  1  0  0  0  1  5  0  1  0  2  0  1   0     -2.40
                                                                  0 -0.102
 0  0  0  1  0  2  0  0  0  0  0  0 16  0  0  0  0  0  0  0   0      51.2
                                                                  0 -0.102
 0  0  0  0  1  0  0  3  0 11  2  0  1  0  0  0  0  1  0  0   0      24.6
                                                                  0 -0.102
 0  0 14  1  0  0  0  0  0  0  0  3  0  0  0  1  0  0  0  0   0      43.4
                                                                  0 -0.102
 0  0  0  0  0  0  0  0  0 19  0  0  0  0  0  0  0  0  0  0   0      57.3
                                                                  0 -0.102
 1  0  0  1  0  0  0  0  0  0  0  0  0  0  3 13  0  1  0  0   0      24.8
                                                                  0 -0.102
 0  1  0  0  1  2  0  2  0  0  1  0  0  0  1  2  0  0  0  0   9     -27.0
                                                                  0 -0.102
 0  1  2  0  0  0  1  0  6  0  2  0  0  1  0  3  1  2  0  0   0      2.01
                                                                  0 -0.102
 1  0  1  0  0  3  1  0  8  0  0  1  0  0  3  0  1  0  0  0   0      12.6
                                                                  0 -0.102
 0  1  0  1  2  1  1  0  0  1  0  0  3  2  0  7  0  0  0  0   0      1.51
                                                                  0 -0.102
 0  0  0  0  0  0  0  1  4  1  0  1  1  0  9  2  0  0  0  0   0      15.8
                                                                  0 -0.102
 2  0  0  0  0  2  0  0  2  0  1  0  4  1  0  4  3  0  0  0   0      1.30

Score: 205.786  Columns: 15  Sequences: 19

                ***************
ACL6B_HUMAN_  7 EEGGGLELE.GDKEK 20 + 0.605
CBX4_HUMAN_4  7 DLDEPIDLRS.VKSR 20 + 15.8
E1A_ADE02_27  7 ESGQPLDLSC.KRPR 20 + 26.7
ELK3_HUMAN_2  7 DSLEPLNLSSGSKTK 21 + 20.4
EVI1_HUMAN_5  7 SQDQPLDLSMGSRSR 21 + 32.6
FOG2_HUMAN_8  7 EMDVPIDLS..KKCL 19 + 17.4
HAIR_DROME_3  8 EQ.QPLSLVI.KKQI 20 + 2.80
HDAC7_MOUSE_  7 SQPQPMDLRVGQRPT 21 + 23.1
HDAC9_MOUSE_  7 EPISPLDLRT.DLRM 20 + 7.05
HIC1_HUMAN_2  7 SPLCGLDLS..KKSP 19 + 13.3
KLF8_HUMAN_8  7 PQVEPVDLSF.HKPK 20 + 12.4
KNIR_DROME_3  7 AQEGPMDLSM.KTSR 20 + 17.1
NRIP1_HUMAN_  7 SNCVPIDLSC.KHRT 20 + 18.9
Q96JN0_HUMAN  5 KPHYEFNLSR.MKFR 18 + 0.205
RBBP8_HUMAN_  7 VMDKPLDLS..DRFS 19 + 14.8
SOX6_HUMAN_4  7 AAAQPLNLS..SRPK 19 + 15.5
TGIF_HUMAN_1  7 SMDIPLDLSS.SAGS 20 + 16.9
TRPS1_HUMAN_  7 DNDIPLDLAI.KHSR 20 + 21.1
TTKB_DROME_5  7 STPPPPDLS.GQNSN 20 + 4.00

                SQDQPLDLSSGKKSR
                E          SRPK

 A  C  D  E  F  G  H  I  K  L  M  N  P  Q  R  S  T  V  W  Y Del Ins Score
 2  0  3  5  0  0  0  0  1  0  0  0  1  0  0  6  0  1  0  0   0      9.37
                                                                  0 -0.102
 1  0  0  1  0  0  0  0  0  1  3  2  3  5  0  2  1  0  0  0   0      4.10
                                                                  0 -0.102
 1  1  6  1  0  2  1  1  0  2  0  0  2  0  0  0  0  1  0  0   1     -10.8
                                                                  0 -0.102
 0  1  0  3  0  2  0  2  1  0  0  0  1  5  0  1  0  2  0  1   0     -2.40
                                                                  0 -0.102
 0  0  0  1  0  2  0  0  0  0  0  0 16  0  0  0  0  0  0  0   0      51.2
                                                                  0 -0.102
 0  0  0  0  1  0  0  3  0 11  2  0  1  0  0  0  0  1  0  0   0      24.6
                                                                  0 -0.102
 0  0 14  1  0  0  0  0  0  0  0  3  0  0  0  1  0  0  0  0   0      43.4
                                                                  0 -0.102
 0  0  0  0  0  0  0  0  0 19  0  0  0  0  0  0  0  0  0  0   0      57.3
                                                                  0 -0.102
 1  0  0  1  0  0  0  0  0  0  0  0  0  0  3 13  0  1  0  0   0      24.8
                                                                  0 -0.102
 0  2  0  0  1  0  0  2  0  0  2  0  0  0  1  3  1  1  0  0   6     -19.6
                                                                  0 -0.102
 0  0  0  0  0  5  0  0  0  0  0  0  0  0  0  0  0  0  0  0  14     -9.16
                                                                  0 -0.102
 0  0  3  0  0  0  1  0  7  0  1  0  0  2  0  4  0  1  0  0   0      10.4
                                                                  0 -0.102
 1  0  0  0  0  0  2  0  8  1  0  1  0  0  5  0  1  0  0  0   0      18.7
                                                                  0 -0.102
 0  1  0  1  2  1  0  0  0  0  0  0  4  1  2  6  1  0  0  0   0      1.88
                                                                  0 -0.102
 0  0  0  0  0  0  0  1  4  1  1  1  1  0  6  2  2  0  0  0   0      3.48

Score: 202.773  Columns: 13  Sequences: 19

                *********.****
ACL6B_HUMAN_  7 EEGGGLELEGDKEK 20 + -2.58
CBX4_HUMAN_4  7 DLDEPIDLRSVKSR 20 + 16.9
E1A_ADE02_27  7 ESGQPLDLSCKRPR 20 + 21.4
ELK3_HUMAN_2  7 DSLEPLNLS.SGSK 19 + 18.0
EVI1_HUMAN_5  7 SQDQPLDLS.MGSR 19 + 28.7
FOG2_HUMAN_8  7 EMDVPIDLSKKCLS 20 + 15.5
HAIR_DROME_3  8 EQ.QPLSLV.IKKQ 19 + 1.71
HDAC7_MOUSE_  7 SQPQPMDLR.VGQR 19 + 19.8
HDAC9_MOUSE_  7 EPISPLDLR.TDLR 19 + 10.4
HIC1_HUMAN_2  7 SPLCGLDLS.KKSP 19 + 11.9
KLF8_HUMAN_8  7 PQVEPVDLSFHKPK 20 + 12.4
KNIR_DROME_3  7 AQEGPMDLS.MKTS 19 + 18.4
NRIP1_HUMAN_  7 SNCVPIDLS.CKHR 19 + 19.3
Q96JN0_HUMAN  5 KPHYEFNLSRMKFR 18 + 5.51
RBBP8_HUMAN_  7 VMDKPLDLS.DRFS 19 + 16.8
SOX6_HUMAN_4  7 AAAQPLNLS.SRPK 19 + 15.9
TGIF_HUMAN_1  7 SMDIPLDLSSSAGS 20 + 17.1
TRPS1_HUMAN_  7 DNDIPLDLA.IKHS 19 + 19.8
TTKB_DROME_5  7 STPPPPDLS.GQNS 19 + 3.02

                SQDQPLDLS  KSR
                E            S
                             K

 A  C  D  E  F  G  H  I  K  L  M  N  P  Q  R  S  T  V  W  Y Del Ins Score
 2  0  3  5  0  0  0  0  1  0  0  0  1  0  0  6  0  1  0  0   0      9.37
                                                                  0 -0.102
 1  0  0  1  0  0  0  0  0  1  3  2  3  5  0  2  1  0  0  0   0      4.10
                                                                  0 -0.102
 1  1  6  1  0  2  1  1  0  2  0  0  2  0  0  0  0  1  0  0   1     -10.8
                                                                  0 -0.102
 0  1  0  3  0  2  0  2  1  0  0  0  1  5  0  1  0  2  0  1   0     -2.40
                                                                  0 -0.102
 0  0  0  1  0  2  0  0  0  0  0  0 16  0  0  0  0  0  0  0   0      51.2
                                                                  0 -0.102
 0  0  0  0  1  0  0  3  0 11  2  0  1  0  0  0  0  1  0  0   0      24.6
                                                                  0 -0.102
 0  0 14  1  0  0  0  0  0  0  0  3  0  0  0  1  0  0  0  0   0      43.4
                                                                  0 -0.102
 0  0  0  0  0  0  0  0  0 19  0  0  0  0  0  0  0  0  0  0   0      57.3
                                                                  0 -0.102
 1  0  0  1  0  0  0  0  0  0  0  0  0  0  3 13  0  1  0  0   0      24.8
                                                                  7 -27.8
 0  1  2  0  0  1  1  2  3  0  3  0  0  0  0  3  1  2  0  0   0     -2.24
                                                                  0 -0.102
 1  1  1  0  0  3  0  0  9  0  0  0  0  1  3  0  0  0  0  0   0      14.1
                                                                  0 -0.102
 0  0  0  1  2  1  2  0  1  2  0  1  3  1  0  4  1  0  0  0   0     -4.05
                                                                  0 -0.102
 0  0  0  0  0  0  0  0  4  0  0  0  1  1  7  6  0  0  0  0   0      22.3
