# Supplementary material for: Discovering Sequence Motifs with Arbitrary Insertions and Deletions
Source: PLoS Comput Biol. 2008 May 9;4(5):e1000071. doi: 10.1371/journal.pcbi.1000071 (PMC2323616; doi:10.1371/journal.pcbi.1000071)
Supplement: Dataset S3 — GLAM2 Motifs Made from ELM Sites (0.05 MB ZIP) [file pcbi.1000071.s004.zip › S3/LIG_CYCLIN_1.fas.glam2]

GLAM2: Gapped Local Alignment of Motifs
Version 431:531M

glam2 -q 1e99 -r 10 -n 100000 -z 0 -D 0.1 -E 2 -I 0.02 -J 1 p elm-sites-10-fasta-6/LIG_CYCLIN_1.fas
Sequences: 17
Greatest sequence length: 25
Residue counts: A=20 C=6 D=19 E=36 F=17 G=27 H=11 I=10 K=31 L=42 M=4 N=10 P=34 Q=14 R=35 S=43 T=26 V=19 W=1 Y=5 x=0

Score: 132.198  Columns: 10  Sequences: 17

                **********
CDC6_HUMAN_9  6 HTLKGRRLVF 15 + 8.16
CDN1B_HUMAN_  7 PS.ACRNL.F 14 + 15.6
CDN1C_HUMAN_  7 TS.ACRSL.F 14 + 13.2
CUTL1_HUMAN_  6 RSRIRREL.F 14 + 14.4
E2F3_HUMAN_1  7 PP.AKRRLEL 15 + 15.6
H10_HUMAN_72  8 LS.IK.RL.V 14 + 1.13
HIRA_HUMAN_6  6 SSLSKRKLEL 15 + 13.2
MPIP1_HUMAN_  7 PP.HRRRLLF 15 + 19.3
NRIF3_HUMAN_  1 MP.VKRSLKL  9 + 7.68
ORC6_YEAST_1  6 PSITRRKLAF 15 + 17.3
P53_HUMAN_38  7 TSRHK.KLMF 15 + 12.0
PMYT1_HUMAN_  6 PSFEPRNL.L 14 + 5.40
Q13632_HUMAN  7 PC.HRRVLCF 15 + 16.3
Q8UWJ8_CHICK  8 HS.YR.VLYL 15 + 6.17
Q9WTQ5_MOUSE  8 SP.LK.KL.F 14 + 7.63
RBL2_HUMAN_6  7 ST.TRRRL.F 14 + 15.1
RUX_DROME_24  7 RC.VRRTL.F 14 + 11.9

                PSL RRRLEF
                 PR K K  L

 A  C  D  E  F  G  H  I  K  L  M  N  P  Q  R  S  T  V  W  Y Del Ins Score
 0  0  0  0  0  0  2  0  0  1  1  0  6  0  2  3  2  0  0  0   0      6.03
                                                                  0 -0.0988
 0  2  0  0  0  0  0  0  0  0  0  0  4  0  0  9  2  0  0  0   0      22.9
                                                                  0 -0.0988
 0  0  0  0  1  0  0  1  0  2  0  0  0  0  2  0  0  0  0  0  11     -20.6
                                                                  0 -0.0988
 3  0  0  1  0  0  3  2  1  1  0  0  0  0  0  1  2  2  0  1   0     -0.329
                                                                  0 -0.0988
 0  2  0  0  0  1  0  0  6  0  0  0  1  0  7  0  0  0  0  0   0      21.0
                                                                  0 -0.0988
 0  0  0  0  0  0  0  0  0  0  0  0  0  0 13  0  0  0  0  0   4      30.8
                                                                  0 -0.0988
 0  0  0  1  0  0  0  0  4  0  0  2  0  0  5  2  1  2  0  0   0      7.93
                                                                  0 -0.0988
 0  0  0  0  0  0  0  0  0 17  0  0  0  0  0  0  0  0  0  0   0      50.5
                                                                  0 -0.0988
 1  1  0  2  0  0  0  0  1  1  1  0  0  0  0  0  0  1  0  1   8     -25.3
                                                                  0 -0.0988
 0  0  0  0 11  0  0  0  0  5  0  0  0  0  0  0  0  1  0  0   0      40.3

Score: 132.198  Columns: 10  Sequences: 17

                **********
CDC6_HUMAN_9  6 HTLKGRRLVF 15 + 8.16
CDN1B_HUMAN_  7 PS.ACRNL.F 14 + 15.6
CDN1C_HUMAN_  7 TS.ACRSL.F 14 + 13.2
CUTL1_HUMAN_  6 RSRIRREL.F 14 + 14.4
E2F3_HUMAN_1  7 PP.AKRRLEL 15 + 15.6
H10_HUMAN_72  8 LS.IK.RL.V 14 + 1.13
HIRA_HUMAN_6  6 SSLSKRKLEL 15 + 13.2
MPIP1_HUMAN_  7 PP.HRRRLLF 15 + 19.3
NRIF3_HUMAN_  1 MP.VKRSLKL  9 + 7.68
ORC6_YEAST_1  6 PSITRRKLAF 15 + 17.3
P53_HUMAN_38  7 TSRHK.KLMF 15 + 12.0
PMYT1_HUMAN_  6 PSFEPRNL.L 14 + 5.40
Q13632_HUMAN  7 PC.HRRVLCF 15 + 16.3
Q8UWJ8_CHICK  8 HS.YR.VLYL 15 + 6.17
Q9WTQ5_MOUSE  8 SP.LK.KL.F 14 + 7.63
RBL2_HUMAN_6  7 ST.TRRRL.F 14 + 15.1
RUX_DROME_24  7 RC.VRRTL.F 14 + 11.9

                PSL RRRLEF
                 PR K K  L

 A  C  D  E  F  G  H  I  K  L  M  N  P  Q  R  S  T  V  W  Y Del Ins Score
 0  0  0  0  0  0  2  0  0  1  1  0  6  0  2  3  2  0  0  0   0      6.03
                                                                  0 -0.0988
 0  2  0  0  0  0  0  0  0  0  0  0  4  0  0  9  2  0  0  0   0      22.9
                                                                  0 -0.0988
 0  0  0  0  1  0  0  1  0  2  0  0  0  0  2  0  0  0  0  0  11     -20.6
                                                                  0 -0.0988
 3  0  0  1  0  0  3  2  1  1  0  0  0  0  0  1  2  2  0  1   0     -0.329
                                                                  0 -0.0988
 0  2  0  0  0  1  0  0  6  0  0  0  1  0  7  0  0  0  0  0   0      21.0
                                                                  0 -0.0988
 0  0  0  0  0  0  0  0  0  0  0  0  0  0 13  0  0  0  0  0   4      30.8
                                                                  0 -0.0988
 0  0  0  1  0  0  0  0  4  0  0  2  0  0  5  2  1  2  0  0   0      7.93
                                                                  0 -0.0988
 0  0  0  0  0  0  0  0  0 17  0  0  0  0  0  0  0  0  0  0   0      50.5
                                                                  0 -0.0988
 1  1  0  2  0  0  0  0  1  1  1  0  0  0  0  0  0  1  0  1   8     -25.3
                                                                  0 -0.0988
 0  0  0  0 11  0  0  0  0  5  0  0  0  0  0  0  0  1  0  0   0      40.3

Score: 132.198  Columns: 10  Sequences: 17

                **********
CDC6_HUMAN_9  6 HTLKGRRLVF 15 + 8.16
CDN1B_HUMAN_  7 PS.ACRNL.F 14 + 15.6
CDN1C_HUMAN_  7 TS.ACRSL.F 14 + 13.2
CUTL1_HUMAN_  6 RSRIRREL.F 14 + 14.4
E2F3_HUMAN_1  7 PP.AKRRLEL 15 + 15.6
H10_HUMAN_72  8 LS.IK.RL.V 14 + 1.13
HIRA_HUMAN_6  6 SSLSKRKLEL 15 + 13.2
MPIP1_HUMAN_  7 PP.HRRRLLF 15 + 19.3
NRIF3_HUMAN_  1 MP.VKRSLKL  9 + 7.68
ORC6_YEAST_1  6 PSITRRKLAF 15 + 17.3
P53_HUMAN_38  7 TSRHK.KLMF 15 + 12.0
PMYT1_HUMAN_  6 PSFEPRNL.L 14 + 5.40
Q13632_HUMAN  7 PC.HRRVLCF 15 + 16.3
Q8UWJ8_CHICK  8 HS.YR.VLYL 15 + 6.17
Q9WTQ5_MOUSE  8 SP.LK.KL.F 14 + 7.63
RBL2_HUMAN_6  7 ST.TRRRL.F 14 + 15.1
RUX_DROME_24  7 RC.VRRTL.F 14 + 11.9

                PSL RRRLEF
                 PR K K  L

 A  C  D  E  F  G  H  I  K  L  M  N  P  Q  R  S  T  V  W  Y Del Ins Score
 0  0  0  0  0  0  2  0  0  1  1  0  6  0  2  3  2  0  0  0   0      6.03
                                                                  0 -0.0988
 0  2  0  0  0  0  0  0  0  0  0  0  4  0  0  9  2  0  0  0   0      22.9
                                                                  0 -0.0988
 0  0  0  0  1  0  0  1  0  2  0  0  0  0  2  0  0  0  0  0  11     -20.6
                                                                  0 -0.0988
 3  0  0  1  0  0  3  2  1  1  0  0  0  0  0  1  2  2  0  1   0     -0.329
                                                                  0 -0.0988
 0  2  0  0  0  1  0  0  6  0  0  0  1  0  7  0  0  0  0  0   0      21.0
                                                                  0 -0.0988
 0  0  0  0  0  0  0  0  0  0  0  0  0  0 13  0  0  0  0  0   4      30.8
                                                                  0 -0.0988
 0  0  0  1  0  0  0  0  4  0  0  2  0  0  5  2  1  2  0  0   0      7.93
                                                                  0 -0.0988
 0  0  0  0  0  0  0  0  0 17  0  0  0  0  0  0  0  0  0  0   0      50.5
                                                                  0 -0.0988
 1  1  0  2  0  0  0  0  1  1  1  0  0  0  0  0  0  1  0  1   8     -25.3
                                                                  0 -0.0988
 0  0  0  0 11  0  0  0  0  5  0  0  0  0  0  0  0  1  0  0   0      40.3

Score: 132.198  Columns: 10  Sequences: 17

                **********
CDC6_HUMAN_9  6 HTLKGRRLVF 15 + 8.16
CDN1B_HUMAN_  7 PS.ACRNL.F 14 + 15.6
CDN1C_HUMAN_  7 TS.ACRSL.F 14 + 13.2
CUTL1_HUMAN_  6 RSRIRREL.F 14 + 14.4
E2F3_HUMAN_1  7 PP.AKRRLEL 15 + 15.6
H10_HUMAN_72  8 LS.IK.RL.V 14 + 1.13
HIRA_HUMAN_6  6 SSLSKRKLEL 15 + 13.2
MPIP1_HUMAN_  7 PP.HRRRLLF 15 + 19.3
NRIF3_HUMAN_  1 MP.VKRSLKL  9 + 7.68
ORC6_YEAST_1  6 PSITRRKLAF 15 + 17.3
P53_HUMAN_38  7 TSRHK.KLMF 15 + 12.0
PMYT1_HUMAN_  6 PSFEPRNL.L 14 + 5.40
Q13632_HUMAN  7 PC.HRRVLCF 15 + 16.3
Q8UWJ8_CHICK  8 HS.YR.VLYL 15 + 6.17
Q9WTQ5_MOUSE  8 SP.LK.KL.F 14 + 7.63
RBL2_HUMAN_6  7 ST.TRRRL.F 14 + 15.1
RUX_DROME_24  7 RC.VRRTL.F 14 + 11.9

                PSL RRRLEF
                 PR K K  L

 A  C  D  E  F  G  H  I  K  L  M  N  P  Q  R  S  T  V  W  Y Del Ins Score
 0  0  0  0  0  0  2  0  0  1  1  0  6  0  2  3  2  0  0  0   0      6.03
                                                                  0 -0.0988
 0  2  0  0  0  0  0  0  0  0  0  0  4  0  0  9  2  0  0  0   0      22.9
                                                                  0 -0.0988
 0  0  0  0  1  0  0  1  0  2  0  0  0  0  2  0  0  0  0  0  11     -20.6
                                                                  0 -0.0988
 3  0  0  1  0  0  3  2  1  1  0  0  0  0  0  1  2  2  0  1   0     -0.329
                                                                  0 -0.0988
 0  2  0  0  0  1  0  0  6  0  0  0  1  0  7  0  0  0  0  0   0      21.0
                                                                  0 -0.0988
 0  0  0  0  0  0  0  0  0  0  0  0  0  0 13  0  0  0  0  0   4      30.8
                                                                  0 -0.0988
 0  0  0  1  0  0  0  0  4  0  0  2  0  0  5  2  1  2  0  0   0      7.93
                                                                  0 -0.0988
 0  0  0  0  0  0  0  0  0 17  0  0  0  0  0  0  0  0  0  0   0      50.5
                                                                  0 -0.0988
 1  1  0  2  0  0  0  0  1  1  1  0  0  0  0  0  0  1  0  1   8     -25.3
                                                                  0 -0.0988
 0  0  0  0 11  0  0  0  0  5  0  0  0  0  0  0  0  1  0  0   0      40.3

Score: 132.198  Columns: 10  Sequences: 17

                **********
CDC6_HUMAN_9  6 HTLKGRRLVF 15 + 8.16
CDN1B_HUMAN_  7 PS.ACRNL.F 14 + 15.6
CDN1C_HUMAN_  7 TS.ACRSL.F 14 + 13.2
CUTL1_HUMAN_  6 RSRIRREL.F 14 + 14.4
E2F3_HUMAN_1  7 PP.AKRRLEL 15 + 15.6
H10_HUMAN_72  8 LS.IK.RL.V 14 + 1.13
HIRA_HUMAN_6  6 SSLSKRKLEL 15 + 13.2
MPIP1_HUMAN_  7 PP.HRRRLLF 15 + 19.3
NRIF3_HUMAN_  1 MP.VKRSLKL  9 + 7.68
ORC6_YEAST_1  6 PSITRRKLAF 15 + 17.3
P53_HUMAN_38  7 TSRHK.KLMF 15 + 12.0
PMYT1_HUMAN_  6 PSFEPRNL.L 14 + 5.40
Q13632_HUMAN  7 PC.HRRVLCF 15 + 16.3
Q8UWJ8_CHICK  8 HS.YR.VLYL 15 + 6.17
Q9WTQ5_MOUSE  8 SP.LK.KL.F 14 + 7.63
RBL2_HUMAN_6  7 ST.TRRRL.F 14 + 15.1
RUX_DROME_24  7 RC.VRRTL.F 14 + 11.9

                PSL RRRLEF
                 PR K K  L

 A  C  D  E  F  G  H  I  K  L  M  N  P  Q  R  S  T  V  W  Y Del Ins Score
 0  0  0  0  0  0  2  0  0  1  1  0  6  0  2  3  2  0  0  0   0      6.03
                                                                  0 -0.0988
 0  2  0  0  0  0  0  0  0  0  0  0  4  0  0  9  2  0  0  0   0      22.9
                                                                  0 -0.0988
 0  0  0  0  1  0  0  1  0  2  0  0  0  0  2  0  0  0  0  0  11     -20.6
                                                                  0 -0.0988
 3  0  0  1  0  0  3  2  1  1  0  0  0  0  0  1  2  2  0  1   0     -0.329
                                                                  0 -0.0988
 0  2  0  0  0  1  0  0  6  0  0  0  1  0  7  0  0  0  0  0   0      21.0
                                                                  0 -0.0988
 0  0  0  0  0  0  0  0  0  0  0  0  0  0 13  0  0  0  0  0   4      30.8
                                                                  0 -0.0988
 0  0  0  1  0  0  0  0  4  0  0  2  0  0  5  2  1  2  0  0   0      7.93
                                                                  0 -0.0988
 0  0  0  0  0  0  0  0  0 17  0  0  0  0  0  0  0  0  0  0   0      50.5
                                                                  0 -0.0988
 1  1  0  2  0  0  0  0  1  1  1  0  0  0  0  0  0  1  0  1   8     -25.3
                                                                  0 -0.0988
 0  0  0  0 11  0  0  0  0  5  0  0  0  0  0  0  0  1  0  0   0      40.3

Score: 132.198  Columns: 10  Sequences: 17

                **********
CDC6_HUMAN_9  6 HTLKGRRLVF 15 + 8.16
CDN1B_HUMAN_  7 PS.ACRNL.F 14 + 15.6
CDN1C_HUMAN_  7 TS.ACRSL.F 14 + 13.2
CUTL1_HUMAN_  6 RSRIRREL.F 14 + 14.4
E2F3_HUMAN_1  7 PP.AKRRLEL 15 + 15.6
H10_HUMAN_72  8 LS.IK.RL.V 14 + 1.13
HIRA_HUMAN_6  6 SSLSKRKLEL 15 + 13.2
MPIP1_HUMAN_  7 PP.HRRRLLF 15 + 19.3
NRIF3_HUMAN_  1 MP.VKRSLKL  9 + 7.68
ORC6_YEAST_1  6 PSITRRKLAF 15 + 17.3
P53_HUMAN_38  7 TSRHK.KLMF 15 + 12.0
PMYT1_HUMAN_  6 PSFEPRNL.L 14 + 5.40
Q13632_HUMAN  7 PC.HRRVLCF 15 + 16.3
Q8UWJ8_CHICK  8 HS.YR.VLYL 15 + 6.17
Q9WTQ5_MOUSE  8 SP.LK.KL.F 14 + 7.63
RBL2_HUMAN_6  7 ST.TRRRL.F 14 + 15.1
RUX_DROME_24  7 RC.VRRTL.F 14 + 11.9

                PSL RRRLEF
                 PR K K  L

 A  C  D  E  F  G  H  I  K  L  M  N  P  Q  R  S  T  V  W  Y Del Ins Score
 0  0  0  0  0  0  2  0  0  1  1  0  6  0  2  3  2  0  0  0   0      6.03
                                                                  0 -0.0988
 0  2  0  0  0  0  0  0  0  0  0  0  4  0  0  9  2  0  0  0   0      22.9
                                                                  0 -0.0988
 0  0  0  0  1  0  0  1  0  2  0  0  0  0  2  0  0  0  0  0  11     -20.6
                                                                  0 -0.0988
 3  0  0  1  0  0  3  2  1  1  0  0  0  0  0  1  2  2  0  1   0     -0.329
                                                                  0 -0.0988
 0  2  0  0  0  1  0  0  6  0  0  0  1  0  7  0  0  0  0  0   0      21.0
                                                                  0 -0.0988
 0  0  0  0  0  0  0  0  0  0  0  0  0  0 13  0  0  0  0  0   4      30.8
                                                                  0 -0.0988
 0  0  0  1  0  0  0  0  4  0  0  2  0  0  5  2  1  2  0  0   0      7.93
                                                                  0 -0.0988
 0  0  0  0  0  0  0  0  0 17  0  0  0  0  0  0  0  0  0  0   0      50.5
                                                                  0 -0.0988
 1  1  0  2  0  0  0  0  1  1  1  0  0  0  0  0  0  1  0  1   8     -25.3
                                                                  0 -0.0988
 0  0  0  0 11  0  0  0  0  5  0  0  0  0  0  0  0  1  0  0   0      40.3

Score: 132.198  Columns: 10  Sequences: 17

                **********
CDC6_HUMAN_9  6 HTLKGRRLVF 15 + 8.16
CDN1B_HUMAN_  7 PS.ACRNL.F 14 + 15.6
CDN1C_HUMAN_  7 TS.ACRSL.F 14 + 13.2
CUTL1_HUMAN_  6 RSRIRREL.F 14 + 14.4
E2F3_HUMAN_1  7 PP.AKRRLEL 15 + 15.6
H10_HUMAN_72  8 LS.IK.RL.V 14 + 1.13
HIRA_HUMAN_6  6 SSLSKRKLEL 15 + 13.2
MPIP1_HUMAN_  7 PP.HRRRLLF 15 + 19.3
NRIF3_HUMAN_  1 MP.VKRSLKL  9 + 7.68
ORC6_YEAST_1  6 PSITRRKLAF 15 + 17.3
P53_HUMAN_38  7 TSRHK.KLMF 15 + 12.0
PMYT1_HUMAN_  6 PSFEPRNL.L 14 + 5.40
Q13632_HUMAN  7 PC.HRRVLCF 15 + 16.3
Q8UWJ8_CHICK  8 HS.YR.VLYL 15 + 6.17
Q9WTQ5_MOUSE  8 SP.LK.KL.F 14 + 7.63
RBL2_HUMAN_6  7 ST.TRRRL.F 14 + 15.1
RUX_DROME_24  7 RC.VRRTL.F 14 + 11.9

                PSL RRRLEF
                 PR K K  L

 A  C  D  E  F  G  H  I  K  L  M  N  P  Q  R  S  T  V  W  Y Del Ins Score
 0  0  0  0  0  0  2  0  0  1  1  0  6  0  2  3  2  0  0  0   0      6.03
                                                                  0 -0.0988
 0  2  0  0  0  0  0  0  0  0  0  0  4  0  0  9  2  0  0  0   0      22.9
                                                                  0 -0.0988
 0  0  0  0  1  0  0  1  0  2  0  0  0  0  2  0  0  0  0  0  11     -20.6
                                                                  0 -0.0988
 3  0  0  1  0  0  3  2  1  1  0  0  0  0  0  1  2  2  0  1   0     -0.329
                                                                  0 -0.0988
 0  2  0  0  0  1  0  0  6  0  0  0  1  0  7  0  0  0  0  0   0      21.0
                                                                  0 -0.0988
 0  0  0  0  0  0  0  0  0  0  0  0  0  0 13  0  0  0  0  0   4      30.8
                                                                  0 -0.0988
 0  0  0  1  0  0  0  0  4  0  0  2  0  0  5  2  1  2  0  0   0      7.93
                                                                  0 -0.0988
 0  0  0  0  0  0  0  0  0 17  0  0  0  0  0  0  0  0  0  0   0      50.5
                                                                  0 -0.0988
 1  1  0  2  0  0  0  0  1  1  1  0  0  0  0  0  0  1  0  1   8     -25.3
                                                                  0 -0.0988
 0  0  0  0 11  0  0  0  0  5  0  0  0  0  0  0  0  1  0  0   0      40.3

Score: 132.198  Columns: 10  Sequences: 17

                **********
CDC6_HUMAN_9  6 HTLKGRRLVF 15 + 8.16
CDN1B_HUMAN_  7 PS.ACRNL.F 14 + 15.6
CDN1C_HUMAN_  7 TS.ACRSL.F 14 + 13.2
CUTL1_HUMAN_  6 RSRIRREL.F 14 + 14.4
E2F3_HUMAN_1  7 PP.AKRRLEL 15 + 15.6
H10_HUMAN_72  8 LS.IK.RL.V 14 + 1.13
HIRA_HUMAN_6  6 SSLSKRKLEL 15 + 13.2
MPIP1_HUMAN_  7 PP.HRRRLLF 15 + 19.3
NRIF3_HUMAN_  1 MP.VKRSLKL  9 + 7.68
ORC6_YEAST_1  6 PSITRRKLAF 15 + 17.3
P53_HUMAN_38  7 TSRHK.KLMF 15 + 12.0
PMYT1_HUMAN_  6 PSFEPRNL.L 14 + 5.40
Q13632_HUMAN  7 PC.HRRVLCF 15 + 16.3
Q8UWJ8_CHICK  8 HS.YR.VLYL 15 + 6.17
Q9WTQ5_MOUSE  8 SP.LK.KL.F 14 + 7.63
RBL2_HUMAN_6  7 ST.TRRRL.F 14 + 15.1
RUX_DROME_24  7 RC.VRRTL.F 14 + 11.9

                PSL RRRLEF
                 PR K K  L

 A  C  D  E  F  G  H  I  K  L  M  N  P  Q  R  S  T  V  W  Y Del Ins Score
 0  0  0  0  0  0  2  0  0  1  1  0  6  0  2  3  2  0  0  0   0      6.03
                                                                  0 -0.0988
 0  2  0  0  0  0  0  0  0  0  0  0  4  0  0  9  2  0  0  0   0      22.9
                                                                  0 -0.0988
 0  0  0  0  1  0  0  1  0  2  0  0  0  0  2  0  0  0  0  0  11     -20.6
                                                                  0 -0.0988
 3  0  0  1  0  0  3  2  1  1  0  0  0  0  0  1  2  2  0  1   0     -0.329
                                                                  0 -0.0988
 0  2  0  0  0  1  0  0  6  0  0  0  1  0  7  0  0  0  0  0   0      21.0
                                                                  0 -0.0988
 0  0  0  0  0  0  0  0  0  0  0  0  0  0 13  0  0  0  0  0   4      30.8
                                                                  0 -0.0988
 0  0  0  1  0  0  0  0  4  0  0  2  0  0  5  2  1  2  0  0   0      7.93
                                                                  0 -0.0988
 0  0  0  0  0  0  0  0  0 17  0  0  0  0  0  0  0  0  0  0   0      50.5
                                                                  0 -0.0988
 1  1  0  2  0  0  0  0  1  1  1  0  0  0  0  0  0  1  0  1   8     -25.3
                                                                  0 -0.0988
 0  0  0  0 11  0  0  0  0  5  0  0  0  0  0  0  0  1  0  0   0      40.3

Score: 131.972  Columns: 9  Sequences: 17

                ***...******
CDC6_HUMAN_9  4 HSHTLKGRRLVF 15 + 8.00
CDN1B_HUMAN_  7 PSA...CRNL.F 14 + 16.2
CDN1C_HUMAN_  7 TSA...CRSL.F 14 + 11.6
CUTL1_HUMAN_  7 SRI...RREL.F 14 + 13.0
E2F3_HUMAN_1  7 PPA...KRRLEL 15 + 17.4
H10_HUMAN_72  8 LSI...K.RL.V 14 + 1.37
HIRA_HUMAN_6  6 SSLS..KRKLEL 15 + 13.1
MPIP1_HUMAN_  7 PPH...RRRLLF 15 + 21.1
NRIF3_HUMAN_  1 MPV...KRSLKL  9 + 8.18
ORC6_YEAST_1  6 PSIT..RRKLAF 15 + 17.2
P53_HUMAN_38  8 SRH...K.KLMF 15 + 10.6
PMYT1_HUMAN_  6 PSFE..PRNL.L 14 + 5.41
Q13632_HUMAN  7 PCH...RRVLCF 15 + 17.2
Q8UWJ8_CHICK  8 HSY...R.VLYL 15 + 5.06
Q9WTQ5_MOUSE  8 SPL...K.KL.F 14 + 9.94
RBL2_HUMAN_6  4 PPASTTRRRL.F 14 + 14.0
RUX_DROME_24  7 RCV...RRTL.F 14 + 9.83

                PSA   RRRLEF
                SPH   K K  L

 A  C  D  E  F  G  H  I  K  L  M  N  P  Q  R  S  T  V  W  Y Del Ins Score
 0  0  0  0  0  0  2  0  0  1  1  0  7  0  1  4  1  0  0  0   0      9.02
                                                                  0 -0.0988
 0  2  0  0  0  0  0  0  0  0  0  0  5  0  2  8  0  0  0  0   0      19.3
                                                                  0 -0.0988
 4  0  0  0  1  0  4  3  0  2  0  0  0  0  0  0  0  2  0  1   0      9.56
                                                                  9 -30.4
 0  2  0  0  0  1  0  0  6  0  0  0  1  0  7  0  0  0  0  0   0      21.0
                                                                  0 -0.0988
 0  0  0  0  0  0  0  0  0  0  0  0  0  0 13  0  0  0  0  0   4      30.8
                                                                  0 -0.0988
 0  0  0  1  0  0  0  0  4  0  0  2  0  0  5  2  1  2  0  0   0      7.93
                                                                  0 -0.0988
 0  0  0  0  0  0  0  0  0 17  0  0  0  0  0  0  0  0  0  0   0      50.5
                                                                  0 -0.0988
 1  1  0  2  0  0  0  0  1  1  1  0  0  0  0  0  0  1  0  1   8     -25.3
                                                                  0 -0.0988
 0  0  0  0 11  0  0  0  0  5  0  0  0  0  0  0  0  1  0  0   0      40.3

Score: 131.972  Columns: 9  Sequences: 17

                ***...******
CDC6_HUMAN_9  4 HSHTLKGRRLVF 15 + 8.00
CDN1B_HUMAN_  7 PSA...CRNL.F 14 + 16.2
CDN1C_HUMAN_  7 TSA...CRSL.F 14 + 11.6
CUTL1_HUMAN_  7 SRI...RREL.F 14 + 13.0
E2F3_HUMAN_1  7 PPA...KRRLEL 15 + 17.4
H10_HUMAN_72  8 LSI...K.RL.V 14 + 1.37
HIRA_HUMAN_6  6 SSLS..KRKLEL 15 + 13.1
MPIP1_HUMAN_  7 PPH...RRRLLF 15 + 21.1
NRIF3_HUMAN_  1 MPV...KRSLKL  9 + 8.18
ORC6_YEAST_1  6 PSIT..RRKLAF 15 + 17.2
P53_HUMAN_38  8 SRH...K.KLMF 15 + 10.6
PMYT1_HUMAN_  6 PSFE..PRNL.L 14 + 5.41
Q13632_HUMAN  7 PCH...RRVLCF 15 + 17.2
Q8UWJ8_CHICK  8 HSY...R.VLYL 15 + 5.06
Q9WTQ5_MOUSE  8 SPL...K.KL.F 14 + 9.94
RBL2_HUMAN_6  4 PPASTTRRRL.F 14 + 14.0
RUX_DROME_24  7 RCV...RRTL.F 14 + 9.83

                PSA   RRRLEF
                SPH   K K  L

 A  C  D  E  F  G  H  I  K  L  M  N  P  Q  R  S  T  V  W  Y Del Ins Score
 0  0  0  0  0  0  2  0  0  1  1  0  7  0  1  4  1  0  0  0   0      9.02
                                                                  0 -0.0988
 0  2  0  0  0  0  0  0  0  0  0  0  5  0  2  8  0  0  0  0   0      19.3
                                                                  0 -0.0988
 4  0  0  0  1  0  4  3  0  2  0  0  0  0  0  0  0  2  0  1   0      9.56
                                                                  9 -30.4
 0  2  0  0  0  1  0  0  6  0  0  0  1  0  7  0  0  0  0  0   0      21.0
                                                                  0 -0.0988
 0  0  0  0  0  0  0  0  0  0  0  0  0  0 13  0  0  0  0  0   4      30.8
                                                                  0 -0.0988
 0  0  0  1  0  0  0  0  4  0  0  2  0  0  5  2  1  2  0  0   0      7.93
                                                                  0 -0.0988
 0  0  0  0  0  0  0  0  0 17  0  0  0  0  0  0  0  0  0  0   0      50.5
                                                                  0 -0.0988
 1  1  0  2  0  0  0  0  1  1  1  0  0  0  0  0  0  1  0  1   8     -25.3
                                                                  0 -0.0988
 0  0  0  0 11  0  0  0  0  5  0  0  0  0  0  0  0  1  0  0   0      40.3
