# Supplementary material for: Discovering Sequence Motifs with Arbitrary Insertions and Deletions
Source: PLoS Comput Biol. 2008 May 9;4(5):e1000071. doi: 10.1371/journal.pcbi.1000071 (PMC2323616; doi:10.1371/journal.pcbi.1000071)
Supplement: Dataset S3 — GLAM2 Motifs Made from ELM Sites (0.05 MB ZIP) [file pcbi.1000071.s004.zip › S3/LIG_Dynein_DLC8_1.fas.glam2]

GLAM2: Gapped Local Alignment of Motifs
Version 431:531M

glam2 -q 1e99 -r 10 -n 100000 -z 0 -D 0.1 -E 2 -I 0.02 -J 1 p elm-sites-10-fasta-6/LIG_Dynein_DLC8_1.fas
Sequences: 3
Greatest sequence length: 25
Residue counts: A=6 C=5 D=4 E=1 F=2 G=1 H=4 I=0 K=2 L=5 M=3 N=4 P=10 Q=5 R=3 S=11 T=7 V=2 W=0 Y=0 x=0

Score: 22.7383  Columns: 10  Sequences: 3

                **********
BIM_HUMAN_11  6 PMSCDKSTQT 15 + 16.3
SWA_DROPS_27  6 PASVPKATQT 15 + 15.4
ZMY11_HUMAN_  6 PRMLHRSTQT 15 + 12.7

                PASCDKSTQT
                 MMLHRA   
                 R VP     

 A  C  D  E  F  G  H  I  K  L  M  N  P  Q  R  S  T  V  W  Y Del Ins Score
 0  0  0  0  0  0  0  0  0  0  0  0  3  0  0  0  0  0  0  0   0      6.30
                                                                  0 -0.0525
 1  0  0  0  0  0  0  0  0  0  1  0  0  0  1  0  0  0  0  0   0     -1.36
                                                                  0 -0.0525
 0  0  0  0  0  0  0  0  0  0  1  0  0  0  0  2  0  0  0  0   0     -0.0246
                                                                  0 -0.0525
 0  1  0  0  0  0  0  0  0  1  0  0  0  0  0  0  0  1  0  0   0     -0.208
                                                                  0 -0.0525
 0  0  1  0  0  0  1  0  0  0  0  0  1  0  0  0  0  0  0  0   0     -0.809
                                                                  0 -0.0525
 0  0  0  0  0  0  0  0  2  0  0  0  0  0  1  0  0  0  0  0   0      2.78
                                                                  0 -0.0525
 1  0  0  0  0  0  0  0  0  0  0  0  0  0  0  2  0  0  0  0   0      1.26
                                                                  0 -0.0525
 0  0  0  0  0  0  0  0  0  0  0  0  0  0  0  0  3  0  0  0   0      4.98
                                                                  0 -0.0525
 0  0  0  0  0  0  0  0  0  0  0  0  0  3  0  0  0  0  0  0   0      5.31
                                                                  0 -0.0525
 0  0  0  0  0  0  0  0  0  0  0  0  0  0  0  0  3  0  0  0   0      4.98

Score: 22.7383  Columns: 10  Sequences: 3

                **********
BIM_HUMAN_11  6 PMSCDKSTQT 15 + 16.3
SWA_DROPS_27  6 PASVPKATQT 15 + 15.4
ZMY11_HUMAN_  6 PRMLHRSTQT 15 + 12.7

                PASCDKSTQT
                 MMLHRA   
                 R VP     

 A  C  D  E  F  G  H  I  K  L  M  N  P  Q  R  S  T  V  W  Y Del Ins Score
 0  0  0  0  0  0  0  0  0  0  0  0  3  0  0  0  0  0  0  0   0      6.30
                                                                  0 -0.0525
 1  0  0  0  0  0  0  0  0  0  1  0  0  0  1  0  0  0  0  0   0     -1.36
                                                                  0 -0.0525
 0  0  0  0  0  0  0  0  0  0  1  0  0  0  0  2  0  0  0  0   0     -0.0246
                                                                  0 -0.0525
 0  1  0  0  0  0  0  0  0  1  0  0  0  0  0  0  0  1  0  0   0     -0.208
                                                                  0 -0.0525
 0  0  1  0  0  0  1  0  0  0  0  0  1  0  0  0  0  0  0  0   0     -0.809
                                                                  0 -0.0525
 0  0  0  0  0  0  0  0  2  0  0  0  0  0  1  0  0  0  0  0   0      2.78
                                                                  0 -0.0525
 1  0  0  0  0  0  0  0  0  0  0  0  0  0  0  2  0  0  0  0   0      1.26
                                                                  0 -0.0525
 0  0  0  0  0  0  0  0  0  0  0  0  0  0  0  0  3  0  0  0   0      4.98
                                                                  0 -0.0525
 0  0  0  0  0  0  0  0  0  0  0  0  0  3  0  0  0  0  0  0   0      5.31
                                                                  0 -0.0525
 0  0  0  0  0  0  0  0  0  0  0  0  0  0  0  0  3  0  0  0   0      4.98

Score: 22.7383  Columns: 10  Sequences: 3

                **********
BIM_HUMAN_11  6 PMSCDKSTQT 15 + 16.3
SWA_DROPS_27  6 PASVPKATQT 15 + 15.4
ZMY11_HUMAN_  6 PRMLHRSTQT 15 + 12.7

                PASCDKSTQT
                 MMLHRA   
                 R VP     

 A  C  D  E  F  G  H  I  K  L  M  N  P  Q  R  S  T  V  W  Y Del Ins Score
 0  0  0  0  0  0  0  0  0  0  0  0  3  0  0  0  0  0  0  0   0      6.30
                                                                  0 -0.0525
 1  0  0  0  0  0  0  0  0  0  1  0  0  0  1  0  0  0  0  0   0     -1.36
                                                                  0 -0.0525
 0  0  0  0  0  0  0  0  0  0  1  0  0  0  0  2  0  0  0  0   0     -0.0246
                                                                  0 -0.0525
 0  1  0  0  0  0  0  0  0  1  0  0  0  0  0  0  0  1  0  0   0     -0.208
                                                                  0 -0.0525
 0  0  1  0  0  0  1  0  0  0  0  0  1  0  0  0  0  0  0  0   0     -0.809
                                                                  0 -0.0525
 0  0  0  0  0  0  0  0  2  0  0  0  0  0  1  0  0  0  0  0   0      2.78
                                                                  0 -0.0525
 1  0  0  0  0  0  0  0  0  0  0  0  0  0  0  2  0  0  0  0   0      1.26
                                                                  0 -0.0525
 0  0  0  0  0  0  0  0  0  0  0  0  0  0  0  0  3  0  0  0   0      4.98
                                                                  0 -0.0525
 0  0  0  0  0  0  0  0  0  0  0  0  0  3  0  0  0  0  0  0   0      5.31
                                                                  0 -0.0525
 0  0  0  0  0  0  0  0  0  0  0  0  0  0  0  0  3  0  0  0   0      4.98

Score: 22.7383  Columns: 10  Sequences: 3

                **********
BIM_HUMAN_11  6 PMSCDKSTQT 15 + 16.3
SWA_DROPS_27  6 PASVPKATQT 15 + 15.4
ZMY11_HUMAN_  6 PRMLHRSTQT 15 + 12.7

                PASCDKSTQT
                 MMLHRA   
                 R VP     

 A  C  D  E  F  G  H  I  K  L  M  N  P  Q  R  S  T  V  W  Y Del Ins Score
 0  0  0  0  0  0  0  0  0  0  0  0  3  0  0  0  0  0  0  0   0      6.30
                                                                  0 -0.0525
 1  0  0  0  0  0  0  0  0  0  1  0  0  0  1  0  0  0  0  0   0     -1.36
                                                                  0 -0.0525
 0  0  0  0  0  0  0  0  0  0  1  0  0  0  0  2  0  0  0  0   0     -0.0246
                                                                  0 -0.0525
 0  1  0  0  0  0  0  0  0  1  0  0  0  0  0  0  0  1  0  0   0     -0.208
                                                                  0 -0.0525
 0  0  1  0  0  0  1  0  0  0  0  0  1  0  0  0  0  0  0  0   0     -0.809
                                                                  0 -0.0525
 0  0  0  0  0  0  0  0  2  0  0  0  0  0  1  0  0  0  0  0   0      2.78
                                                                  0 -0.0525
 1  0  0  0  0  0  0  0  0  0  0  0  0  0  0  2  0  0  0  0   0      1.26
                                                                  0 -0.0525
 0  0  0  0  0  0  0  0  0  0  0  0  0  0  0  0  3  0  0  0   0      4.98
                                                                  0 -0.0525
 0  0  0  0  0  0  0  0  0  0  0  0  0  3  0  0  0  0  0  0   0      5.31
                                                                  0 -0.0525
 0  0  0  0  0  0  0  0  0  0  0  0  0  0  0  0  3  0  0  0   0      4.98

Score: 22.7383  Columns: 10  Sequences: 3

                **********
BIM_HUMAN_11  6 PMSCDKSTQT 15 + 16.3
SWA_DROPS_27  6 PASVPKATQT 15 + 15.4
ZMY11_HUMAN_  6 PRMLHRSTQT 15 + 12.7

                PASCDKSTQT
                 MMLHRA   
                 R VP     

 A  C  D  E  F  G  H  I  K  L  M  N  P  Q  R  S  T  V  W  Y Del Ins Score
 0  0  0  0  0  0  0  0  0  0  0  0  3  0  0  0  0  0  0  0   0      6.30
                                                                  0 -0.0525
 1  0  0  0  0  0  0  0  0  0  1  0  0  0  1  0  0  0  0  0   0     -1.36
                                                                  0 -0.0525
 0  0  0  0  0  0  0  0  0  0  1  0  0  0  0  2  0  0  0  0   0     -0.0246
                                                                  0 -0.0525
 0  1  0  0  0  0  0  0  0  1  0  0  0  0  0  0  0  1  0  0   0     -0.208
                                                                  0 -0.0525
 0  0  1  0  0  0  1  0  0  0  0  0  1  0  0  0  0  0  0  0   0     -0.809
                                                                  0 -0.0525
 0  0  0  0  0  0  0  0  2  0  0  0  0  0  1  0  0  0  0  0   0      2.78
                                                                  0 -0.0525
 1  0  0  0  0  0  0  0  0  0  0  0  0  0  0  2  0  0  0  0   0      1.26
                                                                  0 -0.0525
 0  0  0  0  0  0  0  0  0  0  0  0  0  0  0  0  3  0  0  0   0      4.98
                                                                  0 -0.0525
 0  0  0  0  0  0  0  0  0  0  0  0  0  3  0  0  0  0  0  0   0      5.31
                                                                  0 -0.0525
 0  0  0  0  0  0  0  0  0  0  0  0  0  0  0  0  3  0  0  0   0      4.98

Score: 22.7383  Columns: 10  Sequences: 3

                **********
BIM_HUMAN_11  6 PMSCDKSTQT 15 + 16.3
SWA_DROPS_27  6 PASVPKATQT 15 + 15.4
ZMY11_HUMAN_  6 PRMLHRSTQT 15 + 12.7

                PASCDKSTQT
                 MMLHRA   
                 R VP     

 A  C  D  E  F  G  H  I  K  L  M  N  P  Q  R  S  T  V  W  Y Del Ins Score
 0  0  0  0  0  0  0  0  0  0  0  0  3  0  0  0  0  0  0  0   0      6.30
                                                                  0 -0.0525
 1  0  0  0  0  0  0  0  0  0  1  0  0  0  1  0  0  0  0  0   0     -1.36
                                                                  0 -0.0525
 0  0  0  0  0  0  0  0  0  0  1  0  0  0  0  2  0  0  0  0   0     -0.0246
                                                                  0 -0.0525
 0  1  0  0  0  0  0  0  0  1  0  0  0  0  0  0  0  1  0  0   0     -0.208
                                                                  0 -0.0525
 0  0  1  0  0  0  1  0  0  0  0  0  1  0  0  0  0  0  0  0   0     -0.809
                                                                  0 -0.0525
 0  0  0  0  0  0  0  0  2  0  0  0  0  0  1  0  0  0  0  0   0      2.78
                                                                  0 -0.0525
 1  0  0  0  0  0  0  0  0  0  0  0  0  0  0  2  0  0  0  0   0      1.26
                                                                  0 -0.0525
 0  0  0  0  0  0  0  0  0  0  0  0  0  0  0  0  3  0  0  0   0      4.98
                                                                  0 -0.0525
 0  0  0  0  0  0  0  0  0  0  0  0  0  3  0  0  0  0  0  0   0      5.31
                                                                  0 -0.0525
 0  0  0  0  0  0  0  0  0  0  0  0  0  0  0  0  3  0  0  0   0      4.98

Score: 22.7383  Columns: 10  Sequences: 3

                **********
BIM_HUMAN_11  6 PMSCDKSTQT 15 + 16.3
SWA_DROPS_27  6 PASVPKATQT 15 + 15.4
ZMY11_HUMAN_  6 PRMLHRSTQT 15 + 12.7

                PASCDKSTQT
                 MMLHRA   
                 R VP     

 A  C  D  E  F  G  H  I  K  L  M  N  P  Q  R  S  T  V  W  Y Del Ins Score
 0  0  0  0  0  0  0  0  0  0  0  0  3  0  0  0  0  0  0  0   0      6.30
                                                                  0 -0.0525
 1  0  0  0  0  0  0  0  0  0  1  0  0  0  1  0  0  0  0  0   0     -1.36
                                                                  0 -0.0525
 0  0  0  0  0  0  0  0  0  0  1  0  0  0  0  2  0  0  0  0   0     -0.0246
                                                                  0 -0.0525
 0  1  0  0  0  0  0  0  0  1  0  0  0  0  0  0  0  1  0  0   0     -0.208
                                                                  0 -0.0525
 0  0  1  0  0  0  1  0  0  0  0  0  1  0  0  0  0  0  0  0   0     -0.809
                                                                  0 -0.0525
 0  0  0  0  0  0  0  0  2  0  0  0  0  0  1  0  0  0  0  0   0      2.78
                                                                  0 -0.0525
 1  0  0  0  0  0  0  0  0  0  0  0  0  0  0  2  0  0  0  0   0      1.26
                                                                  0 -0.0525
 0  0  0  0  0  0  0  0  0  0  0  0  0  0  0  0  3  0  0  0   0      4.98
                                                                  0 -0.0525
 0  0  0  0  0  0  0  0  0  0  0  0  0  3  0  0  0  0  0  0   0      5.31
                                                                  0 -0.0525
 0  0  0  0  0  0  0  0  0  0  0  0  0  0  0  0  3  0  0  0   0      4.98

Score: 22.7383  Columns: 10  Sequences: 3

                **********
BIM_HUMAN_11  6 PMSCDKSTQT 15 + 16.3
SWA_DROPS_27  6 PASVPKATQT 15 + 15.4
ZMY11_HUMAN_  6 PRMLHRSTQT 15 + 12.7

                PASCDKSTQT
                 MMLHRA   
                 R VP     

 A  C  D  E  F  G  H  I  K  L  M  N  P  Q  R  S  T  V  W  Y Del Ins Score
 0  0  0  0  0  0  0  0  0  0  0  0  3  0  0  0  0  0  0  0   0      6.30
                                                                  0 -0.0525
 1  0  0  0  0  0  0  0  0  0  1  0  0  0  1  0  0  0  0  0   0     -1.36
                                                                  0 -0.0525
 0  0  0  0  0  0  0  0  0  0  1  0  0  0  0  2  0  0  0  0   0     -0.0246
                                                                  0 -0.0525
 0  1  0  0  0  0  0  0  0  1  0  0  0  0  0  0  0  1  0  0   0     -0.208
                                                                  0 -0.0525
 0  0  1  0  0  0  1  0  0  0  0  0  1  0  0  0  0  0  0  0   0     -0.809
                                                                  0 -0.0525
 0  0  0  0  0  0  0  0  2  0  0  0  0  0  1  0  0  0  0  0   0      2.78
                                                                  0 -0.0525
 1  0  0  0  0  0  0  0  0  0  0  0  0  0  0  2  0  0  0  0   0      1.26
                                                                  0 -0.0525
 0  0  0  0  0  0  0  0  0  0  0  0  0  0  0  0  3  0  0  0   0      4.98
                                                                  0 -0.0525
 0  0  0  0  0  0  0  0  0  0  0  0  0  3  0  0  0  0  0  0   0      5.31
                                                                  0 -0.0525
 0  0  0  0  0  0  0  0  0  0  0  0  0  0  0  0  3  0  0  0   0      4.98

Score: 22.7383  Columns: 10  Sequences: 3

                **********
BIM_HUMAN_11  6 PMSCDKSTQT 15 + 16.3
SWA_DROPS_27  6 PASVPKATQT 15 + 15.4
ZMY11_HUMAN_  6 PRMLHRSTQT 15 + 12.7

                PASCDKSTQT
                 MMLHRA   
                 R VP     

 A  C  D  E  F  G  H  I  K  L  M  N  P  Q  R  S  T  V  W  Y Del Ins Score
 0  0  0  0  0  0  0  0  0  0  0  0  3  0  0  0  0  0  0  0   0      6.30
                                                                  0 -0.0525
 1  0  0  0  0  0  0  0  0  0  1  0  0  0  1  0  0  0  0  0   0     -1.36
                                                                  0 -0.0525
 0  0  0  0  0  0  0  0  0  0  1  0  0  0  0  2  0  0  0  0   0     -0.0246
                                                                  0 -0.0525
 0  1  0  0  0  0  0  0  0  1  0  0  0  0  0  0  0  1  0  0   0     -0.208
                                                                  0 -0.0525
 0  0  1  0  0  0  1  0  0  0  0  0  1  0  0  0  0  0  0  0   0     -0.809
                                                                  0 -0.0525
 0  0  0  0  0  0  0  0  2  0  0  0  0  0  1  0  0  0  0  0   0      2.78
                                                                  0 -0.0525
 1  0  0  0  0  0  0  0  0  0  0  0  0  0  0  2  0  0  0  0   0      1.26
                                                                  0 -0.0525
 0  0  0  0  0  0  0  0  0  0  0  0  0  0  0  0  3  0  0  0   0      4.98
                                                                  0 -0.0525
 0  0  0  0  0  0  0  0  0  0  0  0  0  3  0  0  0  0  0  0   0      5.31
                                                                  0 -0.0525
 0  0  0  0  0  0  0  0  0  0  0  0  0  0  0  0  3  0  0  0   0      4.98

Score: 22.7383  Columns: 10  Sequences: 3

                **********
BIM_HUMAN_11  6 PMSCDKSTQT 15 + 16.3
SWA_DROPS_27  6 PASVPKATQT 15 + 15.4
ZMY11_HUMAN_  6 PRMLHRSTQT 15 + 12.7

                PASCDKSTQT
                 MMLHRA   
                 R VP     

 A  C  D  E  F  G  H  I  K  L  M  N  P  Q  R  S  T  V  W  Y Del Ins Score
 0  0  0  0  0  0  0  0  0  0  0  0  3  0  0  0  0  0  0  0   0      6.30
                                                                  0 -0.0525
 1  0  0  0  0  0  0  0  0  0  1  0  0  0  1  0  0  0  0  0   0     -1.36
                                                                  0 -0.0525
 0  0  0  0  0  0  0  0  0  0  1  0  0  0  0  2  0  0  0  0   0     -0.0246
                                                                  0 -0.0525
 0  1  0  0  0  0  0  0  0  1  0  0  0  0  0  0  0  1  0  0   0     -0.208
                                                                  0 -0.0525
 0  0  1  0  0  0  1  0  0  0  0  0  1  0  0  0  0  0  0  0   0     -0.809
                                                                  0 -0.0525
 0  0  0  0  0  0  0  0  2  0  0  0  0  0  1  0  0  0  0  0   0      2.78
                                                                  0 -0.0525
 1  0  0  0  0  0  0  0  0  0  0  0  0  0  0  2  0  0  0  0   0      1.26
                                                                  0 -0.0525
 0  0  0  0  0  0  0  0  0  0  0  0  0  0  0  0  3  0  0  0   0      4.98
                                                                  0 -0.0525
 0  0  0  0  0  0  0  0  0  0  0  0  0  3  0  0  0  0  0  0   0      5.31
                                                                  0 -0.0525
 0  0  0  0  0  0  0  0  0  0  0  0  0  0  0  0  3  0  0  0   0      4.98
