# Supplementary material for: Discovering Sequence Motifs with Arbitrary Insertions and Deletions
Source: PLoS Comput Biol. 2008 May 9;4(5):e1000071. doi: 10.1371/journal.pcbi.1000071 (PMC2323616; doi:10.1371/journal.pcbi.1000071)
Supplement: Dataset S3 — GLAM2 Motifs Made from ELM Sites (0.05 MB ZIP) [file pcbi.1000071.s004.zip › S3/LIG_HP1_1.fas.glam2]

GLAM2: Gapped Local Alignment of Motifs
Version 431:531M

glam2 -q 1e99 -r 10 -n 100000 -z 0 -D 0.1 -E 2 -I 0.02 -J 1 p elm-sites-10-fasta-6/LIG_HP1_1.fas
Sequences: 6
Greatest sequence length: 25
Residue counts: A=8 C=2 D=3 E=3 F=2 G=8 H=5 I=8 K=7 L=19 M=8 N=5 P=19 Q=7 R=9 S=10 T=9 V=15 W=2 Y=1 x=0

Score: 38.6790  Columns: 5  Sequences: 6

                *****
CAF1A_HUMAN_ 11 PMVVL 15 + 13.1
KU70_HUMAN_3 11 PLVLL 15 + 10.2
Q9VI63_DROME 11 PLVVL 15 + 11.9
SUV3_DROME_3 10 PTGTI 14 + -3.83
TAF4_HUMAN_7 13 PMVAL 17 + 11.1
TIF1A_HUMAN_ 11 PVVML 15 + 9.06

                PLVVL
                 M   

 A  C  D  E  F  G  H  I  K  L  M  N  P  Q  R  S  T  V  W  Y Del Ins Score
 0  0  0  0  0  0  0  0  0  0  0  0  6  0  0  0  0  0  0  0   0      17.9
                                                                  0 -0.0703
 0  0  0  0  0  0  0  0  0  2  2  0  0  0  0  0  1  1  0  0   0      2.90
                                                                  0 -0.0703
 0  0  0  0  0  1  0  0  0  0  0  0  0  0  0  0  0  5  0  0   0      7.39
                                                                  0 -0.0703
 1  0  0  0  0  0  0  0  0  1  1  0  0  0  0  0  1  2  0  0   0      0.439
                                                                  0 -0.0703
 0  0  0  0  0  0  0  1  0  5  0  0  0  0  0  0  0  0  0  0   0      10.3

Score: 38.6790  Columns: 5  Sequences: 6

                *****
CAF1A_HUMAN_ 11 PMVVL 15 + 13.1
KU70_HUMAN_3 11 PLVLL 15 + 10.2
Q9VI63_DROME 11 PLVVL 15 + 11.9
SUV3_DROME_3 10 PTGTI 14 + -3.83
TAF4_HUMAN_7 13 PMVAL 17 + 11.1
TIF1A_HUMAN_ 11 PVVML 15 + 9.06

                PLVVL
                 M   

 A  C  D  E  F  G  H  I  K  L  M  N  P  Q  R  S  T  V  W  Y Del Ins Score
 0  0  0  0  0  0  0  0  0  0  0  0  6  0  0  0  0  0  0  0   0      17.9
                                                                  0 -0.0703
 0  0  0  0  0  0  0  0  0  2  2  0  0  0  0  0  1  1  0  0   0      2.90
                                                                  0 -0.0703
 0  0  0  0  0  1  0  0  0  0  0  0  0  0  0  0  0  5  0  0   0      7.39
                                                                  0 -0.0703
 1  0  0  0  0  0  0  0  0  1  1  0  0  0  0  0  1  2  0  0   0      0.439
                                                                  0 -0.0703
 0  0  0  0  0  0  0  1  0  5  0  0  0  0  0  0  0  0  0  0   0      10.3

Score: 38.6790  Columns: 5  Sequences: 6

                *****
CAF1A_HUMAN_ 11 PMVVL 15 + 13.1
KU70_HUMAN_3 11 PLVLL 15 + 10.2
Q9VI63_DROME 11 PLVVL 15 + 11.9
SUV3_DROME_3 10 PTGTI 14 + -3.83
TAF4_HUMAN_7 13 PMVAL 17 + 11.1
TIF1A_HUMAN_ 11 PVVML 15 + 9.06

                PLVVL
                 M   

 A  C  D  E  F  G  H  I  K  L  M  N  P  Q  R  S  T  V  W  Y Del Ins Score
 0  0  0  0  0  0  0  0  0  0  0  0  6  0  0  0  0  0  0  0   0      17.9
                                                                  0 -0.0703
 0  0  0  0  0  0  0  0  0  2  2  0  0  0  0  0  1  1  0  0   0      2.90
                                                                  0 -0.0703
 0  0  0  0  0  1  0  0  0  0  0  0  0  0  0  0  0  5  0  0   0      7.39
                                                                  0 -0.0703
 1  0  0  0  0  0  0  0  0  1  1  0  0  0  0  0  1  2  0  0   0      0.439
                                                                  0 -0.0703
 0  0  0  0  0  0  0  1  0  5  0  0  0  0  0  0  0  0  0  0   0      10.3

Score: 38.6790  Columns: 5  Sequences: 6

                *****
CAF1A_HUMAN_ 11 PMVVL 15 + 13.1
KU70_HUMAN_3 11 PLVLL 15 + 10.2
Q9VI63_DROME 11 PLVVL 15 + 11.9
SUV3_DROME_3 10 PTGTI 14 + -3.83
TAF4_HUMAN_7 13 PMVAL 17 + 11.1
TIF1A_HUMAN_ 11 PVVML 15 + 9.06

                PLVVL
                 M   

 A  C  D  E  F  G  H  I  K  L  M  N  P  Q  R  S  T  V  W  Y Del Ins Score
 0  0  0  0  0  0  0  0  0  0  0  0  6  0  0  0  0  0  0  0   0      17.9
                                                                  0 -0.0703
 0  0  0  0  0  0  0  0  0  2  2  0  0  0  0  0  1  1  0  0   0      2.90
                                                                  0 -0.0703
 0  0  0  0  0  1  0  0  0  0  0  0  0  0  0  0  0  5  0  0   0      7.39
                                                                  0 -0.0703
 1  0  0  0  0  0  0  0  0  1  1  0  0  0  0  0  1  2  0  0   0      0.439
                                                                  0 -0.0703
 0  0  0  0  0  0  0  1  0  5  0  0  0  0  0  0  0  0  0  0   0      10.3

Score: 38.6790  Columns: 5  Sequences: 6

                *****
CAF1A_HUMAN_ 11 PMVVL 15 + 13.1
KU70_HUMAN_3 11 PLVLL 15 + 10.2
Q9VI63_DROME 11 PLVVL 15 + 11.9
SUV3_DROME_3 10 PTGTI 14 + -3.83
TAF4_HUMAN_7 13 PMVAL 17 + 11.1
TIF1A_HUMAN_ 11 PVVML 15 + 9.06

                PLVVL
                 M   

 A  C  D  E  F  G  H  I  K  L  M  N  P  Q  R  S  T  V  W  Y Del Ins Score
 0  0  0  0  0  0  0  0  0  0  0  0  6  0  0  0  0  0  0  0   0      17.9
                                                                  0 -0.0703
 0  0  0  0  0  0  0  0  0  2  2  0  0  0  0  0  1  1  0  0   0      2.90
                                                                  0 -0.0703
 0  0  0  0  0  1  0  0  0  0  0  0  0  0  0  0  0  5  0  0   0      7.39
                                                                  0 -0.0703
 1  0  0  0  0  0  0  0  0  1  1  0  0  0  0  0  1  2  0  0   0      0.439
                                                                  0 -0.0703
 0  0  0  0  0  0  0  1  0  5  0  0  0  0  0  0  0  0  0  0   0      10.3

Score: 38.6790  Columns: 5  Sequences: 6

                *****
CAF1A_HUMAN_ 11 PMVVL 15 + 13.1
KU70_HUMAN_3 11 PLVLL 15 + 10.2
Q9VI63_DROME 11 PLVVL 15 + 11.9
SUV3_DROME_3 10 PTGTI 14 + -3.83
TAF4_HUMAN_7 13 PMVAL 17 + 11.1
TIF1A_HUMAN_ 11 PVVML 15 + 9.06

                PLVVL
                 M   

 A  C  D  E  F  G  H  I  K  L  M  N  P  Q  R  S  T  V  W  Y Del Ins Score
 0  0  0  0  0  0  0  0  0  0  0  0  6  0  0  0  0  0  0  0   0      17.9
                                                                  0 -0.0703
 0  0  0  0  0  0  0  0  0  2  2  0  0  0  0  0  1  1  0  0   0      2.90
                                                                  0 -0.0703
 0  0  0  0  0  1  0  0  0  0  0  0  0  0  0  0  0  5  0  0   0      7.39
                                                                  0 -0.0703
 1  0  0  0  0  0  0  0  0  1  1  0  0  0  0  0  1  2  0  0   0      0.439
                                                                  0 -0.0703
 0  0  0  0  0  0  0  1  0  5  0  0  0  0  0  0  0  0  0  0   0      10.3

Score: 38.6790  Columns: 5  Sequences: 6

                *****
CAF1A_HUMAN_ 11 PMVVL 15 + 13.1
KU70_HUMAN_3 11 PLVLL 15 + 10.2
Q9VI63_DROME 11 PLVVL 15 + 11.9
SUV3_DROME_3 10 PTGTI 14 + -3.83
TAF4_HUMAN_7 13 PMVAL 17 + 11.1
TIF1A_HUMAN_ 11 PVVML 15 + 9.06

                PLVVL
                 M   

 A  C  D  E  F  G  H  I  K  L  M  N  P  Q  R  S  T  V  W  Y Del Ins Score
 0  0  0  0  0  0  0  0  0  0  0  0  6  0  0  0  0  0  0  0   0      17.9
                                                                  0 -0.0703
 0  0  0  0  0  0  0  0  0  2  2  0  0  0  0  0  1  1  0  0   0      2.90
                                                                  0 -0.0703
 0  0  0  0  0  1  0  0  0  0  0  0  0  0  0  0  0  5  0  0   0      7.39
                                                                  0 -0.0703
 1  0  0  0  0  0  0  0  0  1  1  0  0  0  0  0  1  2  0  0   0      0.439
                                                                  0 -0.0703
 0  0  0  0  0  0  0  1  0  5  0  0  0  0  0  0  0  0  0  0   0      10.3

Score: 38.6790  Columns: 5  Sequences: 6

                *****
CAF1A_HUMAN_ 11 PMVVL 15 + 13.1
KU70_HUMAN_3 11 PLVLL 15 + 10.2
Q9VI63_DROME 11 PLVVL 15 + 11.9
SUV3_DROME_3 10 PTGTI 14 + -3.83
TAF4_HUMAN_7 13 PMVAL 17 + 11.1
TIF1A_HUMAN_ 11 PVVML 15 + 9.06

                PLVVL
                 M   

 A  C  D  E  F  G  H  I  K  L  M  N  P  Q  R  S  T  V  W  Y Del Ins Score
 0  0  0  0  0  0  0  0  0  0  0  0  6  0  0  0  0  0  0  0   0      17.9
                                                                  0 -0.0703
 0  0  0  0  0  0  0  0  0  2  2  0  0  0  0  0  1  1  0  0   0      2.90
                                                                  0 -0.0703
 0  0  0  0  0  1  0  0  0  0  0  0  0  0  0  0  0  5  0  0   0      7.39
                                                                  0 -0.0703
 1  0  0  0  0  0  0  0  0  1  1  0  0  0  0  0  1  2  0  0   0      0.439
                                                                  0 -0.0703
 0  0  0  0  0  0  0  1  0  5  0  0  0  0  0  0  0  0  0  0   0      10.3

Score: 38.6790  Columns: 5  Sequences: 6

                *****
CAF1A_HUMAN_ 11 PMVVL 15 + 13.1
KU70_HUMAN_3 11 PLVLL 15 + 10.2
Q9VI63_DROME 11 PLVVL 15 + 11.9
SUV3_DROME_3 10 PTGTI 14 + -3.83
TAF4_HUMAN_7 13 PMVAL 17 + 11.1
TIF1A_HUMAN_ 11 PVVML 15 + 9.06

                PLVVL
                 M   

 A  C  D  E  F  G  H  I  K  L  M  N  P  Q  R  S  T  V  W  Y Del Ins Score
 0  0  0  0  0  0  0  0  0  0  0  0  6  0  0  0  0  0  0  0   0      17.9
                                                                  0 -0.0703
 0  0  0  0  0  0  0  0  0  2  2  0  0  0  0  0  1  1  0  0   0      2.90
                                                                  0 -0.0703
 0  0  0  0  0  1  0  0  0  0  0  0  0  0  0  0  0  5  0  0   0      7.39
                                                                  0 -0.0703
 1  0  0  0  0  0  0  0  0  1  1  0  0  0  0  0  1  2  0  0   0      0.439
                                                                  0 -0.0703
 0  0  0  0  0  0  0  1  0  5  0  0  0  0  0  0  0  0  0  0   0      10.3

Score: 38.6790  Columns: 5  Sequences: 6

                *****
CAF1A_HUMAN_ 11 PMVVL 15 + 13.1
KU70_HUMAN_3 11 PLVLL 15 + 10.2
Q9VI63_DROME 11 PLVVL 15 + 11.9
SUV3_DROME_3 10 PTGTI 14 + -3.83
TAF4_HUMAN_7 13 PMVAL 17 + 11.1
TIF1A_HUMAN_ 11 PVVML 15 + 9.06

                PLVVL
                 M   

 A  C  D  E  F  G  H  I  K  L  M  N  P  Q  R  S  T  V  W  Y Del Ins Score
 0  0  0  0  0  0  0  0  0  0  0  0  6  0  0  0  0  0  0  0   0      17.9
                                                                  0 -0.0703
 0  0  0  0  0  0  0  0  0  2  2  0  0  0  0  0  1  1  0  0   0      2.90
                                                                  0 -0.0703
 0  0  0  0  0  1  0  0  0  0  0  0  0  0  0  0  0  5  0  0   0      7.39
                                                                  0 -0.0703
 1  0  0  0  0  0  0  0  0  1  1  0  0  0  0  0  1  2  0  0   0      0.439
                                                                  0 -0.0703
 0  0  0  0  0  0  0  1  0  5  0  0  0  0  0  0  0  0  0  0   0      10.3
