# Supplementary material for: Discovering Sequence Motifs with Arbitrary Insertions and Deletions
Source: PLoS Comput Biol. 2008 May 9;4(5):e1000071. doi: 10.1371/journal.pcbi.1000071 (PMC2323616; doi:10.1371/journal.pcbi.1000071)
Supplement: Dataset S3 — GLAM2 Motifs Made from ELM Sites (0.05 MB ZIP) [file pcbi.1000071.s004.zip › S3/LIG_MAD2.fas.glam2]

GLAM2: Gapped Local Alignment of Motifs
Version 431:531M

glam2 -q 1e99 -r 10 -n 100000 -z 0 -D 0.1 -E 2 -I 0.02 -J 1 p elm-sites-10-fasta-6/LIG_MAD2.fas
Sequences: 3
Greatest sequence length: 29
Residue counts: A=3 C=2 D=5 E=4 F=2 G=3 H=1 I=5 K=12 L=11 M=3 N=3 P=5 Q=7 R=8 S=6 T=3 V=2 W=0 Y=2 x=0

Score: 14.2804  Columns: 9  Sequences: 3

                *********
CDC20_YEAST_ 11 RILQYMPEP 19 + 10.2
MAD1_YEAST_5 11 RILQLRDGP 19 + 11.1
MD1L1_HUMAN_ 11 KVLHMSLNP 19 + 5.67

                RILQLMDEP
                KV HMRLG 
                    YSPN 

 A  C  D  E  F  G  H  I  K  L  M  N  P  Q  R  S  T  V  W  Y Del Ins Score
 0  0  0  0  0  0  0  0  1  0  0  0  0  0  2  0  0  0  0  0   0      2.94
                                                                  0 -0.0525
 0  0  0  0  0  0  0  2  0  0  0  0  0  0  0  0  0  1  0  0   0      3.86
                                                                  0 -0.0525
 0  0  0  0  0  0  0  0  0  3  0  0  0  0  0  0  0  0  0  0   0      4.44
                                                                  0 -0.0525
 0  0  0  0  0  0  1  0  0  0  0  0  0  2  0  0  0  0  0  0   0      1.92
                                                                  0 -0.0525
 0  0  0  0  0  0  0  0  0  1  1  0  0  0  0  0  0  0  0  1   0      0.0490
                                                                  0 -0.0525
 0  0  0  0  0  0  0  0  0  0  1  0  0  0  1  1  0  0  0  0   0     -1.60
                                                                  0 -0.0525
 0  0  1  0  0  0  0  0  0  1  0  0  1  0  0  0  0  0  0  0   0     -2.58
                                                                  0 -0.0525
 0  0  0  1  0  1  0  0  0  0  0  1  0  0  0  0  0  0  0  0   0     -0.631
                                                                  0 -0.0525
 0  0  0  0  0  0  0  0  0  0  0  0  3  0  0  0  0  0  0  0   0      6.30

Score: 14.2804  Columns: 9  Sequences: 3

                *********
CDC20_YEAST_ 11 RILQYMPEP 19 + 10.2
MAD1_YEAST_5 11 RILQLRDGP 19 + 11.1
MD1L1_HUMAN_ 11 KVLHMSLNP 19 + 5.67

                RILQLMDEP
                KV HMRLG 
                    YSPN 

 A  C  D  E  F  G  H  I  K  L  M  N  P  Q  R  S  T  V  W  Y Del Ins Score
 0  0  0  0  0  0  0  0  1  0  0  0  0  0  2  0  0  0  0  0   0      2.94
                                                                  0 -0.0525
 0  0  0  0  0  0  0  2  0  0  0  0  0  0  0  0  0  1  0  0   0      3.86
                                                                  0 -0.0525
 0  0  0  0  0  0  0  0  0  3  0  0  0  0  0  0  0  0  0  0   0      4.44
                                                                  0 -0.0525
 0  0  0  0  0  0  1  0  0  0  0  0  0  2  0  0  0  0  0  0   0      1.92
                                                                  0 -0.0525
 0  0  0  0  0  0  0  0  0  1  1  0  0  0  0  0  0  0  0  1   0      0.0490
                                                                  0 -0.0525
 0  0  0  0  0  0  0  0  0  0  1  0  0  0  1  1  0  0  0  0   0     -1.60
                                                                  0 -0.0525
 0  0  1  0  0  0  0  0  0  1  0  0  1  0  0  0  0  0  0  0   0     -2.58
                                                                  0 -0.0525
 0  0  0  1  0  1  0  0  0  0  0  1  0  0  0  0  0  0  0  0   0     -0.631
                                                                  0 -0.0525
 0  0  0  0  0  0  0  0  0  0  0  0  3  0  0  0  0  0  0  0   0      6.30

Score: 14.2804  Columns: 9  Sequences: 3

                *********
CDC20_YEAST_ 11 RILQYMPEP 19 + 10.2
MAD1_YEAST_5 11 RILQLRDGP 19 + 11.1
MD1L1_HUMAN_ 11 KVLHMSLNP 19 + 5.67

                RILQLMDEP
                KV HMRLG 
                    YSPN 

 A  C  D  E  F  G  H  I  K  L  M  N  P  Q  R  S  T  V  W  Y Del Ins Score
 0  0  0  0  0  0  0  0  1  0  0  0  0  0  2  0  0  0  0  0   0      2.94
                                                                  0 -0.0525
 0  0  0  0  0  0  0  2  0  0  0  0  0  0  0  0  0  1  0  0   0      3.86
                                                                  0 -0.0525
 0  0  0  0  0  0  0  0  0  3  0  0  0  0  0  0  0  0  0  0   0      4.44
                                                                  0 -0.0525
 0  0  0  0  0  0  1  0  0  0  0  0  0  2  0  0  0  0  0  0   0      1.92
                                                                  0 -0.0525
 0  0  0  0  0  0  0  0  0  1  1  0  0  0  0  0  0  0  0  1   0      0.0490
                                                                  0 -0.0525
 0  0  0  0  0  0  0  0  0  0  1  0  0  0  1  1  0  0  0  0   0     -1.60
                                                                  0 -0.0525
 0  0  1  0  0  0  0  0  0  1  0  0  1  0  0  0  0  0  0  0   0     -2.58
                                                                  0 -0.0525
 0  0  0  1  0  1  0  0  0  0  0  1  0  0  0  0  0  0  0  0   0     -0.631
                                                                  0 -0.0525
 0  0  0  0  0  0  0  0  0  0  0  0  3  0  0  0  0  0  0  0   0      6.30

Score: 14.2804  Columns: 9  Sequences: 3

                *********
CDC20_YEAST_ 11 RILQYMPEP 19 + 10.2
MAD1_YEAST_5 11 RILQLRDGP 19 + 11.1
MD1L1_HUMAN_ 11 KVLHMSLNP 19 + 5.67

                RILQLMDEP
                KV HMRLG 
                    YSPN 

 A  C  D  E  F  G  H  I  K  L  M  N  P  Q  R  S  T  V  W  Y Del Ins Score
 0  0  0  0  0  0  0  0  1  0  0  0  0  0  2  0  0  0  0  0   0      2.94
                                                                  0 -0.0525
 0  0  0  0  0  0  0  2  0  0  0  0  0  0  0  0  0  1  0  0   0      3.86
                                                                  0 -0.0525
 0  0  0  0  0  0  0  0  0  3  0  0  0  0  0  0  0  0  0  0   0      4.44
                                                                  0 -0.0525
 0  0  0  0  0  0  1  0  0  0  0  0  0  2  0  0  0  0  0  0   0      1.92
                                                                  0 -0.0525
 0  0  0  0  0  0  0  0  0  1  1  0  0  0  0  0  0  0  0  1   0      0.0490
                                                                  0 -0.0525
 0  0  0  0  0  0  0  0  0  0  1  0  0  0  1  1  0  0  0  0   0     -1.60
                                                                  0 -0.0525
 0  0  1  0  0  0  0  0  0  1  0  0  1  0  0  0  0  0  0  0   0     -2.58
                                                                  0 -0.0525
 0  0  0  1  0  1  0  0  0  0  0  1  0  0  0  0  0  0  0  0   0     -0.631
                                                                  0 -0.0525
 0  0  0  0  0  0  0  0  0  0  0  0  3  0  0  0  0  0  0  0   0      6.30

Score: 14.2804  Columns: 9  Sequences: 3

                *********
CDC20_YEAST_ 11 RILQYMPEP 19 + 10.2
MAD1_YEAST_5 11 RILQLRDGP 19 + 11.1
MD1L1_HUMAN_ 11 KVLHMSLNP 19 + 5.67

                RILQLMDEP
                KV HMRLG 
                    YSPN 

 A  C  D  E  F  G  H  I  K  L  M  N  P  Q  R  S  T  V  W  Y Del Ins Score
 0  0  0  0  0  0  0  0  1  0  0  0  0  0  2  0  0  0  0  0   0      2.94
                                                                  0 -0.0525
 0  0  0  0  0  0  0  2  0  0  0  0  0  0  0  0  0  1  0  0   0      3.86
                                                                  0 -0.0525
 0  0  0  0  0  0  0  0  0  3  0  0  0  0  0  0  0  0  0  0   0      4.44
                                                                  0 -0.0525
 0  0  0  0  0  0  1  0  0  0  0  0  0  2  0  0  0  0  0  0   0      1.92
                                                                  0 -0.0525
 0  0  0  0  0  0  0  0  0  1  1  0  0  0  0  0  0  0  0  1   0      0.0490
                                                                  0 -0.0525
 0  0  0  0  0  0  0  0  0  0  1  0  0  0  1  1  0  0  0  0   0     -1.60
                                                                  0 -0.0525
 0  0  1  0  0  0  0  0  0  1  0  0  1  0  0  0  0  0  0  0   0     -2.58
                                                                  0 -0.0525
 0  0  0  1  0  1  0  0  0  0  0  1  0  0  0  0  0  0  0  0   0     -0.631
                                                                  0 -0.0525
 0  0  0  0  0  0  0  0  0  0  0  0  3  0  0  0  0  0  0  0   0      6.30

Score: 14.2804  Columns: 9  Sequences: 3

                *********
CDC20_YEAST_ 11 RILQYMPEP 19 + 10.2
MAD1_YEAST_5 11 RILQLRDGP 19 + 11.1
MD1L1_HUMAN_ 11 KVLHMSLNP 19 + 5.67

                RILQLMDEP
                KV HMRLG 
                    YSPN 

 A  C  D  E  F  G  H  I  K  L  M  N  P  Q  R  S  T  V  W  Y Del Ins Score
 0  0  0  0  0  0  0  0  1  0  0  0  0  0  2  0  0  0  0  0   0      2.94
                                                                  0 -0.0525
 0  0  0  0  0  0  0  2  0  0  0  0  0  0  0  0  0  1  0  0   0      3.86
                                                                  0 -0.0525
 0  0  0  0  0  0  0  0  0  3  0  0  0  0  0  0  0  0  0  0   0      4.44
                                                                  0 -0.0525
 0  0  0  0  0  0  1  0  0  0  0  0  0  2  0  0  0  0  0  0   0      1.92
                                                                  0 -0.0525
 0  0  0  0  0  0  0  0  0  1  1  0  0  0  0  0  0  0  0  1   0      0.0490
                                                                  0 -0.0525
 0  0  0  0  0  0  0  0  0  0  1  0  0  0  1  1  0  0  0  0   0     -1.60
                                                                  0 -0.0525
 0  0  1  0  0  0  0  0  0  1  0  0  1  0  0  0  0  0  0  0   0     -2.58
                                                                  0 -0.0525
 0  0  0  1  0  1  0  0  0  0  0  1  0  0  0  0  0  0  0  0   0     -0.631
                                                                  0 -0.0525
 0  0  0  0  0  0  0  0  0  0  0  0  3  0  0  0  0  0  0  0   0      6.30

Score: 14.2804  Columns: 9  Sequences: 3

                *********
CDC20_YEAST_ 11 RILQYMPEP 19 + 10.2
MAD1_YEAST_5 11 RILQLRDGP 19 + 11.1
MD1L1_HUMAN_ 11 KVLHMSLNP 19 + 5.67

                RILQLMDEP
                KV HMRLG 
                    YSPN 

 A  C  D  E  F  G  H  I  K  L  M  N  P  Q  R  S  T  V  W  Y Del Ins Score
 0  0  0  0  0  0  0  0  1  0  0  0  0  0  2  0  0  0  0  0   0      2.94
                                                                  0 -0.0525
 0  0  0  0  0  0  0  2  0  0  0  0  0  0  0  0  0  1  0  0   0      3.86
                                                                  0 -0.0525
 0  0  0  0  0  0  0  0  0  3  0  0  0  0  0  0  0  0  0  0   0      4.44
                                                                  0 -0.0525
 0  0  0  0  0  0  1  0  0  0  0  0  0  2  0  0  0  0  0  0   0      1.92
                                                                  0 -0.0525
 0  0  0  0  0  0  0  0  0  1  1  0  0  0  0  0  0  0  0  1   0      0.0490
                                                                  0 -0.0525
 0  0  0  0  0  0  0  0  0  0  1  0  0  0  1  1  0  0  0  0   0     -1.60
                                                                  0 -0.0525
 0  0  1  0  0  0  0  0  0  1  0  0  1  0  0  0  0  0  0  0   0     -2.58
                                                                  0 -0.0525
 0  0  0  1  0  1  0  0  0  0  0  1  0  0  0  0  0  0  0  0   0     -0.631
                                                                  0 -0.0525
 0  0  0  0  0  0  0  0  0  0  0  0  3  0  0  0  0  0  0  0   0      6.30

Score: 14.2804  Columns: 9  Sequences: 3

                *********
CDC20_YEAST_ 11 RILQYMPEP 19 + 10.2
MAD1_YEAST_5 11 RILQLRDGP 19 + 11.1
MD1L1_HUMAN_ 11 KVLHMSLNP 19 + 5.67

                RILQLMDEP
                KV HMRLG 
                    YSPN 

 A  C  D  E  F  G  H  I  K  L  M  N  P  Q  R  S  T  V  W  Y Del Ins Score
 0  0  0  0  0  0  0  0  1  0  0  0  0  0  2  0  0  0  0  0   0      2.94
                                                                  0 -0.0525
 0  0  0  0  0  0  0  2  0  0  0  0  0  0  0  0  0  1  0  0   0      3.86
                                                                  0 -0.0525
 0  0  0  0  0  0  0  0  0  3  0  0  0  0  0  0  0  0  0  0   0      4.44
                                                                  0 -0.0525
 0  0  0  0  0  0  1  0  0  0  0  0  0  2  0  0  0  0  0  0   0      1.92
                                                                  0 -0.0525
 0  0  0  0  0  0  0  0  0  1  1  0  0  0  0  0  0  0  0  1   0      0.0490
                                                                  0 -0.0525
 0  0  0  0  0  0  0  0  0  0  1  0  0  0  1  1  0  0  0  0   0     -1.60
                                                                  0 -0.0525
 0  0  1  0  0  0  0  0  0  1  0  0  1  0  0  0  0  0  0  0   0     -2.58
                                                                  0 -0.0525
 0  0  0  1  0  1  0  0  0  0  0  1  0  0  0  0  0  0  0  0   0     -0.631
                                                                  0 -0.0525
 0  0  0  0  0  0  0  0  0  0  0  0  3  0  0  0  0  0  0  0   0      6.30

Score: 14.2804  Columns: 9  Sequences: 3

                *********
CDC20_YEAST_ 11 RILQYMPEP 19 + 10.2
MAD1_YEAST_5 11 RILQLRDGP 19 + 11.1
MD1L1_HUMAN_ 11 KVLHMSLNP 19 + 5.67

                RILQLMDEP
                KV HMRLG 
                    YSPN 

 A  C  D  E  F  G  H  I  K  L  M  N  P  Q  R  S  T  V  W  Y Del Ins Score
 0  0  0  0  0  0  0  0  1  0  0  0  0  0  2  0  0  0  0  0   0      2.94
                                                                  0 -0.0525
 0  0  0  0  0  0  0  2  0  0  0  0  0  0  0  0  0  1  0  0   0      3.86
                                                                  0 -0.0525
 0  0  0  0  0  0  0  0  0  3  0  0  0  0  0  0  0  0  0  0   0      4.44
                                                                  0 -0.0525
 0  0  0  0  0  0  1  0  0  0  0  0  0  2  0  0  0  0  0  0   0      1.92
                                                                  0 -0.0525
 0  0  0  0  0  0  0  0  0  1  1  0  0  0  0  0  0  0  0  1   0      0.0490
                                                                  0 -0.0525
 0  0  0  0  0  0  0  0  0  0  1  0  0  0  1  1  0  0  0  0   0     -1.60
                                                                  0 -0.0525
 0  0  1  0  0  0  0  0  0  1  0  0  1  0  0  0  0  0  0  0   0     -2.58
                                                                  0 -0.0525
 0  0  0  1  0  1  0  0  0  0  0  1  0  0  0  0  0  0  0  0   0     -0.631
                                                                  0 -0.0525
 0  0  0  0  0  0  0  0  0  0  0  0  3  0  0  0  0  0  0  0   0      6.30

Score: 14.2804  Columns: 9  Sequences: 3

                *********
CDC20_YEAST_ 11 RILQYMPEP 19 + 10.2
MAD1_YEAST_5 11 RILQLRDGP 19 + 11.1
MD1L1_HUMAN_ 11 KVLHMSLNP 19 + 5.67

                RILQLMDEP
                KV HMRLG 
                    YSPN 

 A  C  D  E  F  G  H  I  K  L  M  N  P  Q  R  S  T  V  W  Y Del Ins Score
 0  0  0  0  0  0  0  0  1  0  0  0  0  0  2  0  0  0  0  0   0      2.94
                                                                  0 -0.0525
 0  0  0  0  0  0  0  2  0  0  0  0  0  0  0  0  0  1  0  0   0      3.86
                                                                  0 -0.0525
 0  0  0  0  0  0  0  0  0  3  0  0  0  0  0  0  0  0  0  0   0      4.44
                                                                  0 -0.0525
 0  0  0  0  0  0  1  0  0  0  0  0  0  2  0  0  0  0  0  0   0      1.92
                                                                  0 -0.0525
 0  0  0  0  0  0  0  0  0  1  1  0  0  0  0  0  0  0  0  1   0      0.0490
                                                                  0 -0.0525
 0  0  0  0  0  0  0  0  0  0  1  0  0  0  1  1  0  0  0  0   0     -1.60
                                                                  0 -0.0525
 0  0  1  0  0  0  0  0  0  1  0  0  1  0  0  0  0  0  0  0   0     -2.58
                                                                  0 -0.0525
 0  0  0  1  0  1  0  0  0  0  0  1  0  0  0  0  0  0  0  0   0     -0.631
                                                                  0 -0.0525
 0  0  0  0  0  0  0  0  0  0  0  0  3  0  0  0  0  0  0  0   0      6.30
