# Supplementary material for: Discovering Sequence Motifs with Arbitrary Insertions and Deletions
Source: PLoS Comput Biol. 2008 May 9;4(5):e1000071. doi: 10.1371/journal.pcbi.1000071 (PMC2323616; doi:10.1371/journal.pcbi.1000071)
Supplement: Dataset S3 — GLAM2 Motifs Made from ELM Sites (0.05 MB ZIP) [file pcbi.1000071.s004.zip › S3/LIG_NRBOX.fas.glam2]

GLAM2: Gapped Local Alignment of Motifs
Version 431:531M

glam2 -q 1e99 -r 10 -n 100000 -z 0 -D 0.1 -E 2 -I 0.02 -J 1 p elm-sites-10-fasta-6/LIG_NRBOX.fas
Sequences: 22
Greatest sequence length: 27
Residue counts: A=40 C=8 D=29 E=30 F=6 G=30 H=18 I=12 K=57 L=104 M=10 N=30 P=32 Q=39 R=27 S=66 T=24 V=23 W=2 Y=7 x=0

Score: 200.613  Columns: 11  Sequences: 22

                ***********
CBP_HUMAN_69 10 KQLSELLRGGS 20 + 10.1
CBP_HUMAN_35 10 QQLVLLLHAHK 20 + 6.01
HAIR_HUMAN_5 10 DRLCRLLRRER 20 + 9.75
HAIR_HUMAN_7 10 PSLCELLASTA 20 + 11.6
NCOA2_HUMAN_ 10 TKLLQLLTTKS 20 + 8.40
NCOA2_HUMAN_ 10 KILHRLLQDSS 20 + 13.5
NCOA2_HUMAN_ 10 ALLRYLLDKDD 20 + 7.30
NCOA6_MOUSE_ 10 TSLSQLLDNSG 20 + 13.7
NRIP1_HUMAN_ 10 TYLEGLLMHQA 20 + 6.20
NRIP1_HUMAN_ 10 TLLASLLQSFS 20 + 12.8
NRIP1_HUMAN_ 10 SHLKTLLKKSK 20 + 11.6
NRIP1_HUMAN_ 10 SQLALLLSSEA 20 + 13.3
NRIP1_HUMAN_ 10 SLLLHLLKSQT 20 + 12.0
NRIP1_HUMAN_ 11 TLLQLLLGHKN 21 + 15.4
NRIP1_HUMAN_ 10 TVLQLLLGNPN 20 + 14.2
NRIP1_HUMAN_ 10 GLLSRLLRQNQ 20 + 9.72
NRIP1_HUMAN_ 10 NVLKQLLLSEN 20 + 15.6
PA2G4_HUMAN_  9 AELKALLQSSA 19 + 11.5
PPRB_HUMAN_6 10 PILTSLLQITG 20 + 5.82
PPRB_HUMAN_6 10 PMLMNLLKDNP 20 + 8.28
PRGC1_HUMAN_ 10 SLLKKLLLAPA 20 + 12.4
Q90ZL7_BRARE 10 NVLRKLLKRAN 20 + 12.1

                TLL  LL S A

 A  C  D  E  F  G  H  I  K  L  M  N  P  Q  R  S  T  V  W  Y Del Ins Score
 2  0  1  0  0  1  0  0  2  0  0  2  3  1  0  4  6  0  0  0   0      7.05
                                                                  0 -0.106
 0  0  0  1  0  0  1  2  1  6  1  0  0  3  1  2  0  3  0  1   0      0.281
                                                                  0 -0.106
 0  0  0  0  0  0  0  0  0 22  0  0  0  0  0  0  0  0  0  0   0      67.7
                                                                  0 -0.106
 2  2  0  1  0  0  1  0  4  2  1  0  0  2  2  3  1  1  0  0   0     -5.23
                                                                  0 -0.106
 1  0  0  2  0  1  1  0  2  4  0  1  0  3  3  2  1  0  0  1   0     -5.44
                                                                  0 -0.106
 0  0  0  0  0  0  0  0  0 22  0  0  0  0  0  0  0  0  0  0   0      67.7
                                                                  0 -0.106
 0  0  0  0  0  0  0  0  0 22  0  0  0  0  0  0  0  0  0  0   0      67.7
                                                                  0 -0.106
 1  0  2  0  0  2  1  0  4  2  1  0  0  4  3  1  1  0  0  0   0     -1.79
                                                                  0 -0.106
 2  0  2  0  0  1  2  1  2  0  0  2  0  1  2  6  1  0  0  0   0      0.857
                                                                  0 -0.106
 1  0  1  3  1  1  1  0  2  0  0  2  2  2  0  4  2  0  0  0   0     -2.00
                                                                  0 -0.106
 5  0  1  0  0  2  0  0  2  0  0  4  1  1  1  4  1  0  0  0   0      4.93

Score: 200.613  Columns: 11  Sequences: 22

                ***********
CBP_HUMAN_69 10 KQLSELLRGGS 20 + 10.1
CBP_HUMAN_35 10 QQLVLLLHAHK 20 + 6.01
HAIR_HUMAN_5 10 DRLCRLLRRER 20 + 9.75
HAIR_HUMAN_7 10 PSLCELLASTA 20 + 11.6
NCOA2_HUMAN_ 10 TKLLQLLTTKS 20 + 8.40
NCOA2_HUMAN_ 10 KILHRLLQDSS 20 + 13.5
NCOA2_HUMAN_ 10 ALLRYLLDKDD 20 + 7.30
NCOA6_MOUSE_ 10 TSLSQLLDNSG 20 + 13.7
NRIP1_HUMAN_ 10 TYLEGLLMHQA 20 + 6.20
NRIP1_HUMAN_ 10 TLLASLLQSFS 20 + 12.8
NRIP1_HUMAN_ 10 SHLKTLLKKSK 20 + 11.6
NRIP1_HUMAN_ 10 SQLALLLSSEA 20 + 13.3
NRIP1_HUMAN_ 10 SLLLHLLKSQT 20 + 12.0
NRIP1_HUMAN_ 11 TLLQLLLGHKN 21 + 15.4
NRIP1_HUMAN_ 10 TVLQLLLGNPN 20 + 14.2
NRIP1_HUMAN_ 10 GLLSRLLRQNQ 20 + 9.72
NRIP1_HUMAN_ 10 NVLKQLLLSEN 20 + 15.6
PA2G4_HUMAN_  9 AELKALLQSSA 19 + 11.5
PPRB_HUMAN_6 10 PILTSLLQITG 20 + 5.82
PPRB_HUMAN_6 10 PMLMNLLKDNP 20 + 8.28
PRGC1_HUMAN_ 10 SLLKKLLLAPA 20 + 12.4
Q90ZL7_BRARE 10 NVLRKLLKRAN 20 + 12.1

                TLL  LL S A

 A  C  D  E  F  G  H  I  K  L  M  N  P  Q  R  S  T  V  W  Y Del Ins Score
 2  0  1  0  0  1  0  0  2  0  0  2  3  1  0  4  6  0  0  0   0      7.05
                                                                  0 -0.106
 0  0  0  1  0  0  1  2  1  6  1  0  0  3  1  2  0  3  0  1   0      0.281
                                                                  0 -0.106
 0  0  0  0  0  0  0  0  0 22  0  0  0  0  0  0  0  0  0  0   0      67.7
                                                                  0 -0.106
 2  2  0  1  0  0  1  0  4  2  1  0  0  2  2  3  1  1  0  0   0     -5.23
                                                                  0 -0.106
 1  0  0  2  0  1  1  0  2  4  0  1  0  3  3  2  1  0  0  1   0     -5.44
                                                                  0 -0.106
 0  0  0  0  0  0  0  0  0 22  0  0  0  0  0  0  0  0  0  0   0      67.7
                                                                  0 -0.106
 0  0  0  0  0  0  0  0  0 22  0  0  0  0  0  0  0  0  0  0   0      67.7
                                                                  0 -0.106
 1  0  2  0  0  2  1  0  4  2  1  0  0  4  3  1  1  0  0  0   0     -1.79
                                                                  0 -0.106
 2  0  2  0  0  1  2  1  2  0  0  2  0  1  2  6  1  0  0  0   0      0.857
                                                                  0 -0.106
 1  0  1  3  1  1  1  0  2  0  0  2  2  2  0  4  2  0  0  0   0     -2.00
                                                                  0 -0.106
 5  0  1  0  0  2  0  0  2  0  0  4  1  1  1  4  1  0  0  0   0      4.93

Score: 200.613  Columns: 11  Sequences: 22

                ***********
CBP_HUMAN_69 10 KQLSELLRGGS 20 + 10.1
CBP_HUMAN_35 10 QQLVLLLHAHK 20 + 6.01
HAIR_HUMAN_5 10 DRLCRLLRRER 20 + 9.75
HAIR_HUMAN_7 10 PSLCELLASTA 20 + 11.6
NCOA2_HUMAN_ 10 TKLLQLLTTKS 20 + 8.40
NCOA2_HUMAN_ 10 KILHRLLQDSS 20 + 13.5
NCOA2_HUMAN_ 10 ALLRYLLDKDD 20 + 7.30
NCOA6_MOUSE_ 10 TSLSQLLDNSG 20 + 13.7
NRIP1_HUMAN_ 10 TYLEGLLMHQA 20 + 6.20
NRIP1_HUMAN_ 10 TLLASLLQSFS 20 + 12.8
NRIP1_HUMAN_ 10 SHLKTLLKKSK 20 + 11.6
NRIP1_HUMAN_ 10 SQLALLLSSEA 20 + 13.3
NRIP1_HUMAN_ 10 SLLLHLLKSQT 20 + 12.0
NRIP1_HUMAN_ 11 TLLQLLLGHKN 21 + 15.4
NRIP1_HUMAN_ 10 TVLQLLLGNPN 20 + 14.2
NRIP1_HUMAN_ 10 GLLSRLLRQNQ 20 + 9.72
NRIP1_HUMAN_ 10 NVLKQLLLSEN 20 + 15.6
PA2G4_HUMAN_  9 AELKALLQSSA 19 + 11.5
PPRB_HUMAN_6 10 PILTSLLQITG 20 + 5.82
PPRB_HUMAN_6 10 PMLMNLLKDNP 20 + 8.28
PRGC1_HUMAN_ 10 SLLKKLLLAPA 20 + 12.4
Q90ZL7_BRARE 10 NVLRKLLKRAN 20 + 12.1

                TLL  LL S A

 A  C  D  E  F  G  H  I  K  L  M  N  P  Q  R  S  T  V  W  Y Del Ins Score
 2  0  1  0  0  1  0  0  2  0  0  2  3  1  0  4  6  0  0  0   0      7.05
                                                                  0 -0.106
 0  0  0  1  0  0  1  2  1  6  1  0  0  3  1  2  0  3  0  1   0      0.281
                                                                  0 -0.106
 0  0  0  0  0  0  0  0  0 22  0  0  0  0  0  0  0  0  0  0   0      67.7
                                                                  0 -0.106
 2  2  0  1  0  0  1  0  4  2  1  0  0  2  2  3  1  1  0  0   0     -5.23
                                                                  0 -0.106
 1  0  0  2  0  1  1  0  2  4  0  1  0  3  3  2  1  0  0  1   0     -5.44
                                                                  0 -0.106
 0  0  0  0  0  0  0  0  0 22  0  0  0  0  0  0  0  0  0  0   0      67.7
                                                                  0 -0.106
 0  0  0  0  0  0  0  0  0 22  0  0  0  0  0  0  0  0  0  0   0      67.7
                                                                  0 -0.106
 1  0  2  0  0  2  1  0  4  2  1  0  0  4  3  1  1  0  0  0   0     -1.79
                                                                  0 -0.106
 2  0  2  0  0  1  2  1  2  0  0  2  0  1  2  6  1  0  0  0   0      0.857
                                                                  0 -0.106
 1  0  1  3  1  1  1  0  2  0  0  2  2  2  0  4  2  0  0  0   0     -2.00
                                                                  0 -0.106
 5  0  1  0  0  2  0  0  2  0  0  4  1  1  1  4  1  0  0  0   0      4.93

Score: 200.613  Columns: 11  Sequences: 22

                ***********
CBP_HUMAN_69 10 KQLSELLRGGS 20 + 10.1
CBP_HUMAN_35 10 QQLVLLLHAHK 20 + 6.01
HAIR_HUMAN_5 10 DRLCRLLRRER 20 + 9.75
HAIR_HUMAN_7 10 PSLCELLASTA 20 + 11.6
NCOA2_HUMAN_ 10 TKLLQLLTTKS 20 + 8.40
NCOA2_HUMAN_ 10 KILHRLLQDSS 20 + 13.5
NCOA2_HUMAN_ 10 ALLRYLLDKDD 20 + 7.30
NCOA6_MOUSE_ 10 TSLSQLLDNSG 20 + 13.7
NRIP1_HUMAN_ 10 TYLEGLLMHQA 20 + 6.20
NRIP1_HUMAN_ 10 TLLASLLQSFS 20 + 12.8
NRIP1_HUMAN_ 10 SHLKTLLKKSK 20 + 11.6
NRIP1_HUMAN_ 10 SQLALLLSSEA 20 + 13.3
NRIP1_HUMAN_ 10 SLLLHLLKSQT 20 + 12.0
NRIP1_HUMAN_ 11 TLLQLLLGHKN 21 + 15.4
NRIP1_HUMAN_ 10 TVLQLLLGNPN 20 + 14.2
NRIP1_HUMAN_ 10 GLLSRLLRQNQ 20 + 9.72
NRIP1_HUMAN_ 10 NVLKQLLLSEN 20 + 15.6
PA2G4_HUMAN_  9 AELKALLQSSA 19 + 11.5
PPRB_HUMAN_6 10 PILTSLLQITG 20 + 5.82
PPRB_HUMAN_6 10 PMLMNLLKDNP 20 + 8.28
PRGC1_HUMAN_ 10 SLLKKLLLAPA 20 + 12.4
Q90ZL7_BRARE 10 NVLRKLLKRAN 20 + 12.1

                TLL  LL S A

 A  C  D  E  F  G  H  I  K  L  M  N  P  Q  R  S  T  V  W  Y Del Ins Score
 2  0  1  0  0  1  0  0  2  0  0  2  3  1  0  4  6  0  0  0   0      7.05
                                                                  0 -0.106
 0  0  0  1  0  0  1  2  1  6  1  0  0  3  1  2  0  3  0  1   0      0.281
                                                                  0 -0.106
 0  0  0  0  0  0  0  0  0 22  0  0  0  0  0  0  0  0  0  0   0      67.7
                                                                  0 -0.106
 2  2  0  1  0  0  1  0  4  2  1  0  0  2  2  3  1  1  0  0   0     -5.23
                                                                  0 -0.106
 1  0  0  2  0  1  1  0  2  4  0  1  0  3  3  2  1  0  0  1   0     -5.44
                                                                  0 -0.106
 0  0  0  0  0  0  0  0  0 22  0  0  0  0  0  0  0  0  0  0   0      67.7
                                                                  0 -0.106
 0  0  0  0  0  0  0  0  0 22  0  0  0  0  0  0  0  0  0  0   0      67.7
                                                                  0 -0.106
 1  0  2  0  0  2  1  0  4  2  1  0  0  4  3  1  1  0  0  0   0     -1.79
                                                                  0 -0.106
 2  0  2  0  0  1  2  1  2  0  0  2  0  1  2  6  1  0  0  0   0      0.857
                                                                  0 -0.106
 1  0  1  3  1  1  1  0  2  0  0  2  2  2  0  4  2  0  0  0   0     -2.00
                                                                  0 -0.106
 5  0  1  0  0  2  0  0  2  0  0  4  1  1  1  4  1  0  0  0   0      4.93

Score: 200.613  Columns: 11  Sequences: 22

                ***********
CBP_HUMAN_69 10 KQLSELLRGGS 20 + 10.1
CBP_HUMAN_35 10 QQLVLLLHAHK 20 + 6.01
HAIR_HUMAN_5 10 DRLCRLLRRER 20 + 9.75
HAIR_HUMAN_7 10 PSLCELLASTA 20 + 11.6
NCOA2_HUMAN_ 10 TKLLQLLTTKS 20 + 8.40
NCOA2_HUMAN_ 10 KILHRLLQDSS 20 + 13.5
NCOA2_HUMAN_ 10 ALLRYLLDKDD 20 + 7.30
NCOA6_MOUSE_ 10 TSLSQLLDNSG 20 + 13.7
NRIP1_HUMAN_ 10 TYLEGLLMHQA 20 + 6.20
NRIP1_HUMAN_ 10 TLLASLLQSFS 20 + 12.8
NRIP1_HUMAN_ 10 SHLKTLLKKSK 20 + 11.6
NRIP1_HUMAN_ 10 SQLALLLSSEA 20 + 13.3
NRIP1_HUMAN_ 10 SLLLHLLKSQT 20 + 12.0
NRIP1_HUMAN_ 11 TLLQLLLGHKN 21 + 15.4
NRIP1_HUMAN_ 10 TVLQLLLGNPN 20 + 14.2
NRIP1_HUMAN_ 10 GLLSRLLRQNQ 20 + 9.72
NRIP1_HUMAN_ 10 NVLKQLLLSEN 20 + 15.6
PA2G4_HUMAN_  9 AELKALLQSSA 19 + 11.5
PPRB_HUMAN_6 10 PILTSLLQITG 20 + 5.82
PPRB_HUMAN_6 10 PMLMNLLKDNP 20 + 8.28
PRGC1_HUMAN_ 10 SLLKKLLLAPA 20 + 12.4
Q90ZL7_BRARE 10 NVLRKLLKRAN 20 + 12.1

                TLL  LL S A

 A  C  D  E  F  G  H  I  K  L  M  N  P  Q  R  S  T  V  W  Y Del Ins Score
 2  0  1  0  0  1  0  0  2  0  0  2  3  1  0  4  6  0  0  0   0      7.05
                                                                  0 -0.106
 0  0  0  1  0  0  1  2  1  6  1  0  0  3  1  2  0  3  0  1   0      0.281
                                                                  0 -0.106
 0  0  0  0  0  0  0  0  0 22  0  0  0  0  0  0  0  0  0  0   0      67.7
                                                                  0 -0.106
 2  2  0  1  0  0  1  0  4  2  1  0  0  2  2  3  1  1  0  0   0     -5.23
                                                                  0 -0.106
 1  0  0  2  0  1  1  0  2  4  0  1  0  3  3  2  1  0  0  1   0     -5.44
                                                                  0 -0.106
 0  0  0  0  0  0  0  0  0 22  0  0  0  0  0  0  0  0  0  0   0      67.7
                                                                  0 -0.106
 0  0  0  0  0  0  0  0  0 22  0  0  0  0  0  0  0  0  0  0   0      67.7
                                                                  0 -0.106
 1  0  2  0  0  2  1  0  4  2  1  0  0  4  3  1  1  0  0  0   0     -1.79
                                                                  0 -0.106
 2  0  2  0  0  1  2  1  2  0  0  2  0  1  2  6  1  0  0  0   0      0.857
                                                                  0 -0.106
 1  0  1  3  1  1  1  0  2  0  0  2  2  2  0  4  2  0  0  0   0     -2.00
                                                                  0 -0.106
 5  0  1  0  0  2  0  0  2  0  0  4  1  1  1  4  1  0  0  0   0      4.93

Score: 200.613  Columns: 11  Sequences: 22

                ***********
CBP_HUMAN_69 10 KQLSELLRGGS 20 + 10.1
CBP_HUMAN_35 10 QQLVLLLHAHK 20 + 6.01
HAIR_HUMAN_5 10 DRLCRLLRRER 20 + 9.75
HAIR_HUMAN_7 10 PSLCELLASTA 20 + 11.6
NCOA2_HUMAN_ 10 TKLLQLLTTKS 20 + 8.40
NCOA2_HUMAN_ 10 KILHRLLQDSS 20 + 13.5
NCOA2_HUMAN_ 10 ALLRYLLDKDD 20 + 7.30
NCOA6_MOUSE_ 10 TSLSQLLDNSG 20 + 13.7
NRIP1_HUMAN_ 10 TYLEGLLMHQA 20 + 6.20
NRIP1_HUMAN_ 10 TLLASLLQSFS 20 + 12.8
NRIP1_HUMAN_ 10 SHLKTLLKKSK 20 + 11.6
NRIP1_HUMAN_ 10 SQLALLLSSEA 20 + 13.3
NRIP1_HUMAN_ 10 SLLLHLLKSQT 20 + 12.0
NRIP1_HUMAN_ 11 TLLQLLLGHKN 21 + 15.4
NRIP1_HUMAN_ 10 TVLQLLLGNPN 20 + 14.2
NRIP1_HUMAN_ 10 GLLSRLLRQNQ 20 + 9.72
NRIP1_HUMAN_ 10 NVLKQLLLSEN 20 + 15.6
PA2G4_HUMAN_  9 AELKALLQSSA 19 + 11.5
PPRB_HUMAN_6 10 PILTSLLQITG 20 + 5.82
PPRB_HUMAN_6 10 PMLMNLLKDNP 20 + 8.28
PRGC1_HUMAN_ 10 SLLKKLLLAPA 20 + 12.4
Q90ZL7_BRARE 10 NVLRKLLKRAN 20 + 12.1

                TLL  LL S A

 A  C  D  E  F  G  H  I  K  L  M  N  P  Q  R  S  T  V  W  Y Del Ins Score
 2  0  1  0  0  1  0  0  2  0  0  2  3  1  0  4  6  0  0  0   0      7.05
                                                                  0 -0.106
 0  0  0  1  0  0  1  2  1  6  1  0  0  3  1  2  0  3  0  1   0      0.281
                                                                  0 -0.106
 0  0  0  0  0  0  0  0  0 22  0  0  0  0  0  0  0  0  0  0   0      67.7
                                                                  0 -0.106
 2  2  0  1  0  0  1  0  4  2  1  0  0  2  2  3  1  1  0  0   0     -5.23
                                                                  0 -0.106
 1  0  0  2  0  1  1  0  2  4  0  1  0  3  3  2  1  0  0  1   0     -5.44
                                                                  0 -0.106
 0  0  0  0  0  0  0  0  0 22  0  0  0  0  0  0  0  0  0  0   0      67.7
                                                                  0 -0.106
 0  0  0  0  0  0  0  0  0 22  0  0  0  0  0  0  0  0  0  0   0      67.7
                                                                  0 -0.106
 1  0  2  0  0  2  1  0  4  2  1  0  0  4  3  1  1  0  0  0   0     -1.79
                                                                  0 -0.106
 2  0  2  0  0  1  2  1  2  0  0  2  0  1  2  6  1  0  0  0   0      0.857
                                                                  0 -0.106
 1  0  1  3  1  1  1  0  2  0  0  2  2  2  0  4  2  0  0  0   0     -2.00
                                                                  0 -0.106
 5  0  1  0  0  2  0  0  2  0  0  4  1  1  1  4  1  0  0  0   0      4.93

Score: 200.613  Columns: 11  Sequences: 22

                ***********
CBP_HUMAN_69 10 KQLSELLRGGS 20 + 10.1
CBP_HUMAN_35 10 QQLVLLLHAHK 20 + 6.01
HAIR_HUMAN_5 10 DRLCRLLRRER 20 + 9.75
HAIR_HUMAN_7 10 PSLCELLASTA 20 + 11.6
NCOA2_HUMAN_ 10 TKLLQLLTTKS 20 + 8.40
NCOA2_HUMAN_ 10 KILHRLLQDSS 20 + 13.5
NCOA2_HUMAN_ 10 ALLRYLLDKDD 20 + 7.30
NCOA6_MOUSE_ 10 TSLSQLLDNSG 20 + 13.7
NRIP1_HUMAN_ 10 TYLEGLLMHQA 20 + 6.20
NRIP1_HUMAN_ 10 TLLASLLQSFS 20 + 12.8
NRIP1_HUMAN_ 10 SHLKTLLKKSK 20 + 11.6
NRIP1_HUMAN_ 10 SQLALLLSSEA 20 + 13.3
NRIP1_HUMAN_ 10 SLLLHLLKSQT 20 + 12.0
NRIP1_HUMAN_ 11 TLLQLLLGHKN 21 + 15.4
NRIP1_HUMAN_ 10 TVLQLLLGNPN 20 + 14.2
NRIP1_HUMAN_ 10 GLLSRLLRQNQ 20 + 9.72
NRIP1_HUMAN_ 10 NVLKQLLLSEN 20 + 15.6
PA2G4_HUMAN_  9 AELKALLQSSA 19 + 11.5
PPRB_HUMAN_6 10 PILTSLLQITG 20 + 5.82
PPRB_HUMAN_6 10 PMLMNLLKDNP 20 + 8.28
PRGC1_HUMAN_ 10 SLLKKLLLAPA 20 + 12.4
Q90ZL7_BRARE 10 NVLRKLLKRAN 20 + 12.1

                TLL  LL S A

 A  C  D  E  F  G  H  I  K  L  M  N  P  Q  R  S  T  V  W  Y Del Ins Score
 2  0  1  0  0  1  0  0  2  0  0  2  3  1  0  4  6  0  0  0   0      7.05
                                                                  0 -0.106
 0  0  0  1  0  0  1  2  1  6  1  0  0  3  1  2  0  3  0  1   0      0.281
                                                                  0 -0.106
 0  0  0  0  0  0  0  0  0 22  0  0  0  0  0  0  0  0  0  0   0      67.7
                                                                  0 -0.106
 2  2  0  1  0  0  1  0  4  2  1  0  0  2  2  3  1  1  0  0   0     -5.23
                                                                  0 -0.106
 1  0  0  2  0  1  1  0  2  4  0  1  0  3  3  2  1  0  0  1   0     -5.44
                                                                  0 -0.106
 0  0  0  0  0  0  0  0  0 22  0  0  0  0  0  0  0  0  0  0   0      67.7
                                                                  0 -0.106
 0  0  0  0  0  0  0  0  0 22  0  0  0  0  0  0  0  0  0  0   0      67.7
                                                                  0 -0.106
 1  0  2  0  0  2  1  0  4  2  1  0  0  4  3  1  1  0  0  0   0     -1.79
                                                                  0 -0.106
 2  0  2  0  0  1  2  1  2  0  0  2  0  1  2  6  1  0  0  0   0      0.857
                                                                  0 -0.106
 1  0  1  3  1  1  1  0  2  0  0  2  2  2  0  4  2  0  0  0   0     -2.00
                                                                  0 -0.106
 5  0  1  0  0  2  0  0  2  0  0  4  1  1  1  4  1  0  0  0   0      4.93

Score: 200.613  Columns: 11  Sequences: 22

                ***********
CBP_HUMAN_69 10 KQLSELLRGGS 20 + 10.1
CBP_HUMAN_35 10 QQLVLLLHAHK 20 + 6.01
HAIR_HUMAN_5 10 DRLCRLLRRER 20 + 9.75
HAIR_HUMAN_7 10 PSLCELLASTA 20 + 11.6
NCOA2_HUMAN_ 10 TKLLQLLTTKS 20 + 8.40
NCOA2_HUMAN_ 10 KILHRLLQDSS 20 + 13.5
NCOA2_HUMAN_ 10 ALLRYLLDKDD 20 + 7.30
NCOA6_MOUSE_ 10 TSLSQLLDNSG 20 + 13.7
NRIP1_HUMAN_ 10 TYLEGLLMHQA 20 + 6.20
NRIP1_HUMAN_ 10 TLLASLLQSFS 20 + 12.8
NRIP1_HUMAN_ 10 SHLKTLLKKSK 20 + 11.6
NRIP1_HUMAN_ 10 SQLALLLSSEA 20 + 13.3
NRIP1_HUMAN_ 10 SLLLHLLKSQT 20 + 12.0
NRIP1_HUMAN_ 11 TLLQLLLGHKN 21 + 15.4
NRIP1_HUMAN_ 10 TVLQLLLGNPN 20 + 14.2
NRIP1_HUMAN_ 10 GLLSRLLRQNQ 20 + 9.72
NRIP1_HUMAN_ 10 NVLKQLLLSEN 20 + 15.6
PA2G4_HUMAN_  9 AELKALLQSSA 19 + 11.5
PPRB_HUMAN_6 10 PILTSLLQITG 20 + 5.82
PPRB_HUMAN_6 10 PMLMNLLKDNP 20 + 8.28
PRGC1_HUMAN_ 10 SLLKKLLLAPA 20 + 12.4
Q90ZL7_BRARE 10 NVLRKLLKRAN 20 + 12.1

                TLL  LL S A

 A  C  D  E  F  G  H  I  K  L  M  N  P  Q  R  S  T  V  W  Y Del Ins Score
 2  0  1  0  0  1  0  0  2  0  0  2  3  1  0  4  6  0  0  0   0      7.05
                                                                  0 -0.106
 0  0  0  1  0  0  1  2  1  6  1  0  0  3  1  2  0  3  0  1   0      0.281
                                                                  0 -0.106
 0  0  0  0  0  0  0  0  0 22  0  0  0  0  0  0  0  0  0  0   0      67.7
                                                                  0 -0.106
 2  2  0  1  0  0  1  0  4  2  1  0  0  2  2  3  1  1  0  0   0     -5.23
                                                                  0 -0.106
 1  0  0  2  0  1  1  0  2  4  0  1  0  3  3  2  1  0  0  1   0     -5.44
                                                                  0 -0.106
 0  0  0  0  0  0  0  0  0 22  0  0  0  0  0  0  0  0  0  0   0      67.7
                                                                  0 -0.106
 0  0  0  0  0  0  0  0  0 22  0  0  0  0  0  0  0  0  0  0   0      67.7
                                                                  0 -0.106
 1  0  2  0  0  2  1  0  4  2  1  0  0  4  3  1  1  0  0  0   0     -1.79
                                                                  0 -0.106
 2  0  2  0  0  1  2  1  2  0  0  2  0  1  2  6  1  0  0  0   0      0.857
                                                                  0 -0.106
 1  0  1  3  1  1  1  0  2  0  0  2  2  2  0  4  2  0  0  0   0     -2.00
                                                                  0 -0.106
 5  0  1  0  0  2  0  0  2  0  0  4  1  1  1  4  1  0  0  0   0      4.93

Score: 197.085  Columns: 12  Sequences: 22

                ************
CBP_HUMAN_69 10 KQLSELLRGGSG 21 + 11.6
CBP_HUMAN_35 10 QQLVLLL.HAHK 20 + 6.29
HAIR_HUMAN_5 10 DRLCRLL.RRER 20 + 7.03
HAIR_HUMAN_7 10 PSLCELL.ASTA 20 + 11.5
NCOA2_HUMAN_ 10 TKLLQLLTTKSD 21 + 8.90
NCOA2_HUMAN_ 10 KILHRLLQDSSS 21 + 12.9
NCOA2_HUMAN_ 10 ALLRYLL.DKDD 20 + 9.93
NCOA6_MOUSE_ 10 TSLSQLL.DNSG 20 + 16.4
NRIP1_HUMAN_ 10 TYLEGLL.MHQA 20 + 6.44
NRIP1_HUMAN_ 10 TLLASLL.QSFS 20 + 11.9
NRIP1_HUMAN_ 10 SHLKTLL.KKSK 20 + 11.1
NRIP1_HUMAN_ 10 SQLALLL.SSEA 20 + 13.3
NRIP1_HUMAN_ 10 SLLLHLL.KSQT 20 + 11.3
NRIP1_HUMAN_ 11 TLLQLLL.GHKN 21 + 14.1
NRIP1_HUMAN_ 10 TVLQLLL.GNPN 20 + 15.7
NRIP1_HUMAN_ 10 GLLSRLLRQNQD 21 + 15.7
NRIP1_HUMAN_ 10 NVLKQLL.LSEN 20 + 14.8
PA2G4_HUMAN_  9 AELKALL.QSSA 19 + 12.0
PPRB_HUMAN_6 10 PILTSLL.QITG 20 + 5.83
PPRB_HUMAN_6 10 PMLMNLLKDNPA 21 + 12.5
PRGC1_HUMAN_ 10 SLLKKLL.LAPA 20 + 13.4
Q90ZL7_BRARE 10 NVLRKLLKRANS 21 + 11.3

                TLL  LLK SSA
                       R    

 A  C  D  E  F  G  H  I  K  L  M  N  P  Q  R  S  T  V  W  Y Del Ins Score
 2  0  1  0  0  1  0  0  2  0  0  2  3  1  0  4  6  0  0  0   0      7.05
                                                                  0 -0.106
 0  0  0  1  0  0  1  2  1  6  1  0  0  3  1  2  0  3  0  1   0      0.281
                                                                  0 -0.106
 0  0  0  0  0  0  0  0  0 22  0  0  0  0  0  0  0  0  0  0   0      67.7
                                                                  0 -0.106
 2  2  0  1  0  0  1  0  4  2  1  0  0  2  2  3  1  1  0  0   0     -5.23
                                                                  0 -0.106
 1  0  0  2  0  1  1  0  2  4  0  1  0  3  3  2  1  0  0  1   0     -5.44
                                                                  0 -0.106
 0  0  0  0  0  0  0  0  0 22  0  0  0  0  0  0  0  0  0  0   0      67.7
                                                                  0 -0.106
 0  0  0  0  0  0  0  0  0 22  0  0  0  0  0  0  0  0  0  0   0      67.7
                                                                  0 -0.106
 0  0  0  0  0  0  0  0  2  0  0  0  0  1  2  0  1  0  0  0  16     -21.5
                                                                  0 -0.106
 1  0  4  0  0  3  1  0  2  2  1  0  0  4  2  1  1  0  0  0   0     -2.06
                                                                  0 -0.106
 3  0  0  0  0  1  2  1  3  0  0  4  0  0  1  7  0  0  0  0   0      9.12
                                                                  0 -0.106
 0  0  1  3  1  0  1  0  1  0  0  1  3  3  0  6  2  0  0  0   0      4.78
                                                                  0 -0.106
 6  0  3  0  0  3  0  0  2  0  0  3  0  0  1  3  1  0  0  0   0      8.25

Score: 196.354  Columns: 12  Sequences: 22

                ************
CBP_HUMAN_69 10 KQLSELLR.GGS 20 + 10.8
CBP_HUMAN_35 10 QQLVLLLH.AHK 20 + 5.40
HAIR_HUMAN_5 10 DRLCRLLR.RER 20 + 8.89
HAIR_HUMAN_7 10 PSLCELLA.STA 20 + 10.6
NCOA2_HUMAN_ 10 TKLLQLLTTKSD 21 + 9.03
NCOA2_HUMAN_ 10 KILHRLLQDSSS 21 + 14.0
NCOA2_HUMAN_ 10 ALLRYLLD.KDD 20 + 8.81
NCOA6_MOUSE_ 10 TSLSQLLDNSGA 21 + 14.0
NRIP1_HUMAN_ 10 TYLEGLLM.HQA 20 + 6.83
NRIP1_HUMAN_ 10 TLLASLLQ.SFS 20 + 12.2
NRIP1_HUMAN_ 10 SHLKTLLK.KSK 20 + 11.6
NRIP1_HUMAN_ 10 SQLALLLS.SEA 20 + 13.6
NRIP1_HUMAN_ 10 SLLLHLLK.SQT 20 + 12.5
NRIP1_HUMAN_ 11 TLLQLLLG.HKN 21 + 14.0
NRIP1_HUMAN_ 10 TVLQLLLG.NPN 20 + 15.2
NRIP1_HUMAN_ 10 GLLSRLLRQNQD 21 + 12.3
NRIP1_HUMAN_ 10 NVLKQLLL.SEN 20 + 15.8
PA2G4_HUMAN_  9 AELKALLQ.SSA 19 + 11.9
PPRB_HUMAN_6 10 PILTSLLQITGN 21 + 6.80
PPRB_HUMAN_6 10 PMLMNLLKDNPA 21 + 11.7
PRGC1_HUMAN_ 10 SLLKKLLL.APA 20 + 13.1
Q90ZL7_BRARE 10 NVLRKLLK.RAN 20 + 11.8

                TLL  LL DS A
                           N

 A  C  D  E  F  G  H  I  K  L  M  N  P  Q  R  S  T  V  W  Y Del Ins Score
 2  0  1  0  0  1  0  0  2  0  0  2  3  1  0  4  6  0  0  0   0      7.05
                                                                  0 -0.106
 0  0  0  1  0  0  1  2  1  6  1  0  0  3  1  2  0  3  0  1   0      0.281
                                                                  0 -0.106
 0  0  0  0  0  0  0  0  0 22  0  0  0  0  0  0  0  0  0  0   0      67.7
                                                                  0 -0.106
 2  2  0  1  0  0  1  0  4  2  1  0  0  2  2  3  1  1  0  0   0     -5.23
                                                                  0 -0.106
 1  0  0  2  0  1  1  0  2  4  0  1  0  3  3  2  1  0  0  1   0     -5.44
                                                                  0 -0.106
 0  0  0  0  0  0  0  0  0 22  0  0  0  0  0  0  0  0  0  0   0      67.7
                                                                  0 -0.106
 0  0  0  0  0  0  0  0  0 22  0  0  0  0  0  0  0  0  0  0   0      67.7
                                                                  0 -0.106
 1  0  2  0  0  2  1  0  4  2  1  0  0  4  3  1  1  0  0  0   0     -1.79
                                                                  0 -0.106
 0  0  2  0  0  0  0  1  0  0  0  1  0  1  0  0  1  0  0  0  16     -26.9
                                                                  0 -0.106
 2  0  0  0  0  1  2  0  3  0  0  3  0  0  2  8  1  0  0  0   0      12.5
                                                                  0 -0.106
 1  0  1  3  1  3  1  0  1  0  0  0  3  3  0  4  1  0  0  0   0     -0.112
                                                                  0 -0.106
 7  0  3  0  0  0  0  0  2  0  0  5  0  0  1  3  1  0  0  0   0      14.2
