# Supplementary material for: Discovering Sequence Motifs with Arbitrary Insertions and Deletions
Source: PLoS Comput Biol. 2008 May 9;4(5):e1000071. doi: 10.1371/journal.pcbi.1000071 (PMC2323616; doi:10.1371/journal.pcbi.1000071)
Supplement: Dataset S3 — GLAM2 Motifs Made from ELM Sites (0.05 MB ZIP) [file pcbi.1000071.s004.zip › S3/LIG_PCNA.fas.glam2]

GLAM2: Gapped Local Alignment of Motifs
Version 431:531M

glam2 -q 1e99 -r 10 -n 100000 -z 0 -D 0.1 -E 2 -I 0.02 -J 1 p elm-sites-10-fasta-6/LIG_PCNA.fas
Sequences: 10
Greatest sequence length: 30
Residue counts: A=15 C=0 D=12 E=9 F=19 G=14 H=4 I=11 K=39 L=16 M=7 N=5 P=13 Q=20 R=21 S=28 T=14 V=7 W=1 Y=3 x=0

Score: 105.441  Columns: 11  Sequences: 10

                *********.....**
CDN1A_HUMAN_ 10 QTSMTDFYHS....KR 21 + 15.0
DNL1_HUMAN_2  2 QRSIMSFFHP....KK 13 + 23.7
DNMT1_HUMAN_ 11 QTTITSHFAKGPA.KR 25 + 14.2
DPOD3_SCHPO_ 11 QKSIMSFFG.....KK 21 + 24.2
ERCC5_HUMAN_ 11 QLRIDSFFRLAQQEKE 26 + 17.1
MSH6_HUMAN_4  4 QSTLYSFFP.....KS 14 + 18.0
RAD27_YEAST_ 11 QGRLDGFFQVVPKTKE 26 + 12.0
RFC1_YEAST_1  1 MVNISDFFG.....KN 11 + 7.59
UNG_HUMAN_4_  4 QKTLYSFFSPSPARKR 19 + 20.2
WRN_HUMAN_14 11 QWKLLRDFDIKL..KN 24 + 2.32

                QKSIDSFFG     KR
                 TTLMD  H      E
                  R T          K
                    Y          N

 A  C  D  E  F  G  H  I  K  L  M  N  P  Q  R  S  T  V  W  Y Del Ins Score
 0  0  0  0  0  0  0  0  0  0  1  0  0  9  0  0  0  0  0  0   0      26.4
                                                                  0 -0.0841
 0  0  0  0  0  1  0  0  2  1  0  0  0  0  1  1  2  1  1  0   0     -4.62
                                                                  0 -0.0841
 0  0  0  0  0  0  0  0  1  0  0  1  0  0  2  3  3  0  0  0   0      4.49
                                                                  0 -0.0841
 0  0  0  0  0  0  0  5  0  4  1  0  0  0  0  0  0  0  0  0   0      17.4
                                                                  0 -0.0841
 0  0  2  0  0  0  0  0  0  1  2  0  0  0  0  1  2  0  0  2   0      0.654
                                                                  0 -0.0841
 0  0  2  0  0  1  0  0  0  0  0  0  0  0  1  6  0  0  0  0   0      8.63
                                                                  0 -0.0841
 0  0  1  0  8  0  1  0  0  0  0  0  0  0  0  0  0  0  0  0   0      20.9
                                                                  0 -0.0841
 0  0  0  0  9  0  0  0  0  0  0  0  0  0  0  0  0  0  0  1   0      32.2
                                                                  0 -0.0841
 1  0  1  0  0  2  2  0  0  0  0  0  1  1  1  1  0  0  0  0   0     -0.714
                                                                 24 -37.2
 0  0  0  0  0  0  0  0 10  0  0  0  0  0  0  0  0  0  0  0   0      32.4
                                                                  0 -0.0841
 0  0  0  2  0  0  0  0  2  0  0  2  0  0  3  1  0  0  0  0   0      5.76

Score: 105.441  Columns: 11  Sequences: 10

                *********.....**
CDN1A_HUMAN_ 10 QTSMTDFYHS....KR 21 + 15.0
DNL1_HUMAN_2  2 QRSIMSFFHP....KK 13 + 23.7
DNMT1_HUMAN_ 11 QTTITSHFAKGPA.KR 25 + 14.2
DPOD3_SCHPO_ 11 QKSIMSFFG.....KK 21 + 24.2
ERCC5_HUMAN_ 11 QLRIDSFFRLAQQEKE 26 + 17.1
MSH6_HUMAN_4  4 QSTLYSFFP.....KS 14 + 18.0
RAD27_YEAST_ 11 QGRLDGFFQVVPKTKE 26 + 12.0
RFC1_YEAST_1  1 MVNISDFFG.....KN 11 + 7.59
UNG_HUMAN_4_  4 QKTLYSFFSPSPARKR 19 + 20.2
WRN_HUMAN_14 11 QWKLLRDFDIKL..KN 24 + 2.32

                QKSIDSFFG     KR
                 TTLMD  H      E
                  R T          K
                    Y          N

 A  C  D  E  F  G  H  I  K  L  M  N  P  Q  R  S  T  V  W  Y Del Ins Score
 0  0  0  0  0  0  0  0  0  0  1  0  0  9  0  0  0  0  0  0   0      26.4
                                                                  0 -0.0841
 0  0  0  0  0  1  0  0  2  1  0  0  0  0  1  1  2  1  1  0   0     -4.62
                                                                  0 -0.0841
 0  0  0  0  0  0  0  0  1  0  0  1  0  0  2  3  3  0  0  0   0      4.49
                                                                  0 -0.0841
 0  0  0  0  0  0  0  5  0  4  1  0  0  0  0  0  0  0  0  0   0      17.4
                                                                  0 -0.0841
 0  0  2  0  0  0  0  0  0  1  2  0  0  0  0  1  2  0  0  2   0      0.654
                                                                  0 -0.0841
 0  0  2  0  0  1  0  0  0  0  0  0  0  0  1  6  0  0  0  0   0      8.63
                                                                  0 -0.0841
 0  0  1  0  8  0  1  0  0  0  0  0  0  0  0  0  0  0  0  0   0      20.9
                                                                  0 -0.0841
 0  0  0  0  9  0  0  0  0  0  0  0  0  0  0  0  0  0  0  1   0      32.2
                                                                  0 -0.0841
 1  0  1  0  0  2  2  0  0  0  0  0  1  1  1  1  0  0  0  0   0     -0.714
                                                                 24 -37.2
 0  0  0  0  0  0  0  0 10  0  0  0  0  0  0  0  0  0  0  0   0      32.4
                                                                  0 -0.0841
 0  0  0  2  0  0  0  0  2  0  0  2  0  0  3  1  0  0  0  0   0      5.76

Score: 105.441  Columns: 11  Sequences: 10

                *********.....**
CDN1A_HUMAN_ 10 QTSMTDFYHS....KR 21 + 15.0
DNL1_HUMAN_2  2 QRSIMSFFHP....KK 13 + 23.7
DNMT1_HUMAN_ 11 QTTITSHFAKGPA.KR 25 + 14.2
DPOD3_SCHPO_ 11 QKSIMSFFG.....KK 21 + 24.2
ERCC5_HUMAN_ 11 QLRIDSFFRLAQQEKE 26 + 17.1
MSH6_HUMAN_4  4 QSTLYSFFP.....KS 14 + 18.0
RAD27_YEAST_ 11 QGRLDGFFQVVPKTKE 26 + 12.0
RFC1_YEAST_1  1 MVNISDFFG.....KN 11 + 7.59
UNG_HUMAN_4_  4 QKTLYSFFSPSPARKR 19 + 20.2
WRN_HUMAN_14 11 QWKLLRDFDIKL..KN 24 + 2.32

                QKSIDSFFG     KR
                 TTLMD  H      E
                  R T          K
                    Y          N

 A  C  D  E  F  G  H  I  K  L  M  N  P  Q  R  S  T  V  W  Y Del Ins Score
 0  0  0  0  0  0  0  0  0  0  1  0  0  9  0  0  0  0  0  0   0      26.4
                                                                  0 -0.0841
 0  0  0  0  0  1  0  0  2  1  0  0  0  0  1  1  2  1  1  0   0     -4.62
                                                                  0 -0.0841
 0  0  0  0  0  0  0  0  1  0  0  1  0  0  2  3  3  0  0  0   0      4.49
                                                                  0 -0.0841
 0  0  0  0  0  0  0  5  0  4  1  0  0  0  0  0  0  0  0  0   0      17.4
                                                                  0 -0.0841
 0  0  2  0  0  0  0  0  0  1  2  0  0  0  0  1  2  0  0  2   0      0.654
                                                                  0 -0.0841
 0  0  2  0  0  1  0  0  0  0  0  0  0  0  1  6  0  0  0  0   0      8.63
                                                                  0 -0.0841
 0  0  1  0  8  0  1  0  0  0  0  0  0  0  0  0  0  0  0  0   0      20.9
                                                                  0 -0.0841
 0  0  0  0  9  0  0  0  0  0  0  0  0  0  0  0  0  0  0  1   0      32.2
                                                                  0 -0.0841
 1  0  1  0  0  2  2  0  0  0  0  0  1  1  1  1  0  0  0  0   0     -0.714
                                                                 24 -37.2
 0  0  0  0  0  0  0  0 10  0  0  0  0  0  0  0  0  0  0  0   0      32.4
                                                                  0 -0.0841
 0  0  0  2  0  0  0  0  2  0  0  2  0  0  3  1  0  0  0  0   0      5.76

Score: 105.441  Columns: 11  Sequences: 10

                *********.....**
CDN1A_HUMAN_ 10 QTSMTDFYHS....KR 21 + 15.0
DNL1_HUMAN_2  2 QRSIMSFFHP....KK 13 + 23.7
DNMT1_HUMAN_ 11 QTTITSHFAKGPA.KR 25 + 14.2
DPOD3_SCHPO_ 11 QKSIMSFFG.....KK 21 + 24.2
ERCC5_HUMAN_ 11 QLRIDSFFRLAQQEKE 26 + 17.1
MSH6_HUMAN_4  4 QSTLYSFFP.....KS 14 + 18.0
RAD27_YEAST_ 11 QGRLDGFFQVVPKTKE 26 + 12.0
RFC1_YEAST_1  1 MVNISDFFG.....KN 11 + 7.59
UNG_HUMAN_4_  4 QKTLYSFFSPSPARKR 19 + 20.2
WRN_HUMAN_14 11 QWKLLRDFDIKL..KN 24 + 2.32

                QKSIDSFFG     KR
                 TTLMD  H      E
                  R T          K
                    Y          N

 A  C  D  E  F  G  H  I  K  L  M  N  P  Q  R  S  T  V  W  Y Del Ins Score
 0  0  0  0  0  0  0  0  0  0  1  0  0  9  0  0  0  0  0  0   0      26.4
                                                                  0 -0.0841
 0  0  0  0  0  1  0  0  2  1  0  0  0  0  1  1  2  1  1  0   0     -4.62
                                                                  0 -0.0841
 0  0  0  0  0  0  0  0  1  0  0  1  0  0  2  3  3  0  0  0   0      4.49
                                                                  0 -0.0841
 0  0  0  0  0  0  0  5  0  4  1  0  0  0  0  0  0  0  0  0   0      17.4
                                                                  0 -0.0841
 0  0  2  0  0  0  0  0  0  1  2  0  0  0  0  1  2  0  0  2   0      0.654
                                                                  0 -0.0841
 0  0  2  0  0  1  0  0  0  0  0  0  0  0  1  6  0  0  0  0   0      8.63
                                                                  0 -0.0841
 0  0  1  0  8  0  1  0  0  0  0  0  0  0  0  0  0  0  0  0   0      20.9
                                                                  0 -0.0841
 0  0  0  0  9  0  0  0  0  0  0  0  0  0  0  0  0  0  0  1   0      32.2
                                                                  0 -0.0841
 1  0  1  0  0  2  2  0  0  0  0  0  1  1  1  1  0  0  0  0   0     -0.714
                                                                 24 -37.2
 0  0  0  0  0  0  0  0 10  0  0  0  0  0  0  0  0  0  0  0   0      32.4
                                                                  0 -0.0841
 0  0  0  2  0  0  0  0  2  0  0  2  0  0  3  1  0  0  0  0   0      5.76

Score: 105.441  Columns: 11  Sequences: 10

                *********.....**
CDN1A_HUMAN_ 10 QTSMTDFYHS....KR 21 + 15.0
DNL1_HUMAN_2  2 QRSIMSFFHP....KK 13 + 23.7
DNMT1_HUMAN_ 11 QTTITSHFAKGPA.KR 25 + 14.2
DPOD3_SCHPO_ 11 QKSIMSFFG.....KK 21 + 24.2
ERCC5_HUMAN_ 11 QLRIDSFFRLAQQEKE 26 + 17.1
MSH6_HUMAN_4  4 QSTLYSFFP.....KS 14 + 18.0
RAD27_YEAST_ 11 QGRLDGFFQVVPKTKE 26 + 12.0
RFC1_YEAST_1  1 MVNISDFFG.....KN 11 + 7.59
UNG_HUMAN_4_  4 QKTLYSFFSPSPARKR 19 + 20.2
WRN_HUMAN_14 11 QWKLLRDFDIKL..KN 24 + 2.32

                QKSIDSFFG     KR
                 TTLMD  H      E
                  R T          K
                    Y          N

 A  C  D  E  F  G  H  I  K  L  M  N  P  Q  R  S  T  V  W  Y Del Ins Score
 0  0  0  0  0  0  0  0  0  0  1  0  0  9  0  0  0  0  0  0   0      26.4
                                                                  0 -0.0841
 0  0  0  0  0  1  0  0  2  1  0  0  0  0  1  1  2  1  1  0   0     -4.62
                                                                  0 -0.0841
 0  0  0  0  0  0  0  0  1  0  0  1  0  0  2  3  3  0  0  0   0      4.49
                                                                  0 -0.0841
 0  0  0  0  0  0  0  5  0  4  1  0  0  0  0  0  0  0  0  0   0      17.4
                                                                  0 -0.0841
 0  0  2  0  0  0  0  0  0  1  2  0  0  0  0  1  2  0  0  2   0      0.654
                                                                  0 -0.0841
 0  0  2  0  0  1  0  0  0  0  0  0  0  0  1  6  0  0  0  0   0      8.63
                                                                  0 -0.0841
 0  0  1  0  8  0  1  0  0  0  0  0  0  0  0  0  0  0  0  0   0      20.9
                                                                  0 -0.0841
 0  0  0  0  9  0  0  0  0  0  0  0  0  0  0  0  0  0  0  1   0      32.2
                                                                  0 -0.0841
 1  0  1  0  0  2  2  0  0  0  0  0  1  1  1  1  0  0  0  0   0     -0.714
                                                                 24 -37.2
 0  0  0  0  0  0  0  0 10  0  0  0  0  0  0  0  0  0  0  0   0      32.4
                                                                  0 -0.0841
 0  0  0  2  0  0  0  0  2  0  0  2  0  0  3  1  0  0  0  0   0      5.76

Score: 105.441  Columns: 11  Sequences: 10

                *********.....**
CDN1A_HUMAN_ 10 QTSMTDFYHS....KR 21 + 15.0
DNL1_HUMAN_2  2 QRSIMSFFHP....KK 13 + 23.7
DNMT1_HUMAN_ 11 QTTITSHFAKGPA.KR 25 + 14.2
DPOD3_SCHPO_ 11 QKSIMSFFG.....KK 21 + 24.2
ERCC5_HUMAN_ 11 QLRIDSFFRLAQQEKE 26 + 17.1
MSH6_HUMAN_4  4 QSTLYSFFP.....KS 14 + 18.0
RAD27_YEAST_ 11 QGRLDGFFQVVPKTKE 26 + 12.0
RFC1_YEAST_1  1 MVNISDFFG.....KN 11 + 7.59
UNG_HUMAN_4_  4 QKTLYSFFSPSPARKR 19 + 20.2
WRN_HUMAN_14 11 QWKLLRDFDIKL..KN 24 + 2.32

                QKSIDSFFG     KR
                 TTLMD  H      E
                  R T          K
                    Y          N

 A  C  D  E  F  G  H  I  K  L  M  N  P  Q  R  S  T  V  W  Y Del Ins Score
 0  0  0  0  0  0  0  0  0  0  1  0  0  9  0  0  0  0  0  0   0      26.4
                                                                  0 -0.0841
 0  0  0  0  0  1  0  0  2  1  0  0  0  0  1  1  2  1  1  0   0     -4.62
                                                                  0 -0.0841
 0  0  0  0  0  0  0  0  1  0  0  1  0  0  2  3  3  0  0  0   0      4.49
                                                                  0 -0.0841
 0  0  0  0  0  0  0  5  0  4  1  0  0  0  0  0  0  0  0  0   0      17.4
                                                                  0 -0.0841
 0  0  2  0  0  0  0  0  0  1  2  0  0  0  0  1  2  0  0  2   0      0.654
                                                                  0 -0.0841
 0  0  2  0  0  1  0  0  0  0  0  0  0  0  1  6  0  0  0  0   0      8.63
                                                                  0 -0.0841
 0  0  1  0  8  0  1  0  0  0  0  0  0  0  0  0  0  0  0  0   0      20.9
                                                                  0 -0.0841
 0  0  0  0  9  0  0  0  0  0  0  0  0  0  0  0  0  0  0  1   0      32.2
                                                                  0 -0.0841
 1  0  1  0  0  2  2  0  0  0  0  0  1  1  1  1  0  0  0  0   0     -0.714
                                                                 24 -37.2
 0  0  0  0  0  0  0  0 10  0  0  0  0  0  0  0  0  0  0  0   0      32.4
                                                                  0 -0.0841
 0  0  0  2  0  0  0  0  2  0  0  2  0  0  3  1  0  0  0  0   0      5.76

Score: 105.441  Columns: 11  Sequences: 10

                *********.....**
CDN1A_HUMAN_ 10 QTSMTDFYHS....KR 21 + 15.0
DNL1_HUMAN_2  2 QRSIMSFFHP....KK 13 + 23.7
DNMT1_HUMAN_ 11 QTTITSHFAKGPA.KR 25 + 14.2
DPOD3_SCHPO_ 11 QKSIMSFFG.....KK 21 + 24.2
ERCC5_HUMAN_ 11 QLRIDSFFRLAQQEKE 26 + 17.1
MSH6_HUMAN_4  4 QSTLYSFFP.....KS 14 + 18.0
RAD27_YEAST_ 11 QGRLDGFFQVVPKTKE 26 + 12.0
RFC1_YEAST_1  1 MVNISDFFG.....KN 11 + 7.59
UNG_HUMAN_4_  4 QKTLYSFFSPSPARKR 19 + 20.2
WRN_HUMAN_14 11 QWKLLRDFDIKL..KN 24 + 2.32

                QKSIDSFFG     KR
                 TTLMD  H      E
                  R T          K
                    Y          N

 A  C  D  E  F  G  H  I  K  L  M  N  P  Q  R  S  T  V  W  Y Del Ins Score
 0  0  0  0  0  0  0  0  0  0  1  0  0  9  0  0  0  0  0  0   0      26.4
                                                                  0 -0.0841
 0  0  0  0  0  1  0  0  2  1  0  0  0  0  1  1  2  1  1  0   0     -4.62
                                                                  0 -0.0841
 0  0  0  0  0  0  0  0  1  0  0  1  0  0  2  3  3  0  0  0   0      4.49
                                                                  0 -0.0841
 0  0  0  0  0  0  0  5  0  4  1  0  0  0  0  0  0  0  0  0   0      17.4
                                                                  0 -0.0841
 0  0  2  0  0  0  0  0  0  1  2  0  0  0  0  1  2  0  0  2   0      0.654
                                                                  0 -0.0841
 0  0  2  0  0  1  0  0  0  0  0  0  0  0  1  6  0  0  0  0   0      8.63
                                                                  0 -0.0841
 0  0  1  0  8  0  1  0  0  0  0  0  0  0  0  0  0  0  0  0   0      20.9
                                                                  0 -0.0841
 0  0  0  0  9  0  0  0  0  0  0  0  0  0  0  0  0  0  0  1   0      32.2
                                                                  0 -0.0841
 1  0  1  0  0  2  2  0  0  0  0  0  1  1  1  1  0  0  0  0   0     -0.714
                                                                 24 -37.2
 0  0  0  0  0  0  0  0 10  0  0  0  0  0  0  0  0  0  0  0   0      32.4
                                                                  0 -0.0841
 0  0  0  2  0  0  0  0  2  0  0  2  0  0  3  1  0  0  0  0   0      5.76

Score: 105.441  Columns: 11  Sequences: 10

                *********.....**
CDN1A_HUMAN_ 10 QTSMTDFYHS....KR 21 + 15.0
DNL1_HUMAN_2  2 QRSIMSFFHP....KK 13 + 23.7
DNMT1_HUMAN_ 11 QTTITSHFAKGPA.KR 25 + 14.2
DPOD3_SCHPO_ 11 QKSIMSFFG.....KK 21 + 24.2
ERCC5_HUMAN_ 11 QLRIDSFFRLAQQEKE 26 + 17.1
MSH6_HUMAN_4  4 QSTLYSFFP.....KS 14 + 18.0
RAD27_YEAST_ 11 QGRLDGFFQVVPKTKE 26 + 12.0
RFC1_YEAST_1  1 MVNISDFFG.....KN 11 + 7.59
UNG_HUMAN_4_  4 QKTLYSFFSPSPARKR 19 + 20.2
WRN_HUMAN_14 11 QWKLLRDFDIKL..KN 24 + 2.32

                QKSIDSFFG     KR
                 TTLMD  H      E
                  R T          K
                    Y          N

 A  C  D  E  F  G  H  I  K  L  M  N  P  Q  R  S  T  V  W  Y Del Ins Score
 0  0  0  0  0  0  0  0  0  0  1  0  0  9  0  0  0  0  0  0   0      26.4
                                                                  0 -0.0841
 0  0  0  0  0  1  0  0  2  1  0  0  0  0  1  1  2  1  1  0   0     -4.62
                                                                  0 -0.0841
 0  0  0  0  0  0  0  0  1  0  0  1  0  0  2  3  3  0  0  0   0      4.49
                                                                  0 -0.0841
 0  0  0  0  0  0  0  5  0  4  1  0  0  0  0  0  0  0  0  0   0      17.4
                                                                  0 -0.0841
 0  0  2  0  0  0  0  0  0  1  2  0  0  0  0  1  2  0  0  2   0      0.654
                                                                  0 -0.0841
 0  0  2  0  0  1  0  0  0  0  0  0  0  0  1  6  0  0  0  0   0      8.63
                                                                  0 -0.0841
 0  0  1  0  8  0  1  0  0  0  0  0  0  0  0  0  0  0  0  0   0      20.9
                                                                  0 -0.0841
 0  0  0  0  9  0  0  0  0  0  0  0  0  0  0  0  0  0  0  1   0      32.2
                                                                  0 -0.0841
 1  0  1  0  0  2  2  0  0  0  0  0  1  1  1  1  0  0  0  0   0     -0.714
                                                                 24 -37.2
 0  0  0  0  0  0  0  0 10  0  0  0  0  0  0  0  0  0  0  0   0      32.4
                                                                  0 -0.0841
 0  0  0  2  0  0  0  0  2  0  0  2  0  0  3  1  0  0  0  0   0      5.76

Score: 105.441  Columns: 11  Sequences: 10

                *********.....**
CDN1A_HUMAN_ 10 QTSMTDFYHS....KR 21 + 15.0
DNL1_HUMAN_2  2 QRSIMSFFHP....KK 13 + 23.7
DNMT1_HUMAN_ 11 QTTITSHFAKGPA.KR 25 + 14.2
DPOD3_SCHPO_ 11 QKSIMSFFG.....KK 21 + 24.2
ERCC5_HUMAN_ 11 QLRIDSFFRLAQQEKE 26 + 17.1
MSH6_HUMAN_4  4 QSTLYSFFP.....KS 14 + 18.0
RAD27_YEAST_ 11 QGRLDGFFQVVPKTKE 26 + 12.0
RFC1_YEAST_1  1 MVNISDFFG.....KN 11 + 7.59
UNG_HUMAN_4_  4 QKTLYSFFSPSPARKR 19 + 20.2
WRN_HUMAN_14 11 QWKLLRDFDIKL..KN 24 + 2.32

                QKSIDSFFG     KR
                 TTLMD  H      E
                  R T          K
                    Y          N

 A  C  D  E  F  G  H  I  K  L  M  N  P  Q  R  S  T  V  W  Y Del Ins Score
 0  0  0  0  0  0  0  0  0  0  1  0  0  9  0  0  0  0  0  0   0      26.4
                                                                  0 -0.0841
 0  0  0  0  0  1  0  0  2  1  0  0  0  0  1  1  2  1  1  0   0     -4.62
                                                                  0 -0.0841
 0  0  0  0  0  0  0  0  1  0  0  1  0  0  2  3  3  0  0  0   0      4.49
                                                                  0 -0.0841
 0  0  0  0  0  0  0  5  0  4  1  0  0  0  0  0  0  0  0  0   0      17.4
                                                                  0 -0.0841
 0  0  2  0  0  0  0  0  0  1  2  0  0  0  0  1  2  0  0  2   0      0.654
                                                                  0 -0.0841
 0  0  2  0  0  1  0  0  0  0  0  0  0  0  1  6  0  0  0  0   0      8.63
                                                                  0 -0.0841
 0  0  1  0  8  0  1  0  0  0  0  0  0  0  0  0  0  0  0  0   0      20.9
                                                                  0 -0.0841
 0  0  0  0  9  0  0  0  0  0  0  0  0  0  0  0  0  0  0  1   0      32.2
                                                                  0 -0.0841
 1  0  1  0  0  2  2  0  0  0  0  0  1  1  1  1  0  0  0  0   0     -0.714
                                                                 24 -37.2
 0  0  0  0  0  0  0  0 10  0  0  0  0  0  0  0  0  0  0  0   0      32.4
                                                                  0 -0.0841
 0  0  0  2  0  0  0  0  2  0  0  2  0  0  3  1  0  0  0  0   0      5.76

Score: 105.441  Columns: 11  Sequences: 10

                *********.....**
CDN1A_HUMAN_ 10 QTSMTDFYHS....KR 21 + 15.0
DNL1_HUMAN_2  2 QRSIMSFFHP....KK 13 + 23.7
DNMT1_HUMAN_ 11 QTTITSHFAKGPA.KR 25 + 14.2
DPOD3_SCHPO_ 11 QKSIMSFFG.....KK 21 + 24.2
ERCC5_HUMAN_ 11 QLRIDSFFRLAQQEKE 26 + 17.1
MSH6_HUMAN_4  4 QSTLYSFFP.....KS 14 + 18.0
RAD27_YEAST_ 11 QGRLDGFFQVVPKTKE 26 + 12.0
RFC1_YEAST_1  1 MVNISDFFG.....KN 11 + 7.59
UNG_HUMAN_4_  4 QKTLYSFFSPSPARKR 19 + 20.2
WRN_HUMAN_14 11 QWKLLRDFDIKL..KN 24 + 2.32

                QKSIDSFFG     KR
                 TTLMD  H      E
                  R T          K
                    Y          N

 A  C  D  E  F  G  H  I  K  L  M  N  P  Q  R  S  T  V  W  Y Del Ins Score
 0  0  0  0  0  0  0  0  0  0  1  0  0  9  0  0  0  0  0  0   0      26.4
                                                                  0 -0.0841
 0  0  0  0  0  1  0  0  2  1  0  0  0  0  1  1  2  1  1  0   0     -4.62
                                                                  0 -0.0841
 0  0  0  0  0  0  0  0  1  0  0  1  0  0  2  3  3  0  0  0   0      4.49
                                                                  0 -0.0841
 0  0  0  0  0  0  0  5  0  4  1  0  0  0  0  0  0  0  0  0   0      17.4
                                                                  0 -0.0841
 0  0  2  0  0  0  0  0  0  1  2  0  0  0  0  1  2  0  0  2   0      0.654
                                                                  0 -0.0841
 0  0  2  0  0  1  0  0  0  0  0  0  0  0  1  6  0  0  0  0   0      8.63
                                                                  0 -0.0841
 0  0  1  0  8  0  1  0  0  0  0  0  0  0  0  0  0  0  0  0   0      20.9
                                                                  0 -0.0841
 0  0  0  0  9  0  0  0  0  0  0  0  0  0  0  0  0  0  0  1   0      32.2
                                                                  0 -0.0841
 1  0  1  0  0  2  2  0  0  0  0  0  1  1  1  1  0  0  0  0   0     -0.714
                                                                 24 -37.2
 0  0  0  0  0  0  0  0 10  0  0  0  0  0  0  0  0  0  0  0   0      32.4
                                                                  0 -0.0841
 0  0  0  2  0  0  0  0  2  0  0  2  0  0  3  1  0  0  0  0   0      5.76
