# Supplementary material for: Discovering Sequence Motifs with Arbitrary Insertions and Deletions
Source: PLoS Comput Biol. 2008 May 9;4(5):e1000071. doi: 10.1371/journal.pcbi.1000071 (PMC2323616; doi:10.1371/journal.pcbi.1000071)
Supplement: Dataset S3 — GLAM2 Motifs Made from ELM Sites (0.05 MB ZIP) [file pcbi.1000071.s004.zip › S3/LIG_PIP2_ANTH_1.fas.glam2]

GLAM2: Gapped Local Alignment of Motifs
Version 431:531M

glam2 -q 1e99 -r 10 -n 100000 -z 0 -D 0.1 -E 2 -I 0.02 -J 1 p elm-sites-10-fasta-6/LIG_PIP2_ANTH_1.fas
Sequences: 3
Greatest sequence length: 34
Residue counts: A=11 C=3 D=6 E=5 F=3 G=4 H=4 I=5 K=16 L=9 M=1 N=5 P=2 Q=1 R=4 S=4 T=7 V=8 W=0 Y=4 x=0

Score: 20.3803  Columns: 6  Sequences: 3

                ******
AP180_RAT_28 20 PKKKHL 25 + 13.8
AP2A1_HUMAN_ 20 SKKKYV 25 + 8.98
O94097_YARLI 20 PKRKHV 25 + 14.2

                PKKKHV
                S R YL

 A  C  D  E  F  G  H  I  K  L  M  N  P  Q  R  S  T  V  W  Y Del Ins Score
 0  0  0  0  0  0  0  0  0  0  0  0  2  0  0  1  0  0  0  0   0      1.69
                                                                  0 -0.0525
 0  0  0  0  0  0  0  0  3  0  0  0  0  0  0  0  0  0  0  0   0      5.01
                                                                  0 -0.0525
 0  0  0  0  0  0  0  0  2  0  0  0  0  0  1  0  0  0  0  0   0      2.78
                                                                  0 -0.0525
 0  0  0  0  0  0  0  0  3  0  0  0  0  0  0  0  0  0  0  0   0      5.01
                                                                  0 -0.0525
 0  0  0  0  0  0  2  0  0  0  0  0  0  0  0  0  0  0  0  1   0      3.72
                                                                  0 -0.0525
 0  0  0  0  0  0  0  0  0  1  0  0  0  0  0  0  0  2  0  0   0      2.45

Score: 20.3803  Columns: 6  Sequences: 3

                ******
AP180_RAT_28 20 PKKKHL 25 + 13.8
AP2A1_HUMAN_ 20 SKKKYV 25 + 8.98
O94097_YARLI 20 PKRKHV 25 + 14.2

                PKKKHV
                S R YL

 A  C  D  E  F  G  H  I  K  L  M  N  P  Q  R  S  T  V  W  Y Del Ins Score
 0  0  0  0  0  0  0  0  0  0  0  0  2  0  0  1  0  0  0  0   0      1.69
                                                                  0 -0.0525
 0  0  0  0  0  0  0  0  3  0  0  0  0  0  0  0  0  0  0  0   0      5.01
                                                                  0 -0.0525
 0  0  0  0  0  0  0  0  2  0  0  0  0  0  1  0  0  0  0  0   0      2.78
                                                                  0 -0.0525
 0  0  0  0  0  0  0  0  3  0  0  0  0  0  0  0  0  0  0  0   0      5.01
                                                                  0 -0.0525
 0  0  0  0  0  0  2  0  0  0  0  0  0  0  0  0  0  0  0  1   0      3.72
                                                                  0 -0.0525
 0  0  0  0  0  0  0  0  0  1  0  0  0  0  0  0  0  2  0  0   0      2.45

Score: 20.3803  Columns: 6  Sequences: 3

                ******
AP180_RAT_28 20 PKKKHL 25 + 13.8
AP2A1_HUMAN_ 20 SKKKYV 25 + 8.98
O94097_YARLI 20 PKRKHV 25 + 14.2

                PKKKHV
                S R YL

 A  C  D  E  F  G  H  I  K  L  M  N  P  Q  R  S  T  V  W  Y Del Ins Score
 0  0  0  0  0  0  0  0  0  0  0  0  2  0  0  1  0  0  0  0   0      1.69
                                                                  0 -0.0525
 0  0  0  0  0  0  0  0  3  0  0  0  0  0  0  0  0  0  0  0   0      5.01
                                                                  0 -0.0525
 0  0  0  0  0  0  0  0  2  0  0  0  0  0  1  0  0  0  0  0   0      2.78
                                                                  0 -0.0525
 0  0  0  0  0  0  0  0  3  0  0  0  0  0  0  0  0  0  0  0   0      5.01
                                                                  0 -0.0525
 0  0  0  0  0  0  2  0  0  0  0  0  0  0  0  0  0  0  0  1   0      3.72
                                                                  0 -0.0525
 0  0  0  0  0  0  0  0  0  1  0  0  0  0  0  0  0  2  0  0   0      2.45

Score: 20.3803  Columns: 6  Sequences: 3

                ******
AP180_RAT_28 20 PKKKHL 25 + 13.8
AP2A1_HUMAN_ 20 SKKKYV 25 + 8.98
O94097_YARLI 20 PKRKHV 25 + 14.2

                PKKKHV
                S R YL

 A  C  D  E  F  G  H  I  K  L  M  N  P  Q  R  S  T  V  W  Y Del Ins Score
 0  0  0  0  0  0  0  0  0  0  0  0  2  0  0  1  0  0  0  0   0      1.69
                                                                  0 -0.0525
 0  0  0  0  0  0  0  0  3  0  0  0  0  0  0  0  0  0  0  0   0      5.01
                                                                  0 -0.0525
 0  0  0  0  0  0  0  0  2  0  0  0  0  0  1  0  0  0  0  0   0      2.78
                                                                  0 -0.0525
 0  0  0  0  0  0  0  0  3  0  0  0  0  0  0  0  0  0  0  0   0      5.01
                                                                  0 -0.0525
 0  0  0  0  0  0  2  0  0  0  0  0  0  0  0  0  0  0  0  1   0      3.72
                                                                  0 -0.0525
 0  0  0  0  0  0  0  0  0  1  0  0  0  0  0  0  0  2  0  0   0      2.45

Score: 20.3803  Columns: 6  Sequences: 3

                ******
AP180_RAT_28 20 PKKKHL 25 + 13.8
AP2A1_HUMAN_ 20 SKKKYV 25 + 8.98
O94097_YARLI 20 PKRKHV 25 + 14.2

                PKKKHV
                S R YL

 A  C  D  E  F  G  H  I  K  L  M  N  P  Q  R  S  T  V  W  Y Del Ins Score
 0  0  0  0  0  0  0  0  0  0  0  0  2  0  0  1  0  0  0  0   0      1.69
                                                                  0 -0.0525
 0  0  0  0  0  0  0  0  3  0  0  0  0  0  0  0  0  0  0  0   0      5.01
                                                                  0 -0.0525
 0  0  0  0  0  0  0  0  2  0  0  0  0  0  1  0  0  0  0  0   0      2.78
                                                                  0 -0.0525
 0  0  0  0  0  0  0  0  3  0  0  0  0  0  0  0  0  0  0  0   0      5.01
                                                                  0 -0.0525
 0  0  0  0  0  0  2  0  0  0  0  0  0  0  0  0  0  0  0  1   0      3.72
                                                                  0 -0.0525
 0  0  0  0  0  0  0  0  0  1  0  0  0  0  0  0  0  2  0  0   0      2.45

Score: 20.3803  Columns: 6  Sequences: 3

                ******
AP180_RAT_28 20 PKKKHL 25 + 13.8
AP2A1_HUMAN_ 20 SKKKYV 25 + 8.98
O94097_YARLI 20 PKRKHV 25 + 14.2

                PKKKHV
                S R YL

 A  C  D  E  F  G  H  I  K  L  M  N  P  Q  R  S  T  V  W  Y Del Ins Score
 0  0  0  0  0  0  0  0  0  0  0  0  2  0  0  1  0  0  0  0   0      1.69
                                                                  0 -0.0525
 0  0  0  0  0  0  0  0  3  0  0  0  0  0  0  0  0  0  0  0   0      5.01
                                                                  0 -0.0525
 0  0  0  0  0  0  0  0  2  0  0  0  0  0  1  0  0  0  0  0   0      2.78
                                                                  0 -0.0525
 0  0  0  0  0  0  0  0  3  0  0  0  0  0  0  0  0  0  0  0   0      5.01
                                                                  0 -0.0525
 0  0  0  0  0  0  2  0  0  0  0  0  0  0  0  0  0  0  0  1   0      3.72
                                                                  0 -0.0525
 0  0  0  0  0  0  0  0  0  1  0  0  0  0  0  0  0  2  0  0   0      2.45

Score: 20.3803  Columns: 6  Sequences: 3

                ******
AP180_RAT_28 20 PKKKHL 25 + 13.8
AP2A1_HUMAN_ 20 SKKKYV 25 + 8.98
O94097_YARLI 20 PKRKHV 25 + 14.2

                PKKKHV
                S R YL

 A  C  D  E  F  G  H  I  K  L  M  N  P  Q  R  S  T  V  W  Y Del Ins Score
 0  0  0  0  0  0  0  0  0  0  0  0  2  0  0  1  0  0  0  0   0      1.69
                                                                  0 -0.0525
 0  0  0  0  0  0  0  0  3  0  0  0  0  0  0  0  0  0  0  0   0      5.01
                                                                  0 -0.0525
 0  0  0  0  0  0  0  0  2  0  0  0  0  0  1  0  0  0  0  0   0      2.78
                                                                  0 -0.0525
 0  0  0  0  0  0  0  0  3  0  0  0  0  0  0  0  0  0  0  0   0      5.01
                                                                  0 -0.0525
 0  0  0  0  0  0  2  0  0  0  0  0  0  0  0  0  0  0  0  1   0      3.72
                                                                  0 -0.0525
 0  0  0  0  0  0  0  0  0  1  0  0  0  0  0  0  0  2  0  0   0      2.45

Score: 20.3803  Columns: 6  Sequences: 3

                ******
AP180_RAT_28 20 PKKKHL 25 + 13.8
AP2A1_HUMAN_ 20 SKKKYV 25 + 8.98
O94097_YARLI 20 PKRKHV 25 + 14.2

                PKKKHV
                S R YL

 A  C  D  E  F  G  H  I  K  L  M  N  P  Q  R  S  T  V  W  Y Del Ins Score
 0  0  0  0  0  0  0  0  0  0  0  0  2  0  0  1  0  0  0  0   0      1.69
                                                                  0 -0.0525
 0  0  0  0  0  0  0  0  3  0  0  0  0  0  0  0  0  0  0  0   0      5.01
                                                                  0 -0.0525
 0  0  0  0  0  0  0  0  2  0  0  0  0  0  1  0  0  0  0  0   0      2.78
                                                                  0 -0.0525
 0  0  0  0  0  0  0  0  3  0  0  0  0  0  0  0  0  0  0  0   0      5.01
                                                                  0 -0.0525
 0  0  0  0  0  0  2  0  0  0  0  0  0  0  0  0  0  0  0  1   0      3.72
                                                                  0 -0.0525
 0  0  0  0  0  0  0  0  0  1  0  0  0  0  0  0  0  2  0  0   0      2.45

Score: 20.3803  Columns: 6  Sequences: 3

                ******
AP180_RAT_28 20 PKKKHL 25 + 13.8
AP2A1_HUMAN_ 20 SKKKYV 25 + 8.98
O94097_YARLI 20 PKRKHV 25 + 14.2

                PKKKHV
                S R YL

 A  C  D  E  F  G  H  I  K  L  M  N  P  Q  R  S  T  V  W  Y Del Ins Score
 0  0  0  0  0  0  0  0  0  0  0  0  2  0  0  1  0  0  0  0   0      1.69
                                                                  0 -0.0525
 0  0  0  0  0  0  0  0  3  0  0  0  0  0  0  0  0  0  0  0   0      5.01
                                                                  0 -0.0525
 0  0  0  0  0  0  0  0  2  0  0  0  0  0  1  0  0  0  0  0   0      2.78
                                                                  0 -0.0525
 0  0  0  0  0  0  0  0  3  0  0  0  0  0  0  0  0  0  0  0   0      5.01
                                                                  0 -0.0525
 0  0  0  0  0  0  2  0  0  0  0  0  0  0  0  0  0  0  0  1   0      3.72
                                                                  0 -0.0525
 0  0  0  0  0  0  0  0  0  1  0  0  0  0  0  0  0  2  0  0   0      2.45

Score: 20.1558  Columns: 10  Sequences: 3

                **********
AP180_RAT_28 20 PKKKHLDYLI 29 + 15.9
AP2A1_HUMAN_ 20 SKKKYVCKLL 29 + 8.49
O94097_YARLI 20 PKRKHVRACI 29 + 14.0

                PKKKHVCALI
                S R YLDKCL
                      RY  

 A  C  D  E  F  G  H  I  K  L  M  N  P  Q  R  S  T  V  W  Y Del Ins Score
 0  0  0  0  0  0  0  0  0  0  0  0  2  0  0  1  0  0  0  0   0      1.69
                                                                  0 -0.0525
 0  0  0  0  0  0  0  0  3  0  0  0  0  0  0  0  0  0  0  0   0      5.01
                                                                  0 -0.0525
 0  0  0  0  0  0  0  0  2  0  0  0  0  0  1  0  0  0  0  0   0      2.78
                                                                  0 -0.0525
 0  0  0  0  0  0  0  0  3  0  0  0  0  0  0  0  0  0  0  0   0      5.01
                                                                  0 -0.0525
 0  0  0  0  0  0  2  0  0  0  0  0  0  0  0  0  0  0  0  1   0      3.72
                                                                  0 -0.0525
 0  0  0  0  0  0  0  0  0  1  0  0  0  0  0  0  0  2  0  0   0      2.45
                                                                  0 -0.0525
 0  1  1  0  0  0  0  0  0  0  0  0  0  0  1  0  0  0  0  0   0     -2.30
                                                                  0 -0.0525
 1  0  0  0  0  0  0  0  1  0  0  0  0  0  0  0  0  0  0  1   0     -1.57
                                                                  0 -0.0525
 0  1  0  0  0  0  0  0  0  2  0  0  0  0  0  0  0  0  0  0   0      0.666
                                                                  0 -0.0525
 0  0  0  0  0  0  0  2  0  1  0  0  0  0  0  0  0  0  0  0   0      3.19
