# Supplementary material for: Discovering Sequence Motifs with Arbitrary Insertions and Deletions
Source: PLoS Comput Biol. 2008 May 9;4(5):e1000071. doi: 10.1371/journal.pcbi.1000071 (PMC2323616; doi:10.1371/journal.pcbi.1000071)
Supplement: Dataset S3 — GLAM2 Motifs Made from ELM Sites (0.05 MB ZIP) [file pcbi.1000071.s004.zip › S3/LIG_RB.fas.glam2]

GLAM2: Gapped Local Alignment of Motifs
Version 431:531M

glam2 -q 1e99 -r 10 -n 100000 -z 0 -D 0.1 -E 2 -I 0.02 -J 1 p elm-sites-10-fasta-6/LIG_RB.fas
Sequences: 24
Greatest sequence length: 25
Residue counts: A=33 C=27 D=49 E=88 F=17 G=22 H=15 I=31 K=26 L=63 M=12 N=18 P=31 Q=18 R=17 S=43 T=33 V=24 W=5 Y=17 x=0

Score: 254.176  Columns: 5  Sequences: 24

                *****
AHR_HUMAN_33 11 LYCAE 15 + 13.3
ARI4A_HUMAN_ 11 LVCHE 15 + 15.2
CCND1_HUMAN_  5 LLCCE  9 + 8.70
ELF1_HUMAN_5 11 LACVE 15 + 8.57
HP1_DROME_61 11 LDCQD 15 + 6.56
IFI4_MOUSE_4 11 LVCGE 15 + 11.6
JAD1A_HUMAN_ 11 LFCDE 15 + 15.1
M3K5_HUMAN_9 11 LKCFE 15 + 10.7
POLN_RUBVT_1 11 LPCAE 15 + 9.84
PP71_HCMVA_2 11 LACSD 15 + 8.22
PRDM2_HUMAN_ 11 IRCDE 15 + 5.86
Q8UYK9_WDV_1 11 LICHE 15 + 13.4
Q9HC82_HUMAN 11 LRCHE 15 + 14.2
Q9WIJ4_9VIRU 11 LSCRE 15 + 9.19
Q9WKM8_9VIRU 11 LYCDE 15 + 15.3
Q9Y6B2_HUMAN 11 LGCDE 15 + 11.4
RBBP8_HUMAN_ 11 LECEE 15 + 10.3
RBBP9_HUMAN_ 11 LHCDE 15 + 12.9
RFC1_HUMAN_6 12 LVCQE 16 + 13.6
SMCA2_HUMAN_ 11 LTCEE 15 + 11.0
TALA_SV40_10 11 LFCSE 15 + 13.3
TRAP1_HUMAN_ 11 LFCFE 15 + 13.6
UBP4_HUMAN_4 11 LVCPE 15 + 11.6
VE7_HPV16_22 11 LYCYE 15 + 11.8

                L CDE

 A  C  D  E  F  G  H  I  K  L  M  N  P  Q  R  S  T  V  W  Y Del Ins Score
 0  0  0  0  0  0  0  1  0 23  0  0  0  0  0  0  0  0  0  0   0      66.3
                                                                  0 -0.108
 2  0  1  1  3  1  1  1  1  1  0  0  1  0  2  1  1  4  0  3   0     -7.86
                                                                  0 -0.108
 0 24  0  0  0  0  0  0  0  0  0  0  0  0  0  0  0  0  0  0   0      129.
                                                                  0 -0.108
 2  1  5  2  2  1  3  0  0  0  0  0  1  2  1  2  0  1  0  1   0     -5.02
                                                                  0 -0.108
 0  0  2 22  0  0  0  0  0  0  0  0  0  0  0  0  0  0  0  0   0      72.6

Score: 254.176  Columns: 5  Sequences: 24

                *****
AHR_HUMAN_33 11 LYCAE 15 + 13.3
ARI4A_HUMAN_ 11 LVCHE 15 + 15.2
CCND1_HUMAN_  5 LLCCE  9 + 8.70
ELF1_HUMAN_5 11 LACVE 15 + 8.57
HP1_DROME_61 11 LDCQD 15 + 6.56
IFI4_MOUSE_4 11 LVCGE 15 + 11.6
JAD1A_HUMAN_ 11 LFCDE 15 + 15.1
M3K5_HUMAN_9 11 LKCFE 15 + 10.7
POLN_RUBVT_1 11 LPCAE 15 + 9.84
PP71_HCMVA_2 11 LACSD 15 + 8.22
PRDM2_HUMAN_ 11 IRCDE 15 + 5.86
Q8UYK9_WDV_1 11 LICHE 15 + 13.4
Q9HC82_HUMAN 11 LRCHE 15 + 14.2
Q9WIJ4_9VIRU 11 LSCRE 15 + 9.19
Q9WKM8_9VIRU 11 LYCDE 15 + 15.3
Q9Y6B2_HUMAN 11 LGCDE 15 + 11.4
RBBP8_HUMAN_ 11 LECEE 15 + 10.3
RBBP9_HUMAN_ 11 LHCDE 15 + 12.9
RFC1_HUMAN_6 12 LVCQE 16 + 13.6
SMCA2_HUMAN_ 11 LTCEE 15 + 11.0
TALA_SV40_10 11 LFCSE 15 + 13.3
TRAP1_HUMAN_ 11 LFCFE 15 + 13.6
UBP4_HUMAN_4 11 LVCPE 15 + 11.6
VE7_HPV16_22 11 LYCYE 15 + 11.8

                L CDE

 A  C  D  E  F  G  H  I  K  L  M  N  P  Q  R  S  T  V  W  Y Del Ins Score
 0  0  0  0  0  0  0  1  0 23  0  0  0  0  0  0  0  0  0  0   0      66.3
                                                                  0 -0.108
 2  0  1  1  3  1  1  1  1  1  0  0  1  0  2  1  1  4  0  3   0     -7.86
                                                                  0 -0.108
 0 24  0  0  0  0  0  0  0  0  0  0  0  0  0  0  0  0  0  0   0      129.
                                                                  0 -0.108
 2  1  5  2  2  1  3  0  0  0  0  0  1  2  1  2  0  1  0  1   0     -5.02
                                                                  0 -0.108
 0  0  2 22  0  0  0  0  0  0  0  0  0  0  0  0  0  0  0  0   0      72.6

Score: 254.176  Columns: 5  Sequences: 24

                *****
AHR_HUMAN_33 11 LYCAE 15 + 13.3
ARI4A_HUMAN_ 11 LVCHE 15 + 15.2
CCND1_HUMAN_  5 LLCCE  9 + 8.70
ELF1_HUMAN_5 11 LACVE 15 + 8.57
HP1_DROME_61 11 LDCQD 15 + 6.56
IFI4_MOUSE_4 11 LVCGE 15 + 11.6
JAD1A_HUMAN_ 11 LFCDE 15 + 15.1
M3K5_HUMAN_9 11 LKCFE 15 + 10.7
POLN_RUBVT_1 11 LPCAE 15 + 9.84
PP71_HCMVA_2 11 LACSD 15 + 8.22
PRDM2_HUMAN_ 11 IRCDE 15 + 5.86
Q8UYK9_WDV_1 11 LICHE 15 + 13.4
Q9HC82_HUMAN 11 LRCHE 15 + 14.2
Q9WIJ4_9VIRU 11 LSCRE 15 + 9.19
Q9WKM8_9VIRU 11 LYCDE 15 + 15.3
Q9Y6B2_HUMAN 11 LGCDE 15 + 11.4
RBBP8_HUMAN_ 11 LECEE 15 + 10.3
RBBP9_HUMAN_ 11 LHCDE 15 + 12.9
RFC1_HUMAN_6 12 LVCQE 16 + 13.6
SMCA2_HUMAN_ 11 LTCEE 15 + 11.0
TALA_SV40_10 11 LFCSE 15 + 13.3
TRAP1_HUMAN_ 11 LFCFE 15 + 13.6
UBP4_HUMAN_4 11 LVCPE 15 + 11.6
VE7_HPV16_22 11 LYCYE 15 + 11.8

                L CDE

 A  C  D  E  F  G  H  I  K  L  M  N  P  Q  R  S  T  V  W  Y Del Ins Score
 0  0  0  0  0  0  0  1  0 23  0  0  0  0  0  0  0  0  0  0   0      66.3
                                                                  0 -0.108
 2  0  1  1  3  1  1  1  1  1  0  0  1  0  2  1  1  4  0  3   0     -7.86
                                                                  0 -0.108
 0 24  0  0  0  0  0  0  0  0  0  0  0  0  0  0  0  0  0  0   0      129.
                                                                  0 -0.108
 2  1  5  2  2  1  3  0  0  0  0  0  1  2  1  2  0  1  0  1   0     -5.02
                                                                  0 -0.108
 0  0  2 22  0  0  0  0  0  0  0  0  0  0  0  0  0  0  0  0   0      72.6

Score: 254.176  Columns: 5  Sequences: 24

                *****
AHR_HUMAN_33 11 LYCAE 15 + 13.3
ARI4A_HUMAN_ 11 LVCHE 15 + 15.2
CCND1_HUMAN_  5 LLCCE  9 + 8.70
ELF1_HUMAN_5 11 LACVE 15 + 8.57
HP1_DROME_61 11 LDCQD 15 + 6.56
IFI4_MOUSE_4 11 LVCGE 15 + 11.6
JAD1A_HUMAN_ 11 LFCDE 15 + 15.1
M3K5_HUMAN_9 11 LKCFE 15 + 10.7
POLN_RUBVT_1 11 LPCAE 15 + 9.84
PP71_HCMVA_2 11 LACSD 15 + 8.22
PRDM2_HUMAN_ 11 IRCDE 15 + 5.86
Q8UYK9_WDV_1 11 LICHE 15 + 13.4
Q9HC82_HUMAN 11 LRCHE 15 + 14.2
Q9WIJ4_9VIRU 11 LSCRE 15 + 9.19
Q9WKM8_9VIRU 11 LYCDE 15 + 15.3
Q9Y6B2_HUMAN 11 LGCDE 15 + 11.4
RBBP8_HUMAN_ 11 LECEE 15 + 10.3
RBBP9_HUMAN_ 11 LHCDE 15 + 12.9
RFC1_HUMAN_6 12 LVCQE 16 + 13.6
SMCA2_HUMAN_ 11 LTCEE 15 + 11.0
TALA_SV40_10 11 LFCSE 15 + 13.3
TRAP1_HUMAN_ 11 LFCFE 15 + 13.6
UBP4_HUMAN_4 11 LVCPE 15 + 11.6
VE7_HPV16_22 11 LYCYE 15 + 11.8

                L CDE

 A  C  D  E  F  G  H  I  K  L  M  N  P  Q  R  S  T  V  W  Y Del Ins Score
 0  0  0  0  0  0  0  1  0 23  0  0  0  0  0  0  0  0  0  0   0      66.3
                                                                  0 -0.108
 2  0  1  1  3  1  1  1  1  1  0  0  1  0  2  1  1  4  0  3   0     -7.86
                                                                  0 -0.108
 0 24  0  0  0  0  0  0  0  0  0  0  0  0  0  0  0  0  0  0   0      129.
                                                                  0 -0.108
 2  1  5  2  2  1  3  0  0  0  0  0  1  2  1  2  0  1  0  1   0     -5.02
                                                                  0 -0.108
 0  0  2 22  0  0  0  0  0  0  0  0  0  0  0  0  0  0  0  0   0      72.6

Score: 254.176  Columns: 5  Sequences: 24

                *****
AHR_HUMAN_33 11 LYCAE 15 + 13.3
ARI4A_HUMAN_ 11 LVCHE 15 + 15.2
CCND1_HUMAN_  5 LLCCE  9 + 8.70
ELF1_HUMAN_5 11 LACVE 15 + 8.57
HP1_DROME_61 11 LDCQD 15 + 6.56
IFI4_MOUSE_4 11 LVCGE 15 + 11.6
JAD1A_HUMAN_ 11 LFCDE 15 + 15.1
M3K5_HUMAN_9 11 LKCFE 15 + 10.7
POLN_RUBVT_1 11 LPCAE 15 + 9.84
PP71_HCMVA_2 11 LACSD 15 + 8.22
PRDM2_HUMAN_ 11 IRCDE 15 + 5.86
Q8UYK9_WDV_1 11 LICHE 15 + 13.4
Q9HC82_HUMAN 11 LRCHE 15 + 14.2
Q9WIJ4_9VIRU 11 LSCRE 15 + 9.19
Q9WKM8_9VIRU 11 LYCDE 15 + 15.3
Q9Y6B2_HUMAN 11 LGCDE 15 + 11.4
RBBP8_HUMAN_ 11 LECEE 15 + 10.3
RBBP9_HUMAN_ 11 LHCDE 15 + 12.9
RFC1_HUMAN_6 12 LVCQE 16 + 13.6
SMCA2_HUMAN_ 11 LTCEE 15 + 11.0
TALA_SV40_10 11 LFCSE 15 + 13.3
TRAP1_HUMAN_ 11 LFCFE 15 + 13.6
UBP4_HUMAN_4 11 LVCPE 15 + 11.6
VE7_HPV16_22 11 LYCYE 15 + 11.8

                L CDE

 A  C  D  E  F  G  H  I  K  L  M  N  P  Q  R  S  T  V  W  Y Del Ins Score
 0  0  0  0  0  0  0  1  0 23  0  0  0  0  0  0  0  0  0  0   0      66.3
                                                                  0 -0.108
 2  0  1  1  3  1  1  1  1  1  0  0  1  0  2  1  1  4  0  3   0     -7.86
                                                                  0 -0.108
 0 24  0  0  0  0  0  0  0  0  0  0  0  0  0  0  0  0  0  0   0      129.
                                                                  0 -0.108
 2  1  5  2  2  1  3  0  0  0  0  0  1  2  1  2  0  1  0  1   0     -5.02
                                                                  0 -0.108
 0  0  2 22  0  0  0  0  0  0  0  0  0  0  0  0  0  0  0  0   0      72.6

Score: 254.176  Columns: 5  Sequences: 24

                *****
AHR_HUMAN_33 11 LYCAE 15 + 13.3
ARI4A_HUMAN_ 11 LVCHE 15 + 15.2
CCND1_HUMAN_  5 LLCCE  9 + 8.70
ELF1_HUMAN_5 11 LACVE 15 + 8.57
HP1_DROME_61 11 LDCQD 15 + 6.56
IFI4_MOUSE_4 11 LVCGE 15 + 11.6
JAD1A_HUMAN_ 11 LFCDE 15 + 15.1
M3K5_HUMAN_9 11 LKCFE 15 + 10.7
POLN_RUBVT_1 11 LPCAE 15 + 9.84
PP71_HCMVA_2 11 LACSD 15 + 8.22
PRDM2_HUMAN_ 11 IRCDE 15 + 5.86
Q8UYK9_WDV_1 11 LICHE 15 + 13.4
Q9HC82_HUMAN 11 LRCHE 15 + 14.2
Q9WIJ4_9VIRU 11 LSCRE 15 + 9.19
Q9WKM8_9VIRU 11 LYCDE 15 + 15.3
Q9Y6B2_HUMAN 11 LGCDE 15 + 11.4
RBBP8_HUMAN_ 11 LECEE 15 + 10.3
RBBP9_HUMAN_ 11 LHCDE 15 + 12.9
RFC1_HUMAN_6 12 LVCQE 16 + 13.6
SMCA2_HUMAN_ 11 LTCEE 15 + 11.0
TALA_SV40_10 11 LFCSE 15 + 13.3
TRAP1_HUMAN_ 11 LFCFE 15 + 13.6
UBP4_HUMAN_4 11 LVCPE 15 + 11.6
VE7_HPV16_22 11 LYCYE 15 + 11.8

                L CDE

 A  C  D  E  F  G  H  I  K  L  M  N  P  Q  R  S  T  V  W  Y Del Ins Score
 0  0  0  0  0  0  0  1  0 23  0  0  0  0  0  0  0  0  0  0   0      66.3
                                                                  0 -0.108
 2  0  1  1  3  1  1  1  1  1  0  0  1  0  2  1  1  4  0  3   0     -7.86
                                                                  0 -0.108
 0 24  0  0  0  0  0  0  0  0  0  0  0  0  0  0  0  0  0  0   0      129.
                                                                  0 -0.108
 2  1  5  2  2  1  3  0  0  0  0  0  1  2  1  2  0  1  0  1   0     -5.02
                                                                  0 -0.108
 0  0  2 22  0  0  0  0  0  0  0  0  0  0  0  0  0  0  0  0   0      72.6

Score: 254.176  Columns: 5  Sequences: 24

                *****
AHR_HUMAN_33 11 LYCAE 15 + 13.3
ARI4A_HUMAN_ 11 LVCHE 15 + 15.2
CCND1_HUMAN_  5 LLCCE  9 + 8.70
ELF1_HUMAN_5 11 LACVE 15 + 8.57
HP1_DROME_61 11 LDCQD 15 + 6.56
IFI4_MOUSE_4 11 LVCGE 15 + 11.6
JAD1A_HUMAN_ 11 LFCDE 15 + 15.1
M3K5_HUMAN_9 11 LKCFE 15 + 10.7
POLN_RUBVT_1 11 LPCAE 15 + 9.84
PP71_HCMVA_2 11 LACSD 15 + 8.22
PRDM2_HUMAN_ 11 IRCDE 15 + 5.86
Q8UYK9_WDV_1 11 LICHE 15 + 13.4
Q9HC82_HUMAN 11 LRCHE 15 + 14.2
Q9WIJ4_9VIRU 11 LSCRE 15 + 9.19
Q9WKM8_9VIRU 11 LYCDE 15 + 15.3
Q9Y6B2_HUMAN 11 LGCDE 15 + 11.4
RBBP8_HUMAN_ 11 LECEE 15 + 10.3
RBBP9_HUMAN_ 11 LHCDE 15 + 12.9
RFC1_HUMAN_6 12 LVCQE 16 + 13.6
SMCA2_HUMAN_ 11 LTCEE 15 + 11.0
TALA_SV40_10 11 LFCSE 15 + 13.3
TRAP1_HUMAN_ 11 LFCFE 15 + 13.6
UBP4_HUMAN_4 11 LVCPE 15 + 11.6
VE7_HPV16_22 11 LYCYE 15 + 11.8

                L CDE

 A  C  D  E  F  G  H  I  K  L  M  N  P  Q  R  S  T  V  W  Y Del Ins Score
 0  0  0  0  0  0  0  1  0 23  0  0  0  0  0  0  0  0  0  0   0      66.3
                                                                  0 -0.108
 2  0  1  1  3  1  1  1  1  1  0  0  1  0  2  1  1  4  0  3   0     -7.86
                                                                  0 -0.108
 0 24  0  0  0  0  0  0  0  0  0  0  0  0  0  0  0  0  0  0   0      129.
                                                                  0 -0.108
 2  1  5  2  2  1  3  0  0  0  0  0  1  2  1  2  0  1  0  1   0     -5.02
                                                                  0 -0.108
 0  0  2 22  0  0  0  0  0  0  0  0  0  0  0  0  0  0  0  0   0      72.6

Score: 254.176  Columns: 5  Sequences: 24

                *****
AHR_HUMAN_33 11 LYCAE 15 + 13.3
ARI4A_HUMAN_ 11 LVCHE 15 + 15.2
CCND1_HUMAN_  5 LLCCE  9 + 8.70
ELF1_HUMAN_5 11 LACVE 15 + 8.57
HP1_DROME_61 11 LDCQD 15 + 6.56
IFI4_MOUSE_4 11 LVCGE 15 + 11.6
JAD1A_HUMAN_ 11 LFCDE 15 + 15.1
M3K5_HUMAN_9 11 LKCFE 15 + 10.7
POLN_RUBVT_1 11 LPCAE 15 + 9.84
PP71_HCMVA_2 11 LACSD 15 + 8.22
PRDM2_HUMAN_ 11 IRCDE 15 + 5.86
Q8UYK9_WDV_1 11 LICHE 15 + 13.4
Q9HC82_HUMAN 11 LRCHE 15 + 14.2
Q9WIJ4_9VIRU 11 LSCRE 15 + 9.19
Q9WKM8_9VIRU 11 LYCDE 15 + 15.3
Q9Y6B2_HUMAN 11 LGCDE 15 + 11.4
RBBP8_HUMAN_ 11 LECEE 15 + 10.3
RBBP9_HUMAN_ 11 LHCDE 15 + 12.9
RFC1_HUMAN_6 12 LVCQE 16 + 13.6
SMCA2_HUMAN_ 11 LTCEE 15 + 11.0
TALA_SV40_10 11 LFCSE 15 + 13.3
TRAP1_HUMAN_ 11 LFCFE 15 + 13.6
UBP4_HUMAN_4 11 LVCPE 15 + 11.6
VE7_HPV16_22 11 LYCYE 15 + 11.8

                L CDE

 A  C  D  E  F  G  H  I  K  L  M  N  P  Q  R  S  T  V  W  Y Del Ins Score
 0  0  0  0  0  0  0  1  0 23  0  0  0  0  0  0  0  0  0  0   0      66.3
                                                                  0 -0.108
 2  0  1  1  3  1  1  1  1  1  0  0  1  0  2  1  1  4  0  3   0     -7.86
                                                                  0 -0.108
 0 24  0  0  0  0  0  0  0  0  0  0  0  0  0  0  0  0  0  0   0      129.
                                                                  0 -0.108
 2  1  5  2  2  1  3  0  0  0  0  0  1  2  1  2  0  1  0  1   0     -5.02
                                                                  0 -0.108
 0  0  2 22  0  0  0  0  0  0  0  0  0  0  0  0  0  0  0  0   0      72.6

Score: 254.176  Columns: 5  Sequences: 24

                *****
AHR_HUMAN_33 11 LYCAE 15 + 13.3
ARI4A_HUMAN_ 11 LVCHE 15 + 15.2
CCND1_HUMAN_  5 LLCCE  9 + 8.70
ELF1_HUMAN_5 11 LACVE 15 + 8.57
HP1_DROME_61 11 LDCQD 15 + 6.56
IFI4_MOUSE_4 11 LVCGE 15 + 11.6
JAD1A_HUMAN_ 11 LFCDE 15 + 15.1
M3K5_HUMAN_9 11 LKCFE 15 + 10.7
POLN_RUBVT_1 11 LPCAE 15 + 9.84
PP71_HCMVA_2 11 LACSD 15 + 8.22
PRDM2_HUMAN_ 11 IRCDE 15 + 5.86
Q8UYK9_WDV_1 11 LICHE 15 + 13.4
Q9HC82_HUMAN 11 LRCHE 15 + 14.2
Q9WIJ4_9VIRU 11 LSCRE 15 + 9.19
Q9WKM8_9VIRU 11 LYCDE 15 + 15.3
Q9Y6B2_HUMAN 11 LGCDE 15 + 11.4
RBBP8_HUMAN_ 11 LECEE 15 + 10.3
RBBP9_HUMAN_ 11 LHCDE 15 + 12.9
RFC1_HUMAN_6 12 LVCQE 16 + 13.6
SMCA2_HUMAN_ 11 LTCEE 15 + 11.0
TALA_SV40_10 11 LFCSE 15 + 13.3
TRAP1_HUMAN_ 11 LFCFE 15 + 13.6
UBP4_HUMAN_4 11 LVCPE 15 + 11.6
VE7_HPV16_22 11 LYCYE 15 + 11.8

                L CDE

 A  C  D  E  F  G  H  I  K  L  M  N  P  Q  R  S  T  V  W  Y Del Ins Score
 0  0  0  0  0  0  0  1  0 23  0  0  0  0  0  0  0  0  0  0   0      66.3
                                                                  0 -0.108
 2  0  1  1  3  1  1  1  1  1  0  0  1  0  2  1  1  4  0  3   0     -7.86
                                                                  0 -0.108
 0 24  0  0  0  0  0  0  0  0  0  0  0  0  0  0  0  0  0  0   0      129.
                                                                  0 -0.108
 2  1  5  2  2  1  3  0  0  0  0  0  1  2  1  2  0  1  0  1   0     -5.02
                                                                  0 -0.108
 0  0  2 22  0  0  0  0  0  0  0  0  0  0  0  0  0  0  0  0   0      72.6

Score: 234.607  Columns: 9  Sequences: 24

                *****......****
AHR_HUMAN_33 11 LYCAE......SHIR 19 + 14.1
ARI4A_HUMAN_ 11 LVCHEV.....DLDD 20 + 17.9
CCND1_HUMAN_  5 LLCCEV.....ETIR 14 + 8.95
ELF1_HUMAN_5 11 LACVE......EPND 19 + 11.8
HP1_DROME_61 11 LDCQDLIQ...QYEA 22 + 6.17
IFI4_MOUSE_4 11 LVCGEH.....SFIK 20 + 14.2
JAD1A_HUMAN_ 11 LFCDEE.....IPIK 20 + 17.9
M3K5_HUMAN_9 11 LKCFEP.....DPDK 20 + 13.8
POLN_RUBVT_1 11 LPCAE......DYRA 19 + 7.11
PP71_HCMVA_2 11 LACSDPN....TYIH 21 + 8.06
PRDM2_HUMAN_ 11 IRCDE......KPED 19 + 7.80
Q8UYK9_WDV_1 11 LICHE......TIES 19 + 15.2
Q9HC82_HUMAN 11 LRCHESQG...ELSS 22 + 12.3
Q9WIJ4_9VIRU 11 LSCRELLPP..EEDD 23 + 9.67
Q9WKM8_9VIRU 11 LYCDEVL....SSSS 21 + 13.0
Q9Y6B2_HUMAN 11 LGCDE......IIDR 19 + 14.6
RBBP8_HUMAN_ 11 LECEEDV....IPDS 21 + 12.7
RBBP9_HUMAN_ 11 LHCDEKT....IIIG 21 + 11.8
RFC1_HUMAN_6 12 LVCQELGY...SYVE 23 + 8.38
SMCA2_HUMAN_ 11 LTCEE......EEEK 19 + 12.8
TALA_SV40_10 11 LFCSEEMP...SSDD 22 + 14.0
TRAP1_HUMAN_ 11 LFCFE......QFDE 19 + 16.5
UBP4_HUMAN_4 11 LVCPECAKVSVTFDP 25 + 7.31
VE7_HPV16_22 11 LYCYE......QLND 19 + 13.4

                L CDE      EPDD
                           S I 

 A  C  D  E  F  G  H  I  K  L  M  N  P  Q  R  S  T  V  W  Y Del Ins Score
 0  0  0  0  0  0  0  1  0 23  0  0  0  0  0  0  0  0  0  0   0      66.3
                                                                  0 -0.108
 2  0  1  1  3  1  1  1  1  1  0  0  1  0  2  1  1  4  0  3   0     -7.86
                                                                  0 -0.108
 0 24  0  0  0  0  0  0  0  0  0  0  0  0  0  0  0  0  0  0   0      129.
                                                                  0 -0.108
 2  1  5  2  2  1  3  0  0  0  0  0  1  2  1  2  0  1  0  1   0     -5.02
                                                                  0 -0.108
 0  0  2 22  0  0  0  0  0  0  0  0  0  0  0  0  0  0  0  0   0      72.6
                                                                 35 -65.1
 0  0  3  5  0  0  0  4  1  0  0  0  0  3  0  5  3  0  0  0   0      12.4
                                                                  0 -0.108
 0  0  0  2  3  0  1  3  0  3  0  0  5  0  0  2  1  0  0  4   0      6.49
                                                                  0 -0.108
 0  0  8  4  0  0  0  6  0  0  0  2  0  0  1  2  0  1  0  0   0      16.8
                                                                  0 -0.108
 2  0  6  2  0  1  1  0  4  0  0  0  1  0  3  4  0  0  0  0   0      10.1
