# Supplementary material for: Discovering Sequence Motifs with Arbitrary Insertions and Deletions
Source: PLoS Comput Biol. 2008 May 9;4(5):e1000071. doi: 10.1371/journal.pcbi.1000071 (PMC2323616; doi:10.1371/journal.pcbi.1000071)
Supplement: Dataset S3 — GLAM2 Motifs Made from ELM Sites (0.05 MB ZIP) [file pcbi.1000071.s004.zip › S3/LIG_RGD.fas.glam2]

GLAM2: Gapped Local Alignment of Motifs
Version 431:531M

glam2 -q 1e99 -r 10 -n 100000 -z 0 -D 0.1 -E 2 -I 0.02 -J 1 p elm-sites-10-fasta-6/LIG_RGD.fas
Sequences: 9
Greatest sequence length: 23
Residue counts: A=10 C=11 D=19 E=14 F=3 G=21 H=3 I=7 K=9 L=5 M=2 N=3 P=17 Q=5 R=15 S=17 T=15 V=15 W=1 Y=15 x=0

Score: 90.2809  Columns: 4  Sequences: 9

                ****
DIS1_TRIEL_4 11 RGDN 14 + 10.5
EDIL3_HUMAN_ 11 RGDT 14 + 13.6
FINC_MOUSE_1 11 RGDS 14 + 13.7
FINC_MOUSE_2 11 RGDV 14 + 12.6
OSTP_RAT_144 11 RGDS 14 + 13.7
SIAL_RAT_289 11 RGDT 14 + 13.6
VTNC_HUMAN_6 11 RGDV 14 + 12.6
VWF_HUMAN_69 11 RGDC 14 + 10.3
VWF_HUMAN_25 11 RGDS 14 + 13.7

                RGDS
                   T
                   V

 A  C  D  E  F  G  H  I  K  L  M  N  P  Q  R  S  T  V  W  Y Del Ins Score
 0  0  0  0  0  0  0  0  0  0  0  0  0  0  9  0  0  0  0  0   0      30.4
                                                                  0 -0.0812
 0  0  0  0  0  9  0  0  0  0  0  0  0  0  0  0  0  0  0  0   0      27.3
                                                                  0 -0.0812
 0  0  9  0  0  0  0  0  0  0  0  0  0  0  0  0  0  0  0  0   0      30.4
                                                                  0 -0.0812
 0  1  0  0  0  0  0  0  0  0  0  1  0  0  0  3  2  2  0  0   0      2.41

Score: 90.2809  Columns: 4  Sequences: 9

                ****
DIS1_TRIEL_4 11 RGDN 14 + 10.5
EDIL3_HUMAN_ 11 RGDT 14 + 13.6
FINC_MOUSE_1 11 RGDS 14 + 13.7
FINC_MOUSE_2 11 RGDV 14 + 12.6
OSTP_RAT_144 11 RGDS 14 + 13.7
SIAL_RAT_289 11 RGDT 14 + 13.6
VTNC_HUMAN_6 11 RGDV 14 + 12.6
VWF_HUMAN_69 11 RGDC 14 + 10.3
VWF_HUMAN_25 11 RGDS 14 + 13.7

                RGDS
                   T
                   V

 A  C  D  E  F  G  H  I  K  L  M  N  P  Q  R  S  T  V  W  Y Del Ins Score
 0  0  0  0  0  0  0  0  0  0  0  0  0  0  9  0  0  0  0  0   0      30.4
                                                                  0 -0.0812
 0  0  0  0  0  9  0  0  0  0  0  0  0  0  0  0  0  0  0  0   0      27.3
                                                                  0 -0.0812
 0  0  9  0  0  0  0  0  0  0  0  0  0  0  0  0  0  0  0  0   0      30.4
                                                                  0 -0.0812
 0  1  0  0  0  0  0  0  0  0  0  1  0  0  0  3  2  2  0  0   0      2.41

Score: 90.2809  Columns: 4  Sequences: 9

                ****
DIS1_TRIEL_4 11 RGDN 14 + 10.5
EDIL3_HUMAN_ 11 RGDT 14 + 13.6
FINC_MOUSE_1 11 RGDS 14 + 13.7
FINC_MOUSE_2 11 RGDV 14 + 12.6
OSTP_RAT_144 11 RGDS 14 + 13.7
SIAL_RAT_289 11 RGDT 14 + 13.6
VTNC_HUMAN_6 11 RGDV 14 + 12.6
VWF_HUMAN_69 11 RGDC 14 + 10.3
VWF_HUMAN_25 11 RGDS 14 + 13.7

                RGDS
                   T
                   V

 A  C  D  E  F  G  H  I  K  L  M  N  P  Q  R  S  T  V  W  Y Del Ins Score
 0  0  0  0  0  0  0  0  0  0  0  0  0  0  9  0  0  0  0  0   0      30.4
                                                                  0 -0.0812
 0  0  0  0  0  9  0  0  0  0  0  0  0  0  0  0  0  0  0  0   0      27.3
                                                                  0 -0.0812
 0  0  9  0  0  0  0  0  0  0  0  0  0  0  0  0  0  0  0  0   0      30.4
                                                                  0 -0.0812
 0  1  0  0  0  0  0  0  0  0  0  1  0  0  0  3  2  2  0  0   0      2.41

Score: 90.2809  Columns: 4  Sequences: 9

                ****
DIS1_TRIEL_4 11 RGDN 14 + 10.5
EDIL3_HUMAN_ 11 RGDT 14 + 13.6
FINC_MOUSE_1 11 RGDS 14 + 13.7
FINC_MOUSE_2 11 RGDV 14 + 12.6
OSTP_RAT_144 11 RGDS 14 + 13.7
SIAL_RAT_289 11 RGDT 14 + 13.6
VTNC_HUMAN_6 11 RGDV 14 + 12.6
VWF_HUMAN_69 11 RGDC 14 + 10.3
VWF_HUMAN_25 11 RGDS 14 + 13.7

                RGDS
                   T
                   V

 A  C  D  E  F  G  H  I  K  L  M  N  P  Q  R  S  T  V  W  Y Del Ins Score
 0  0  0  0  0  0  0  0  0  0  0  0  0  0  9  0  0  0  0  0   0      30.4
                                                                  0 -0.0812
 0  0  0  0  0  9  0  0  0  0  0  0  0  0  0  0  0  0  0  0   0      27.3
                                                                  0 -0.0812
 0  0  9  0  0  0  0  0  0  0  0  0  0  0  0  0  0  0  0  0   0      30.4
                                                                  0 -0.0812
 0  1  0  0  0  0  0  0  0  0  0  1  0  0  0  3  2  2  0  0   0      2.41

Score: 90.2809  Columns: 4  Sequences: 9

                ****
DIS1_TRIEL_4 11 RGDN 14 + 10.5
EDIL3_HUMAN_ 11 RGDT 14 + 13.6
FINC_MOUSE_1 11 RGDS 14 + 13.7
FINC_MOUSE_2 11 RGDV 14 + 12.6
OSTP_RAT_144 11 RGDS 14 + 13.7
SIAL_RAT_289 11 RGDT 14 + 13.6
VTNC_HUMAN_6 11 RGDV 14 + 12.6
VWF_HUMAN_69 11 RGDC 14 + 10.3
VWF_HUMAN_25 11 RGDS 14 + 13.7

                RGDS
                   T
                   V

 A  C  D  E  F  G  H  I  K  L  M  N  P  Q  R  S  T  V  W  Y Del Ins Score
 0  0  0  0  0  0  0  0  0  0  0  0  0  0  9  0  0  0  0  0   0      30.4
                                                                  0 -0.0812
 0  0  0  0  0  9  0  0  0  0  0  0  0  0  0  0  0  0  0  0   0      27.3
                                                                  0 -0.0812
 0  0  9  0  0  0  0  0  0  0  0  0  0  0  0  0  0  0  0  0   0      30.4
                                                                  0 -0.0812
 0  1  0  0  0  0  0  0  0  0  0  1  0  0  0  3  2  2  0  0   0      2.41

Score: 90.2809  Columns: 4  Sequences: 9

                ****
DIS1_TRIEL_4 11 RGDN 14 + 10.5
EDIL3_HUMAN_ 11 RGDT 14 + 13.6
FINC_MOUSE_1 11 RGDS 14 + 13.7
FINC_MOUSE_2 11 RGDV 14 + 12.6
OSTP_RAT_144 11 RGDS 14 + 13.7
SIAL_RAT_289 11 RGDT 14 + 13.6
VTNC_HUMAN_6 11 RGDV 14 + 12.6
VWF_HUMAN_69 11 RGDC 14 + 10.3
VWF_HUMAN_25 11 RGDS 14 + 13.7

                RGDS
                   T
                   V

 A  C  D  E  F  G  H  I  K  L  M  N  P  Q  R  S  T  V  W  Y Del Ins Score
 0  0  0  0  0  0  0  0  0  0  0  0  0  0  9  0  0  0  0  0   0      30.4
                                                                  0 -0.0812
 0  0  0  0  0  9  0  0  0  0  0  0  0  0  0  0  0  0  0  0   0      27.3
                                                                  0 -0.0812
 0  0  9  0  0  0  0  0  0  0  0  0  0  0  0  0  0  0  0  0   0      30.4
                                                                  0 -0.0812
 0  1  0  0  0  0  0  0  0  0  0  1  0  0  0  3  2  2  0  0   0      2.41

Score: 90.2809  Columns: 4  Sequences: 9

                ****
DIS1_TRIEL_4 11 RGDN 14 + 10.5
EDIL3_HUMAN_ 11 RGDT 14 + 13.6
FINC_MOUSE_1 11 RGDS 14 + 13.7
FINC_MOUSE_2 11 RGDV 14 + 12.6
OSTP_RAT_144 11 RGDS 14 + 13.7
SIAL_RAT_289 11 RGDT 14 + 13.6
VTNC_HUMAN_6 11 RGDV 14 + 12.6
VWF_HUMAN_69 11 RGDC 14 + 10.3
VWF_HUMAN_25 11 RGDS 14 + 13.7

                RGDS
                   T
                   V

 A  C  D  E  F  G  H  I  K  L  M  N  P  Q  R  S  T  V  W  Y Del Ins Score
 0  0  0  0  0  0  0  0  0  0  0  0  0  0  9  0  0  0  0  0   0      30.4
                                                                  0 -0.0812
 0  0  0  0  0  9  0  0  0  0  0  0  0  0  0  0  0  0  0  0   0      27.3
                                                                  0 -0.0812
 0  0  9  0  0  0  0  0  0  0  0  0  0  0  0  0  0  0  0  0   0      30.4
                                                                  0 -0.0812
 0  1  0  0  0  0  0  0  0  0  0  1  0  0  0  3  2  2  0  0   0      2.41

Score: 90.2809  Columns: 4  Sequences: 9

                ****
DIS1_TRIEL_4 11 RGDN 14 + 10.5
EDIL3_HUMAN_ 11 RGDT 14 + 13.6
FINC_MOUSE_1 11 RGDS 14 + 13.7
FINC_MOUSE_2 11 RGDV 14 + 12.6
OSTP_RAT_144 11 RGDS 14 + 13.7
SIAL_RAT_289 11 RGDT 14 + 13.6
VTNC_HUMAN_6 11 RGDV 14 + 12.6
VWF_HUMAN_69 11 RGDC 14 + 10.3
VWF_HUMAN_25 11 RGDS 14 + 13.7

                RGDS
                   T
                   V

 A  C  D  E  F  G  H  I  K  L  M  N  P  Q  R  S  T  V  W  Y Del Ins Score
 0  0  0  0  0  0  0  0  0  0  0  0  0  0  9  0  0  0  0  0   0      30.4
                                                                  0 -0.0812
 0  0  0  0  0  9  0  0  0  0  0  0  0  0  0  0  0  0  0  0   0      27.3
                                                                  0 -0.0812
 0  0  9  0  0  0  0  0  0  0  0  0  0  0  0  0  0  0  0  0   0      30.4
                                                                  0 -0.0812
 0  1  0  0  0  0  0  0  0  0  0  1  0  0  0  3  2  2  0  0   0      2.41

Score: 90.2809  Columns: 4  Sequences: 9

                ****
DIS1_TRIEL_4 11 RGDN 14 + 10.5
EDIL3_HUMAN_ 11 RGDT 14 + 13.6
FINC_MOUSE_1 11 RGDS 14 + 13.7
FINC_MOUSE_2 11 RGDV 14 + 12.6
OSTP_RAT_144 11 RGDS 14 + 13.7
SIAL_RAT_289 11 RGDT 14 + 13.6
VTNC_HUMAN_6 11 RGDV 14 + 12.6
VWF_HUMAN_69 11 RGDC 14 + 10.3
VWF_HUMAN_25 11 RGDS 14 + 13.7

                RGDS
                   T
                   V

 A  C  D  E  F  G  H  I  K  L  M  N  P  Q  R  S  T  V  W  Y Del Ins Score
 0  0  0  0  0  0  0  0  0  0  0  0  0  0  9  0  0  0  0  0   0      30.4
                                                                  0 -0.0812
 0  0  0  0  0  9  0  0  0  0  0  0  0  0  0  0  0  0  0  0   0      27.3
                                                                  0 -0.0812
 0  0  9  0  0  0  0  0  0  0  0  0  0  0  0  0  0  0  0  0   0      30.4
                                                                  0 -0.0812
 0  1  0  0  0  0  0  0  0  0  0  1  0  0  0  3  2  2  0  0   0      2.41

Score: 90.2809  Columns: 4  Sequences: 9

                ****
DIS1_TRIEL_4 11 RGDN 14 + 10.5
EDIL3_HUMAN_ 11 RGDT 14 + 13.6
FINC_MOUSE_1 11 RGDS 14 + 13.7
FINC_MOUSE_2 11 RGDV 14 + 12.6
OSTP_RAT_144 11 RGDS 14 + 13.7
SIAL_RAT_289 11 RGDT 14 + 13.6
VTNC_HUMAN_6 11 RGDV 14 + 12.6
VWF_HUMAN_69 11 RGDC 14 + 10.3
VWF_HUMAN_25 11 RGDS 14 + 13.7

                RGDS
                   T
                   V

 A  C  D  E  F  G  H  I  K  L  M  N  P  Q  R  S  T  V  W  Y Del Ins Score
 0  0  0  0  0  0  0  0  0  0  0  0  0  0  9  0  0  0  0  0   0      30.4
                                                                  0 -0.0812
 0  0  0  0  0  9  0  0  0  0  0  0  0  0  0  0  0  0  0  0   0      27.3
                                                                  0 -0.0812
 0  0  9  0  0  0  0  0  0  0  0  0  0  0  0  0  0  0  0  0   0      30.4
                                                                  0 -0.0812
 0  1  0  0  0  0  0  0  0  0  0  1  0  0  0  3  2  2  0  0   0      2.41
