# Supplementary material for: Discovering Sequence Motifs with Arbitrary Insertions and Deletions
Source: PLoS Comput Biol. 2008 May 9;4(5):e1000071. doi: 10.1371/journal.pcbi.1000071 (PMC2323616; doi:10.1371/journal.pcbi.1000071)
Supplement: Dataset S3 — GLAM2 Motifs Made from ELM Sites (0.05 MB ZIP) [file pcbi.1000071.s004.zip › S3/LIG_SH2_GRB2.fas.glam2]

GLAM2: Gapped Local Alignment of Motifs
Version 431:531M

glam2 -q 1e99 -r 10 -n 100000 -z 0 -D 0.1 -E 2 -I 0.02 -J 1 p elm-sites-10-fasta-6/LIG_SH2_GRB2.fas
Sequences: 11
Greatest sequence length: 24
Residue counts: A=18 C=1 D=16 E=30 F=5 G=19 H=3 I=4 K=10 L=23 M=2 N=15 P=24 Q=11 R=11 S=24 T=6 V=18 W=0 Y=14 x=0

Score: 91.4055  Columns: 10  Sequences: 11

                **********
ACHD_TORCA_3  7 KAQEYFNIKS 16 + 14.4
CD19_HUMAN_3  7 PQNQYGNVLS 16 + 10.9
CD19_HUMAN_3  7 TAPSYGNPSS 16 + 9.08
FAK2_HUMAN_8  7 DDLVYLNVME 16 + 8.68
LAT_MOUSE_17  7 SCEDYVNVPE 16 + 11.9
LAT_MOUSE_19  5 GSREYVNVSP 14 + 13.2
LAT_MOUSE_23  7 EAPDYENLQE 16 + 11.8
PGFRB_HUMAN_  7 SAELYSNALP 16 + 8.19
PTN11_HUMAN_ 11 KGHEYTNIKY 20 + 10.6
SHC1_HUMAN_3  7 PDHQYYNDFP 16 + 9.38
SHC1_HUMAN_4  7 DDPSYVNVQN 16 + 16.4

                 APEYVNV E
                 D       P
                         S

 A  C  D  E  F  G  H  I  K  L  M  N  P  Q  R  S  T  V  W  Y Del Ins Score
 0  0  2  1  0  1  0  0  2  0  0  0  2  0  0  2  1  0  0  0   0      0.931
                                                                  0 -0.0867
 4  1  3  0  0  1  0  0  0  0  0  0  0  1  0  1  0  0  0  0   0      1.95
                                                                  0 -0.0867
 0  0  0  2  0  0  2  0  0  1  0  1  3  1  1  0  0  0  0  0   0      0.502
                                                                  0 -0.0867
 0  0  2  3  0  0  0  0  0  1  0  0  0  2  0  2  0  1  0  0   0      1.10
                                                                  0 -0.0867
 0  0  0  0  0  0  0  0  0  0  0  0  0  0  0  0  0  0  0 11   0      45.8
                                                                  0 -0.0867
 0  0  0  1  1  2  0  0  0  1  0  0  0  0  0  1  1  3  0  1   0     -3.51
                                                                  0 -0.0867
 0  0  0  0  0  0  0  0  0  0  0 11  0  0  0  0  0  0  0  0   0      40.6
                                                                  0 -0.0867
 1  0  1  0  0  0  0  2  0  1  0  0  1  0  0  0  0  5  0  0   0      3.57
                                                                  0 -0.0867
 0  0  0  0  1  0  0  0  2  2  1  0  1  2  0  2  0  0  0  0   0     -2.80
                                                                  0 -0.0867
 0  0  0  3  0  0  0  0  0  0  0  1  3  0  0  3  0  0  0  1   0      4.06

Score: 91.4055  Columns: 10  Sequences: 11

                **********
ACHD_TORCA_3  7 KAQEYFNIKS 16 + 14.4
CD19_HUMAN_3  7 PQNQYGNVLS 16 + 10.9
CD19_HUMAN_3  7 TAPSYGNPSS 16 + 9.08
FAK2_HUMAN_8  7 DDLVYLNVME 16 + 8.68
LAT_MOUSE_17  7 SCEDYVNVPE 16 + 11.9
LAT_MOUSE_19  5 GSREYVNVSP 14 + 13.2
LAT_MOUSE_23  7 EAPDYENLQE 16 + 11.8
PGFRB_HUMAN_  7 SAELYSNALP 16 + 8.19
PTN11_HUMAN_ 11 KGHEYTNIKY 20 + 10.6
SHC1_HUMAN_3  7 PDHQYYNDFP 16 + 9.38
SHC1_HUMAN_4  7 DDPSYVNVQN 16 + 16.4

                 APEYVNV E
                 D       P
                         S

 A  C  D  E  F  G  H  I  K  L  M  N  P  Q  R  S  T  V  W  Y Del Ins Score
 0  0  2  1  0  1  0  0  2  0  0  0  2  0  0  2  1  0  0  0   0      0.931
                                                                  0 -0.0867
 4  1  3  0  0  1  0  0  0  0  0  0  0  1  0  1  0  0  0  0   0      1.95
                                                                  0 -0.0867
 0  0  0  2  0  0  2  0  0  1  0  1  3  1  1  0  0  0  0  0   0      0.502
                                                                  0 -0.0867
 0  0  2  3  0  0  0  0  0  1  0  0  0  2  0  2  0  1  0  0   0      1.10
                                                                  0 -0.0867
 0  0  0  0  0  0  0  0  0  0  0  0  0  0  0  0  0  0  0 11   0      45.8
                                                                  0 -0.0867
 0  0  0  1  1  2  0  0  0  1  0  0  0  0  0  1  1  3  0  1   0     -3.51
                                                                  0 -0.0867
 0  0  0  0  0  0  0  0  0  0  0 11  0  0  0  0  0  0  0  0   0      40.6
                                                                  0 -0.0867
 1  0  1  0  0  0  0  2  0  1  0  0  1  0  0  0  0  5  0  0   0      3.57
                                                                  0 -0.0867
 0  0  0  0  1  0  0  0  2  2  1  0  1  2  0  2  0  0  0  0   0     -2.80
                                                                  0 -0.0867
 0  0  0  3  0  0  0  0  0  0  0  1  3  0  0  3  0  0  0  1   0      4.06

Score: 91.4055  Columns: 10  Sequences: 11

                **********
ACHD_TORCA_3  7 KAQEYFNIKS 16 + 14.4
CD19_HUMAN_3  7 PQNQYGNVLS 16 + 10.9
CD19_HUMAN_3  7 TAPSYGNPSS 16 + 9.08
FAK2_HUMAN_8  7 DDLVYLNVME 16 + 8.68
LAT_MOUSE_17  7 SCEDYVNVPE 16 + 11.9
LAT_MOUSE_19  5 GSREYVNVSP 14 + 13.2
LAT_MOUSE_23  7 EAPDYENLQE 16 + 11.8
PGFRB_HUMAN_  7 SAELYSNALP 16 + 8.19
PTN11_HUMAN_ 11 KGHEYTNIKY 20 + 10.6
SHC1_HUMAN_3  7 PDHQYYNDFP 16 + 9.38
SHC1_HUMAN_4  7 DDPSYVNVQN 16 + 16.4

                 APEYVNV E
                 D       P
                         S

 A  C  D  E  F  G  H  I  K  L  M  N  P  Q  R  S  T  V  W  Y Del Ins Score
 0  0  2  1  0  1  0  0  2  0  0  0  2  0  0  2  1  0  0  0   0      0.931
                                                                  0 -0.0867
 4  1  3  0  0  1  0  0  0  0  0  0  0  1  0  1  0  0  0  0   0      1.95
                                                                  0 -0.0867
 0  0  0  2  0  0  2  0  0  1  0  1  3  1  1  0  0  0  0  0   0      0.502
                                                                  0 -0.0867
 0  0  2  3  0  0  0  0  0  1  0  0  0  2  0  2  0  1  0  0   0      1.10
                                                                  0 -0.0867
 0  0  0  0  0  0  0  0  0  0  0  0  0  0  0  0  0  0  0 11   0      45.8
                                                                  0 -0.0867
 0  0  0  1  1  2  0  0  0  1  0  0  0  0  0  1  1  3  0  1   0     -3.51
                                                                  0 -0.0867
 0  0  0  0  0  0  0  0  0  0  0 11  0  0  0  0  0  0  0  0   0      40.6
                                                                  0 -0.0867
 1  0  1  0  0  0  0  2  0  1  0  0  1  0  0  0  0  5  0  0   0      3.57
                                                                  0 -0.0867
 0  0  0  0  1  0  0  0  2  2  1  0  1  2  0  2  0  0  0  0   0     -2.80
                                                                  0 -0.0867
 0  0  0  3  0  0  0  0  0  0  0  1  3  0  0  3  0  0  0  1   0      4.06

Score: 91.4055  Columns: 10  Sequences: 11

                **********
ACHD_TORCA_3  7 KAQEYFNIKS 16 + 14.4
CD19_HUMAN_3  7 PQNQYGNVLS 16 + 10.9
CD19_HUMAN_3  7 TAPSYGNPSS 16 + 9.08
FAK2_HUMAN_8  7 DDLVYLNVME 16 + 8.68
LAT_MOUSE_17  7 SCEDYVNVPE 16 + 11.9
LAT_MOUSE_19  5 GSREYVNVSP 14 + 13.2
LAT_MOUSE_23  7 EAPDYENLQE 16 + 11.8
PGFRB_HUMAN_  7 SAELYSNALP 16 + 8.19
PTN11_HUMAN_ 11 KGHEYTNIKY 20 + 10.6
SHC1_HUMAN_3  7 PDHQYYNDFP 16 + 9.38
SHC1_HUMAN_4  7 DDPSYVNVQN 16 + 16.4

                 APEYVNV E
                 D       P
                         S

 A  C  D  E  F  G  H  I  K  L  M  N  P  Q  R  S  T  V  W  Y Del Ins Score
 0  0  2  1  0  1  0  0  2  0  0  0  2  0  0  2  1  0  0  0   0      0.931
                                                                  0 -0.0867
 4  1  3  0  0  1  0  0  0  0  0  0  0  1  0  1  0  0  0  0   0      1.95
                                                                  0 -0.0867
 0  0  0  2  0  0  2  0  0  1  0  1  3  1  1  0  0  0  0  0   0      0.502
                                                                  0 -0.0867
 0  0  2  3  0  0  0  0  0  1  0  0  0  2  0  2  0  1  0  0   0      1.10
                                                                  0 -0.0867
 0  0  0  0  0  0  0  0  0  0  0  0  0  0  0  0  0  0  0 11   0      45.8
                                                                  0 -0.0867
 0  0  0  1  1  2  0  0  0  1  0  0  0  0  0  1  1  3  0  1   0     -3.51
                                                                  0 -0.0867
 0  0  0  0  0  0  0  0  0  0  0 11  0  0  0  0  0  0  0  0   0      40.6
                                                                  0 -0.0867
 1  0  1  0  0  0  0  2  0  1  0  0  1  0  0  0  0  5  0  0   0      3.57
                                                                  0 -0.0867
 0  0  0  0  1  0  0  0  2  2  1  0  1  2  0  2  0  0  0  0   0     -2.80
                                                                  0 -0.0867
 0  0  0  3  0  0  0  0  0  0  0  1  3  0  0  3  0  0  0  1   0      4.06

Score: 91.4055  Columns: 10  Sequences: 11

                **********
ACHD_TORCA_3  7 KAQEYFNIKS 16 + 14.4
CD19_HUMAN_3  7 PQNQYGNVLS 16 + 10.9
CD19_HUMAN_3  7 TAPSYGNPSS 16 + 9.08
FAK2_HUMAN_8  7 DDLVYLNVME 16 + 8.68
LAT_MOUSE_17  7 SCEDYVNVPE 16 + 11.9
LAT_MOUSE_19  5 GSREYVNVSP 14 + 13.2
LAT_MOUSE_23  7 EAPDYENLQE 16 + 11.8
PGFRB_HUMAN_  7 SAELYSNALP 16 + 8.19
PTN11_HUMAN_ 11 KGHEYTNIKY 20 + 10.6
SHC1_HUMAN_3  7 PDHQYYNDFP 16 + 9.38
SHC1_HUMAN_4  7 DDPSYVNVQN 16 + 16.4

                 APEYVNV E
                 D       P
                         S

 A  C  D  E  F  G  H  I  K  L  M  N  P  Q  R  S  T  V  W  Y Del Ins Score
 0  0  2  1  0  1  0  0  2  0  0  0  2  0  0  2  1  0  0  0   0      0.931
                                                                  0 -0.0867
 4  1  3  0  0  1  0  0  0  0  0  0  0  1  0  1  0  0  0  0   0      1.95
                                                                  0 -0.0867
 0  0  0  2  0  0  2  0  0  1  0  1  3  1  1  0  0  0  0  0   0      0.502
                                                                  0 -0.0867
 0  0  2  3  0  0  0  0  0  1  0  0  0  2  0  2  0  1  0  0   0      1.10
                                                                  0 -0.0867
 0  0  0  0  0  0  0  0  0  0  0  0  0  0  0  0  0  0  0 11   0      45.8
                                                                  0 -0.0867
 0  0  0  1  1  2  0  0  0  1  0  0  0  0  0  1  1  3  0  1   0     -3.51
                                                                  0 -0.0867
 0  0  0  0  0  0  0  0  0  0  0 11  0  0  0  0  0  0  0  0   0      40.6
                                                                  0 -0.0867
 1  0  1  0  0  0  0  2  0  1  0  0  1  0  0  0  0  5  0  0   0      3.57
                                                                  0 -0.0867
 0  0  0  0  1  0  0  0  2  2  1  0  1  2  0  2  0  0  0  0   0     -2.80
                                                                  0 -0.0867
 0  0  0  3  0  0  0  0  0  0  0  1  3  0  0  3  0  0  0  1   0      4.06

Score: 91.4055  Columns: 10  Sequences: 11

                **********
ACHD_TORCA_3  7 KAQEYFNIKS 16 + 14.4
CD19_HUMAN_3  7 PQNQYGNVLS 16 + 10.9
CD19_HUMAN_3  7 TAPSYGNPSS 16 + 9.08
FAK2_HUMAN_8  7 DDLVYLNVME 16 + 8.68
LAT_MOUSE_17  7 SCEDYVNVPE 16 + 11.9
LAT_MOUSE_19  5 GSREYVNVSP 14 + 13.2
LAT_MOUSE_23  7 EAPDYENLQE 16 + 11.8
PGFRB_HUMAN_  7 SAELYSNALP 16 + 8.19
PTN11_HUMAN_ 11 KGHEYTNIKY 20 + 10.6
SHC1_HUMAN_3  7 PDHQYYNDFP 16 + 9.38
SHC1_HUMAN_4  7 DDPSYVNVQN 16 + 16.4

                 APEYVNV E
                 D       P
                         S

 A  C  D  E  F  G  H  I  K  L  M  N  P  Q  R  S  T  V  W  Y Del Ins Score
 0  0  2  1  0  1  0  0  2  0  0  0  2  0  0  2  1  0  0  0   0      0.931
                                                                  0 -0.0867
 4  1  3  0  0  1  0  0  0  0  0  0  0  1  0  1  0  0  0  0   0      1.95
                                                                  0 -0.0867
 0  0  0  2  0  0  2  0  0  1  0  1  3  1  1  0  0  0  0  0   0      0.502
                                                                  0 -0.0867
 0  0  2  3  0  0  0  0  0  1  0  0  0  2  0  2  0  1  0  0   0      1.10
                                                                  0 -0.0867
 0  0  0  0  0  0  0  0  0  0  0  0  0  0  0  0  0  0  0 11   0      45.8
                                                                  0 -0.0867
 0  0  0  1  1  2  0  0  0  1  0  0  0  0  0  1  1  3  0  1   0     -3.51
                                                                  0 -0.0867
 0  0  0  0  0  0  0  0  0  0  0 11  0  0  0  0  0  0  0  0   0      40.6
                                                                  0 -0.0867
 1  0  1  0  0  0  0  2  0  1  0  0  1  0  0  0  0  5  0  0   0      3.57
                                                                  0 -0.0867
 0  0  0  0  1  0  0  0  2  2  1  0  1  2  0  2  0  0  0  0   0     -2.80
                                                                  0 -0.0867
 0  0  0  3  0  0  0  0  0  0  0  1  3  0  0  3  0  0  0  1   0      4.06

Score: 91.4055  Columns: 10  Sequences: 11

                **********
ACHD_TORCA_3  7 KAQEYFNIKS 16 + 14.4
CD19_HUMAN_3  7 PQNQYGNVLS 16 + 10.9
CD19_HUMAN_3  7 TAPSYGNPSS 16 + 9.08
FAK2_HUMAN_8  7 DDLVYLNVME 16 + 8.68
LAT_MOUSE_17  7 SCEDYVNVPE 16 + 11.9
LAT_MOUSE_19  5 GSREYVNVSP 14 + 13.2
LAT_MOUSE_23  7 EAPDYENLQE 16 + 11.8
PGFRB_HUMAN_  7 SAELYSNALP 16 + 8.19
PTN11_HUMAN_ 11 KGHEYTNIKY 20 + 10.6
SHC1_HUMAN_3  7 PDHQYYNDFP 16 + 9.38
SHC1_HUMAN_4  7 DDPSYVNVQN 16 + 16.4

                 APEYVNV E
                 D       P
                         S

 A  C  D  E  F  G  H  I  K  L  M  N  P  Q  R  S  T  V  W  Y Del Ins Score
 0  0  2  1  0  1  0  0  2  0  0  0  2  0  0  2  1  0  0  0   0      0.931
                                                                  0 -0.0867
 4  1  3  0  0  1  0  0  0  0  0  0  0  1  0  1  0  0  0  0   0      1.95
                                                                  0 -0.0867
 0  0  0  2  0  0  2  0  0  1  0  1  3  1  1  0  0  0  0  0   0      0.502
                                                                  0 -0.0867
 0  0  2  3  0  0  0  0  0  1  0  0  0  2  0  2  0  1  0  0   0      1.10
                                                                  0 -0.0867
 0  0  0  0  0  0  0  0  0  0  0  0  0  0  0  0  0  0  0 11   0      45.8
                                                                  0 -0.0867
 0  0  0  1  1  2  0  0  0  1  0  0  0  0  0  1  1  3  0  1   0     -3.51
                                                                  0 -0.0867
 0  0  0  0  0  0  0  0  0  0  0 11  0  0  0  0  0  0  0  0   0      40.6
                                                                  0 -0.0867
 1  0  1  0  0  0  0  2  0  1  0  0  1  0  0  0  0  5  0  0   0      3.57
                                                                  0 -0.0867
 0  0  0  0  1  0  0  0  2  2  1  0  1  2  0  2  0  0  0  0   0     -2.80
                                                                  0 -0.0867
 0  0  0  3  0  0  0  0  0  0  0  1  3  0  0  3  0  0  0  1   0      4.06

Score: 91.4055  Columns: 10  Sequences: 11

                **********
ACHD_TORCA_3  7 KAQEYFNIKS 16 + 14.4
CD19_HUMAN_3  7 PQNQYGNVLS 16 + 10.9
CD19_HUMAN_3  7 TAPSYGNPSS 16 + 9.08
FAK2_HUMAN_8  7 DDLVYLNVME 16 + 8.68
LAT_MOUSE_17  7 SCEDYVNVPE 16 + 11.9
LAT_MOUSE_19  5 GSREYVNVSP 14 + 13.2
LAT_MOUSE_23  7 EAPDYENLQE 16 + 11.8
PGFRB_HUMAN_  7 SAELYSNALP 16 + 8.19
PTN11_HUMAN_ 11 KGHEYTNIKY 20 + 10.6
SHC1_HUMAN_3  7 PDHQYYNDFP 16 + 9.38
SHC1_HUMAN_4  7 DDPSYVNVQN 16 + 16.4

                 APEYVNV E
                 D       P
                         S

 A  C  D  E  F  G  H  I  K  L  M  N  P  Q  R  S  T  V  W  Y Del Ins Score
 0  0  2  1  0  1  0  0  2  0  0  0  2  0  0  2  1  0  0  0   0      0.931
                                                                  0 -0.0867
 4  1  3  0  0  1  0  0  0  0  0  0  0  1  0  1  0  0  0  0   0      1.95
                                                                  0 -0.0867
 0  0  0  2  0  0  2  0  0  1  0  1  3  1  1  0  0  0  0  0   0      0.502
                                                                  0 -0.0867
 0  0  2  3  0  0  0  0  0  1  0  0  0  2  0  2  0  1  0  0   0      1.10
                                                                  0 -0.0867
 0  0  0  0  0  0  0  0  0  0  0  0  0  0  0  0  0  0  0 11   0      45.8
                                                                  0 -0.0867
 0  0  0  1  1  2  0  0  0  1  0  0  0  0  0  1  1  3  0  1   0     -3.51
                                                                  0 -0.0867
 0  0  0  0  0  0  0  0  0  0  0 11  0  0  0  0  0  0  0  0   0      40.6
                                                                  0 -0.0867
 1  0  1  0  0  0  0  2  0  1  0  0  1  0  0  0  0  5  0  0   0      3.57
                                                                  0 -0.0867
 0  0  0  0  1  0  0  0  2  2  1  0  1  2  0  2  0  0  0  0   0     -2.80
                                                                  0 -0.0867
 0  0  0  3  0  0  0  0  0  0  0  1  3  0  0  3  0  0  0  1   0      4.06

Score: 91.4055  Columns: 10  Sequences: 11

                **********
ACHD_TORCA_3  7 KAQEYFNIKS 16 + 14.4
CD19_HUMAN_3  7 PQNQYGNVLS 16 + 10.9
CD19_HUMAN_3  7 TAPSYGNPSS 16 + 9.08
FAK2_HUMAN_8  7 DDLVYLNVME 16 + 8.68
LAT_MOUSE_17  7 SCEDYVNVPE 16 + 11.9
LAT_MOUSE_19  5 GSREYVNVSP 14 + 13.2
LAT_MOUSE_23  7 EAPDYENLQE 16 + 11.8
PGFRB_HUMAN_  7 SAELYSNALP 16 + 8.19
PTN11_HUMAN_ 11 KGHEYTNIKY 20 + 10.6
SHC1_HUMAN_3  7 PDHQYYNDFP 16 + 9.38
SHC1_HUMAN_4  7 DDPSYVNVQN 16 + 16.4

                 APEYVNV E
                 D       P
                         S

 A  C  D  E  F  G  H  I  K  L  M  N  P  Q  R  S  T  V  W  Y Del Ins Score
 0  0  2  1  0  1  0  0  2  0  0  0  2  0  0  2  1  0  0  0   0      0.931
                                                                  0 -0.0867
 4  1  3  0  0  1  0  0  0  0  0  0  0  1  0  1  0  0  0  0   0      1.95
                                                                  0 -0.0867
 0  0  0  2  0  0  2  0  0  1  0  1  3  1  1  0  0  0  0  0   0      0.502
                                                                  0 -0.0867
 0  0  2  3  0  0  0  0  0  1  0  0  0  2  0  2  0  1  0  0   0      1.10
                                                                  0 -0.0867
 0  0  0  0  0  0  0  0  0  0  0  0  0  0  0  0  0  0  0 11   0      45.8
                                                                  0 -0.0867
 0  0  0  1  1  2  0  0  0  1  0  0  0  0  0  1  1  3  0  1   0     -3.51
                                                                  0 -0.0867
 0  0  0  0  0  0  0  0  0  0  0 11  0  0  0  0  0  0  0  0   0      40.6
                                                                  0 -0.0867
 1  0  1  0  0  0  0  2  0  1  0  0  1  0  0  0  0  5  0  0   0      3.57
                                                                  0 -0.0867
 0  0  0  0  1  0  0  0  2  2  1  0  1  2  0  2  0  0  0  0   0     -2.80
                                                                  0 -0.0867
 0  0  0  3  0  0  0  0  0  0  0  1  3  0  0  3  0  0  0  1   0      4.06

Score: 91.4055  Columns: 10  Sequences: 11

                **********
ACHD_TORCA_3  7 KAQEYFNIKS 16 + 14.4
CD19_HUMAN_3  7 PQNQYGNVLS 16 + 10.9
CD19_HUMAN_3  7 TAPSYGNPSS 16 + 9.08
FAK2_HUMAN_8  7 DDLVYLNVME 16 + 8.68
LAT_MOUSE_17  7 SCEDYVNVPE 16 + 11.9
LAT_MOUSE_19  5 GSREYVNVSP 14 + 13.2
LAT_MOUSE_23  7 EAPDYENLQE 16 + 11.8
PGFRB_HUMAN_  7 SAELYSNALP 16 + 8.19
PTN11_HUMAN_ 11 KGHEYTNIKY 20 + 10.6
SHC1_HUMAN_3  7 PDHQYYNDFP 16 + 9.38
SHC1_HUMAN_4  7 DDPSYVNVQN 16 + 16.4

                 APEYVNV E
                 D       P
                         S

 A  C  D  E  F  G  H  I  K  L  M  N  P  Q  R  S  T  V  W  Y Del Ins Score
 0  0  2  1  0  1  0  0  2  0  0  0  2  0  0  2  1  0  0  0   0      0.931
                                                                  0 -0.0867
 4  1  3  0  0  1  0  0  0  0  0  0  0  1  0  1  0  0  0  0   0      1.95
                                                                  0 -0.0867
 0  0  0  2  0  0  2  0  0  1  0  1  3  1  1  0  0  0  0  0   0      0.502
                                                                  0 -0.0867
 0  0  2  3  0  0  0  0  0  1  0  0  0  2  0  2  0  1  0  0   0      1.10
                                                                  0 -0.0867
 0  0  0  0  0  0  0  0  0  0  0  0  0  0  0  0  0  0  0 11   0      45.8
                                                                  0 -0.0867
 0  0  0  1  1  2  0  0  0  1  0  0  0  0  0  1  1  3  0  1   0     -3.51
                                                                  0 -0.0867
 0  0  0  0  0  0  0  0  0  0  0 11  0  0  0  0  0  0  0  0   0      40.6
                                                                  0 -0.0867
 1  0  1  0  0  0  0  2  0  1  0  0  1  0  0  0  0  5  0  0   0      3.57
                                                                  0 -0.0867
 0  0  0  0  1  0  0  0  2  2  1  0  1  2  0  2  0  0  0  0   0     -2.80
                                                                  0 -0.0867
 0  0  0  3  0  0  0  0  0  0  0  1  3  0  0  3  0  0  0  1   0      4.06
