# Supplementary material for: Discovering Sequence Motifs with Arbitrary Insertions and Deletions
Source: PLoS Comput Biol. 2008 May 9;4(5):e1000071. doi: 10.1371/journal.pcbi.1000071 (PMC2323616; doi:10.1371/journal.pcbi.1000071)
Supplement: Dataset S3 — GLAM2 Motifs Made from ELM Sites (0.05 MB ZIP) [file pcbi.1000071.s004.zip › S3/LIG_SH2_SRC.fas.glam2]

GLAM2: Gapped Local Alignment of Motifs
Version 431:531M

glam2 -q 1e99 -r 10 -n 100000 -z 0 -D 0.1 -E 2 -I 0.02 -J 1 p elm-sites-10-fasta-6/LIG_SH2_SRC.fas
Sequences: 5
Greatest sequence length: 24
Residue counts: A=6 C=1 D=8 E=12 F=0 G=8 H=3 I=7 K=1 L=5 M=2 N=1 P=19 Q=3 R=2 S=15 T=7 V=8 W=1 Y=11 x=0

Score: 25.3061  Columns: 7  Sequences: 5

                *******
FAK2_HUMAN_4 11 YAEIPDE 17 + 4.84
PAXI_HUMAN_4 11 YQEIAVP 17 + 13.6
PGFRB_HUMAN_  7 HEYIYVD 13 + 7.24
Q90738_CHICK 11 YEE.AVP 16 + 6.25
Q90738_CHICK 11 YDYIDVE 17 + 12.8

                YEEIAVE
                HAY DDP
                 D  P D
                 Q  Y  

 A  C  D  E  F  G  H  I  K  L  M  N  P  Q  R  S  T  V  W  Y Del Ins Score
 0  0  0  0  0  0  1  0  0  0  0  0  0  0  0  0  0  0  0  4   0      11.3
                                                                  0 -0.0655
 1  0  1  2  0  0  0  0  0  0  0  0  0  1  0  0  0  0  0  0   0      1.70
                                                                  0 -0.0655
 0  0  0  3  0  0  0  0  0  0  0  0  0  0  0  0  0  0  0  2   0      4.50
                                                                  0 -0.0655
 0  0  0  0  0  0  0  4  0  0  0  0  0  0  0  0  0  0  0  0   1      3.21
                                                                  0 -0.0655
 2  0  1  0  0  0  0  0  0  0  0  0  1  0  0  0  0  0  0  1   0     -1.94
                                                                  0 -0.0655
 0  0  1  0  0  0  0  0  0  0  0  0  0  0  0  0  0  4  0  0   0      4.11
                                                                  0 -0.0655
 0  0  1  2  0  0  0  0  0  0  0  0  2  0  0  0  0  0  0  0   0      2.80

Score: 25.3061  Columns: 7  Sequences: 5

                *******
FAK2_HUMAN_4 11 YAEIPDE 17 + 4.84
PAXI_HUMAN_4 11 YQEIAVP 17 + 13.6
PGFRB_HUMAN_  7 HEYIYVD 13 + 7.24
Q90738_CHICK 11 YEE.AVP 16 + 6.25
Q90738_CHICK 11 YDYIDVE 17 + 12.8

                YEEIAVE
                HAY DDP
                 D  P D
                 Q  Y  

 A  C  D  E  F  G  H  I  K  L  M  N  P  Q  R  S  T  V  W  Y Del Ins Score
 0  0  0  0  0  0  1  0  0  0  0  0  0  0  0  0  0  0  0  4   0      11.3
                                                                  0 -0.0655
 1  0  1  2  0  0  0  0  0  0  0  0  0  1  0  0  0  0  0  0   0      1.70
                                                                  0 -0.0655
 0  0  0  3  0  0  0  0  0  0  0  0  0  0  0  0  0  0  0  2   0      4.50
                                                                  0 -0.0655
 0  0  0  0  0  0  0  4  0  0  0  0  0  0  0  0  0  0  0  0   1      3.21
                                                                  0 -0.0655
 2  0  1  0  0  0  0  0  0  0  0  0  1  0  0  0  0  0  0  1   0     -1.94
                                                                  0 -0.0655
 0  0  1  0  0  0  0  0  0  0  0  0  0  0  0  0  0  4  0  0   0      4.11
                                                                  0 -0.0655
 0  0  1  2  0  0  0  0  0  0  0  0  2  0  0  0  0  0  0  0   0      2.80

Score: 25.3061  Columns: 7  Sequences: 5

                *******
FAK2_HUMAN_4 11 YAEIPDE 17 + 4.84
PAXI_HUMAN_4 11 YQEIAVP 17 + 13.6
PGFRB_HUMAN_  7 HEYIYVD 13 + 7.24
Q90738_CHICK 11 YEE.AVP 16 + 6.25
Q90738_CHICK 11 YDYIDVE 17 + 12.8

                YEEIAVE
                HAY DDP
                 D  P D
                 Q  Y  

 A  C  D  E  F  G  H  I  K  L  M  N  P  Q  R  S  T  V  W  Y Del Ins Score
 0  0  0  0  0  0  1  0  0  0  0  0  0  0  0  0  0  0  0  4   0      11.3
                                                                  0 -0.0655
 1  0  1  2  0  0  0  0  0  0  0  0  0  1  0  0  0  0  0  0   0      1.70
                                                                  0 -0.0655
 0  0  0  3  0  0  0  0  0  0  0  0  0  0  0  0  0  0  0  2   0      4.50
                                                                  0 -0.0655
 0  0  0  0  0  0  0  4  0  0  0  0  0  0  0  0  0  0  0  0   1      3.21
                                                                  0 -0.0655
 2  0  1  0  0  0  0  0  0  0  0  0  1  0  0  0  0  0  0  1   0     -1.94
                                                                  0 -0.0655
 0  0  1  0  0  0  0  0  0  0  0  0  0  0  0  0  0  4  0  0   0      4.11
                                                                  0 -0.0655
 0  0  1  2  0  0  0  0  0  0  0  0  2  0  0  0  0  0  0  0   0      2.80

Score: 25.3061  Columns: 7  Sequences: 5

                *******
FAK2_HUMAN_4 11 YAEIPDE 17 + 4.84
PAXI_HUMAN_4 11 YQEIAVP 17 + 13.6
PGFRB_HUMAN_  7 HEYIYVD 13 + 7.24
Q90738_CHICK 11 YEE.AVP 16 + 6.25
Q90738_CHICK 11 YDYIDVE 17 + 12.8

                YEEIAVE
                HAY DDP
                 D  P D
                 Q  Y  

 A  C  D  E  F  G  H  I  K  L  M  N  P  Q  R  S  T  V  W  Y Del Ins Score
 0  0  0  0  0  0  1  0  0  0  0  0  0  0  0  0  0  0  0  4   0      11.3
                                                                  0 -0.0655
 1  0  1  2  0  0  0  0  0  0  0  0  0  1  0  0  0  0  0  0   0      1.70
                                                                  0 -0.0655
 0  0  0  3  0  0  0  0  0  0  0  0  0  0  0  0  0  0  0  2   0      4.50
                                                                  0 -0.0655
 0  0  0  0  0  0  0  4  0  0  0  0  0  0  0  0  0  0  0  0   1      3.21
                                                                  0 -0.0655
 2  0  1  0  0  0  0  0  0  0  0  0  1  0  0  0  0  0  0  1   0     -1.94
                                                                  0 -0.0655
 0  0  1  0  0  0  0  0  0  0  0  0  0  0  0  0  0  4  0  0   0      4.11
                                                                  0 -0.0655
 0  0  1  2  0  0  0  0  0  0  0  0  2  0  0  0  0  0  0  0   0      2.80

Score: 25.3061  Columns: 7  Sequences: 5

                *******
FAK2_HUMAN_4 11 YAEIPDE 17 + 4.84
PAXI_HUMAN_4 11 YQEIAVP 17 + 13.6
PGFRB_HUMAN_  7 HEYIYVD 13 + 7.24
Q90738_CHICK 11 YEE.AVP 16 + 6.25
Q90738_CHICK 11 YDYIDVE 17 + 12.8

                YEEIAVE
                HAY DDP
                 D  P D
                 Q  Y  

 A  C  D  E  F  G  H  I  K  L  M  N  P  Q  R  S  T  V  W  Y Del Ins Score
 0  0  0  0  0  0  1  0  0  0  0  0  0  0  0  0  0  0  0  4   0      11.3
                                                                  0 -0.0655
 1  0  1  2  0  0  0  0  0  0  0  0  0  1  0  0  0  0  0  0   0      1.70
                                                                  0 -0.0655
 0  0  0  3  0  0  0  0  0  0  0  0  0  0  0  0  0  0  0  2   0      4.50
                                                                  0 -0.0655
 0  0  0  0  0  0  0  4  0  0  0  0  0  0  0  0  0  0  0  0   1      3.21
                                                                  0 -0.0655
 2  0  1  0  0  0  0  0  0  0  0  0  1  0  0  0  0  0  0  1   0     -1.94
                                                                  0 -0.0655
 0  0  1  0  0  0  0  0  0  0  0  0  0  0  0  0  0  4  0  0   0      4.11
                                                                  0 -0.0655
 0  0  1  2  0  0  0  0  0  0  0  0  2  0  0  0  0  0  0  0   0      2.80

Score: 25.3061  Columns: 7  Sequences: 5

                *******
FAK2_HUMAN_4 11 YAEIPDE 17 + 4.84
PAXI_HUMAN_4 11 YQEIAVP 17 + 13.6
PGFRB_HUMAN_  7 HEYIYVD 13 + 7.24
Q90738_CHICK 11 YEE.AVP 16 + 6.25
Q90738_CHICK 11 YDYIDVE 17 + 12.8

                YEEIAVE
                HAY DDP
                 D  P D
                 Q  Y  

 A  C  D  E  F  G  H  I  K  L  M  N  P  Q  R  S  T  V  W  Y Del Ins Score
 0  0  0  0  0  0  1  0  0  0  0  0  0  0  0  0  0  0  0  4   0      11.3
                                                                  0 -0.0655
 1  0  1  2  0  0  0  0  0  0  0  0  0  1  0  0  0  0  0  0   0      1.70
                                                                  0 -0.0655
 0  0  0  3  0  0  0  0  0  0  0  0  0  0  0  0  0  0  0  2   0      4.50
                                                                  0 -0.0655
 0  0  0  0  0  0  0  4  0  0  0  0  0  0  0  0  0  0  0  0   1      3.21
                                                                  0 -0.0655
 2  0  1  0  0  0  0  0  0  0  0  0  1  0  0  0  0  0  0  1   0     -1.94
                                                                  0 -0.0655
 0  0  1  0  0  0  0  0  0  0  0  0  0  0  0  0  0  4  0  0   0      4.11
                                                                  0 -0.0655
 0  0  1  2  0  0  0  0  0  0  0  0  2  0  0  0  0  0  0  0   0      2.80

Score: 25.3061  Columns: 7  Sequences: 5

                *******
FAK2_HUMAN_4 11 YAEIPDE 17 + 4.84
PAXI_HUMAN_4 11 YQEIAVP 17 + 13.6
PGFRB_HUMAN_  7 HEYIYVD 13 + 7.24
Q90738_CHICK 11 YEE.AVP 16 + 6.25
Q90738_CHICK 11 YDYIDVE 17 + 12.8

                YEEIAVE
                HAY DDP
                 D  P D
                 Q  Y  

 A  C  D  E  F  G  H  I  K  L  M  N  P  Q  R  S  T  V  W  Y Del Ins Score
 0  0  0  0  0  0  1  0  0  0  0  0  0  0  0  0  0  0  0  4   0      11.3
                                                                  0 -0.0655
 1  0  1  2  0  0  0  0  0  0  0  0  0  1  0  0  0  0  0  0   0      1.70
                                                                  0 -0.0655
 0  0  0  3  0  0  0  0  0  0  0  0  0  0  0  0  0  0  0  2   0      4.50
                                                                  0 -0.0655
 0  0  0  0  0  0  0  4  0  0  0  0  0  0  0  0  0  0  0  0   1      3.21
                                                                  0 -0.0655
 2  0  1  0  0  0  0  0  0  0  0  0  1  0  0  0  0  0  0  1   0     -1.94
                                                                  0 -0.0655
 0  0  1  0  0  0  0  0  0  0  0  0  0  0  0  0  0  4  0  0   0      4.11
                                                                  0 -0.0655
 0  0  1  2  0  0  0  0  0  0  0  0  2  0  0  0  0  0  0  0   0      2.80

Score: 25.3061  Columns: 7  Sequences: 5

                *******
FAK2_HUMAN_4 11 YAEIPDE 17 + 4.84
PAXI_HUMAN_4 11 YQEIAVP 17 + 13.6
PGFRB_HUMAN_  7 HEYIYVD 13 + 7.24
Q90738_CHICK 11 YEE.AVP 16 + 6.25
Q90738_CHICK 11 YDYIDVE 17 + 12.8

                YEEIAVE
                HAY DDP
                 D  P D
                 Q  Y  

 A  C  D  E  F  G  H  I  K  L  M  N  P  Q  R  S  T  V  W  Y Del Ins Score
 0  0  0  0  0  0  1  0  0  0  0  0  0  0  0  0  0  0  0  4   0      11.3
                                                                  0 -0.0655
 1  0  1  2  0  0  0  0  0  0  0  0  0  1  0  0  0  0  0  0   0      1.70
                                                                  0 -0.0655
 0  0  0  3  0  0  0  0  0  0  0  0  0  0  0  0  0  0  0  2   0      4.50
                                                                  0 -0.0655
 0  0  0  0  0  0  0  4  0  0  0  0  0  0  0  0  0  0  0  0   1      3.21
                                                                  0 -0.0655
 2  0  1  0  0  0  0  0  0  0  0  0  1  0  0  0  0  0  0  1   0     -1.94
                                                                  0 -0.0655
 0  0  1  0  0  0  0  0  0  0  0  0  0  0  0  0  0  4  0  0   0      4.11
                                                                  0 -0.0655
 0  0  1  2  0  0  0  0  0  0  0  0  2  0  0  0  0  0  0  0   0      2.80

Score: 25.3061  Columns: 7  Sequences: 5

                *******
FAK2_HUMAN_4 11 YAEIPDE 17 + 4.84
PAXI_HUMAN_4 11 YQEIAVP 17 + 13.6
PGFRB_HUMAN_  7 HEYIYVD 13 + 7.24
Q90738_CHICK 11 YEE.AVP 16 + 6.25
Q90738_CHICK 11 YDYIDVE 17 + 12.8

                YEEIAVE
                HAY DDP
                 D  P D
                 Q  Y  

 A  C  D  E  F  G  H  I  K  L  M  N  P  Q  R  S  T  V  W  Y Del Ins Score
 0  0  0  0  0  0  1  0  0  0  0  0  0  0  0  0  0  0  0  4   0      11.3
                                                                  0 -0.0655
 1  0  1  2  0  0  0  0  0  0  0  0  0  1  0  0  0  0  0  0   0      1.70
                                                                  0 -0.0655
 0  0  0  3  0  0  0  0  0  0  0  0  0  0  0  0  0  0  0  2   0      4.50
                                                                  0 -0.0655
 0  0  0  0  0  0  0  4  0  0  0  0  0  0  0  0  0  0  0  0   1      3.21
                                                                  0 -0.0655
 2  0  1  0  0  0  0  0  0  0  0  0  1  0  0  0  0  0  0  1   0     -1.94
                                                                  0 -0.0655
 0  0  1  0  0  0  0  0  0  0  0  0  0  0  0  0  0  4  0  0   0      4.11
                                                                  0 -0.0655
 0  0  1  2  0  0  0  0  0  0  0  0  2  0  0  0  0  0  0  0   0      2.80

Score: 25.3061  Columns: 7  Sequences: 5

                *******
FAK2_HUMAN_4 11 YAEIPDE 17 + 4.84
PAXI_HUMAN_4 11 YQEIAVP 17 + 13.6
PGFRB_HUMAN_  7 HEYIYVD 13 + 7.24
Q90738_CHICK 11 YEE.AVP 16 + 6.25
Q90738_CHICK 11 YDYIDVE 17 + 12.8

                YEEIAVE
                HAY DDP
                 D  P D
                 Q  Y  

 A  C  D  E  F  G  H  I  K  L  M  N  P  Q  R  S  T  V  W  Y Del Ins Score
 0  0  0  0  0  0  1  0  0  0  0  0  0  0  0  0  0  0  0  4   0      11.3
                                                                  0 -0.0655
 1  0  1  2  0  0  0  0  0  0  0  0  0  1  0  0  0  0  0  0   0      1.70
                                                                  0 -0.0655
 0  0  0  3  0  0  0  0  0  0  0  0  0  0  0  0  0  0  0  2   0      4.50
                                                                  0 -0.0655
 0  0  0  0  0  0  0  4  0  0  0  0  0  0  0  0  0  0  0  0   1      3.21
                                                                  0 -0.0655
 2  0  1  0  0  0  0  0  0  0  0  0  1  0  0  0  0  0  0  1   0     -1.94
                                                                  0 -0.0655
 0  0  1  0  0  0  0  0  0  0  0  0  0  0  0  0  0  4  0  0   0      4.11
                                                                  0 -0.0655
 0  0  1  2  0  0  0  0  0  0  0  0  2  0  0  0  0  0  0  0   0      2.80
