# Supplementary material for: Discovering Sequence Motifs with Arbitrary Insertions and Deletions
Source: PLoS Comput Biol. 2008 May 9;4(5):e1000071. doi: 10.1371/journal.pcbi.1000071 (PMC2323616; doi:10.1371/journal.pcbi.1000071)
Supplement: Dataset S3 — GLAM2 Motifs Made from ELM Sites (0.05 MB ZIP) [file pcbi.1000071.s004.zip › S3/LIG_SH2_STAT3.fas.glam2]

GLAM2: Gapped Local Alignment of Motifs
Version 431:531M

glam2 -q 1e99 -r 10 -n 100000 -z 0 -D 0.1 -E 2 -I 0.02 -J 1 p elm-sites-10-fasta-6/LIG_SH2_STAT3.fas
Sequences: 7
Greatest sequence length: 24
Residue counts: A=5 C=2 D=4 E=4 F=4 G=11 H=6 I=3 K=3 L=8 M=3 N=5 P=12 Q=17 R=5 S=17 T=6 V=10 W=1 Y=9 x=0

Score: 48.7819  Columns: 4  Sequences: 7

                ****
CSF3R_MOUSE_ 11 YVLQ 14 + 6.82
IL6RB_HUMAN_ 11 YRHQ 14 + 6.38
IL6RB_HUMAN_ 11 YFKQ 14 + 8.39
IL6RB_HUMAN_ 11 YLPQ 14 + 10.7
IL6RB_HUMAN_  4 YMPQ  7 + 12.8
LEPR_MOUSE_1 11 YMPQ 14 + 12.8
TPOR_HUMAN_6 11 YWQQ 14 + 7.86

                YMPQ

 A  C  D  E  F  G  H  I  K  L  M  N  P  Q  R  S  T  V  W  Y Del Ins Score
 0  0  0  0  0  0  0  0  0  0  0  0  0  0  0  0  0  0  0  7   0      26.3
                                                                  0 -0.0744
 0  0  0  0  1  0  0  0  0  1  2  0  0  0  1  0  0  1  1  0   0      0.689
                                                                  0 -0.0744
 0  0  0  0  0  0  1  0  1  1  0  0  3  1  0  0  0  0  0  0   0     -0.365
                                                                  0 -0.0744
 0  0  0  0  0  0  0  0  0  0  0  0  0  7  0  0  0  0  0  0   0      22.4

Score: 48.7819  Columns: 4  Sequences: 7

                ****
CSF3R_MOUSE_ 11 YVLQ 14 + 6.82
IL6RB_HUMAN_ 11 YRHQ 14 + 6.38
IL6RB_HUMAN_ 11 YFKQ 14 + 8.39
IL6RB_HUMAN_ 11 YLPQ 14 + 10.7
IL6RB_HUMAN_  4 YMPQ  7 + 12.8
LEPR_MOUSE_1 11 YMPQ 14 + 12.8
TPOR_HUMAN_6 11 YWQQ 14 + 7.86

                YMPQ

 A  C  D  E  F  G  H  I  K  L  M  N  P  Q  R  S  T  V  W  Y Del Ins Score
 0  0  0  0  0  0  0  0  0  0  0  0  0  0  0  0  0  0  0  7   0      26.3
                                                                  0 -0.0744
 0  0  0  0  1  0  0  0  0  1  2  0  0  0  1  0  0  1  1  0   0      0.689
                                                                  0 -0.0744
 0  0  0  0  0  0  1  0  1  1  0  0  3  1  0  0  0  0  0  0   0     -0.365
                                                                  0 -0.0744
 0  0  0  0  0  0  0  0  0  0  0  0  0  7  0  0  0  0  0  0   0      22.4

Score: 48.7819  Columns: 4  Sequences: 7

                ****
CSF3R_MOUSE_ 11 YVLQ 14 + 6.82
IL6RB_HUMAN_ 11 YRHQ 14 + 6.38
IL6RB_HUMAN_ 11 YFKQ 14 + 8.39
IL6RB_HUMAN_ 11 YLPQ 14 + 10.7
IL6RB_HUMAN_  4 YMPQ  7 + 12.8
LEPR_MOUSE_1 11 YMPQ 14 + 12.8
TPOR_HUMAN_6 11 YWQQ 14 + 7.86

                YMPQ

 A  C  D  E  F  G  H  I  K  L  M  N  P  Q  R  S  T  V  W  Y Del Ins Score
 0  0  0  0  0  0  0  0  0  0  0  0  0  0  0  0  0  0  0  7   0      26.3
                                                                  0 -0.0744
 0  0  0  0  1  0  0  0  0  1  2  0  0  0  1  0  0  1  1  0   0      0.689
                                                                  0 -0.0744
 0  0  0  0  0  0  1  0  1  1  0  0  3  1  0  0  0  0  0  0   0     -0.365
                                                                  0 -0.0744
 0  0  0  0  0  0  0  0  0  0  0  0  0  7  0  0  0  0  0  0   0      22.4

Score: 48.7819  Columns: 4  Sequences: 7

                ****
CSF3R_MOUSE_ 11 YVLQ 14 + 6.82
IL6RB_HUMAN_ 11 YRHQ 14 + 6.38
IL6RB_HUMAN_ 11 YFKQ 14 + 8.39
IL6RB_HUMAN_ 11 YLPQ 14 + 10.7
IL6RB_HUMAN_  4 YMPQ  7 + 12.8
LEPR_MOUSE_1 11 YMPQ 14 + 12.8
TPOR_HUMAN_6 11 YWQQ 14 + 7.86

                YMPQ

 A  C  D  E  F  G  H  I  K  L  M  N  P  Q  R  S  T  V  W  Y Del Ins Score
 0  0  0  0  0  0  0  0  0  0  0  0  0  0  0  0  0  0  0  7   0      26.3
                                                                  0 -0.0744
 0  0  0  0  1  0  0  0  0  1  2  0  0  0  1  0  0  1  1  0   0      0.689
                                                                  0 -0.0744
 0  0  0  0  0  0  1  0  1  1  0  0  3  1  0  0  0  0  0  0   0     -0.365
                                                                  0 -0.0744
 0  0  0  0  0  0  0  0  0  0  0  0  0  7  0  0  0  0  0  0   0      22.4

Score: 48.7819  Columns: 4  Sequences: 7

                ****
CSF3R_MOUSE_ 11 YVLQ 14 + 6.82
IL6RB_HUMAN_ 11 YRHQ 14 + 6.38
IL6RB_HUMAN_ 11 YFKQ 14 + 8.39
IL6RB_HUMAN_ 11 YLPQ 14 + 10.7
IL6RB_HUMAN_  4 YMPQ  7 + 12.8
LEPR_MOUSE_1 11 YMPQ 14 + 12.8
TPOR_HUMAN_6 11 YWQQ 14 + 7.86

                YMPQ

 A  C  D  E  F  G  H  I  K  L  M  N  P  Q  R  S  T  V  W  Y Del Ins Score
 0  0  0  0  0  0  0  0  0  0  0  0  0  0  0  0  0  0  0  7   0      26.3
                                                                  0 -0.0744
 0  0  0  0  1  0  0  0  0  1  2  0  0  0  1  0  0  1  1  0   0      0.689
                                                                  0 -0.0744
 0  0  0  0  0  0  1  0  1  1  0  0  3  1  0  0  0  0  0  0   0     -0.365
                                                                  0 -0.0744
 0  0  0  0  0  0  0  0  0  0  0  0  0  7  0  0  0  0  0  0   0      22.4

Score: 48.7819  Columns: 4  Sequences: 7

                ****
CSF3R_MOUSE_ 11 YVLQ 14 + 6.82
IL6RB_HUMAN_ 11 YRHQ 14 + 6.38
IL6RB_HUMAN_ 11 YFKQ 14 + 8.39
IL6RB_HUMAN_ 11 YLPQ 14 + 10.7
IL6RB_HUMAN_  4 YMPQ  7 + 12.8
LEPR_MOUSE_1 11 YMPQ 14 + 12.8
TPOR_HUMAN_6 11 YWQQ 14 + 7.86

                YMPQ

 A  C  D  E  F  G  H  I  K  L  M  N  P  Q  R  S  T  V  W  Y Del Ins Score
 0  0  0  0  0  0  0  0  0  0  0  0  0  0  0  0  0  0  0  7   0      26.3
                                                                  0 -0.0744
 0  0  0  0  1  0  0  0  0  1  2  0  0  0  1  0  0  1  1  0   0      0.689
                                                                  0 -0.0744
 0  0  0  0  0  0  1  0  1  1  0  0  3  1  0  0  0  0  0  0   0     -0.365
                                                                  0 -0.0744
 0  0  0  0  0  0  0  0  0  0  0  0  0  7  0  0  0  0  0  0   0      22.4

Score: 48.7819  Columns: 4  Sequences: 7

                ****
CSF3R_MOUSE_ 11 YVLQ 14 + 6.82
IL6RB_HUMAN_ 11 YRHQ 14 + 6.38
IL6RB_HUMAN_ 11 YFKQ 14 + 8.39
IL6RB_HUMAN_ 11 YLPQ 14 + 10.7
IL6RB_HUMAN_  4 YMPQ  7 + 12.8
LEPR_MOUSE_1 11 YMPQ 14 + 12.8
TPOR_HUMAN_6 11 YWQQ 14 + 7.86

                YMPQ

 A  C  D  E  F  G  H  I  K  L  M  N  P  Q  R  S  T  V  W  Y Del Ins Score
 0  0  0  0  0  0  0  0  0  0  0  0  0  0  0  0  0  0  0  7   0      26.3
                                                                  0 -0.0744
 0  0  0  0  1  0  0  0  0  1  2  0  0  0  1  0  0  1  1  0   0      0.689
                                                                  0 -0.0744
 0  0  0  0  0  0  1  0  1  1  0  0  3  1  0  0  0  0  0  0   0     -0.365
                                                                  0 -0.0744
 0  0  0  0  0  0  0  0  0  0  0  0  0  7  0  0  0  0  0  0   0      22.4

Score: 48.7819  Columns: 4  Sequences: 7

                ****
CSF3R_MOUSE_ 11 YVLQ 14 + 6.82
IL6RB_HUMAN_ 11 YRHQ 14 + 6.38
IL6RB_HUMAN_ 11 YFKQ 14 + 8.39
IL6RB_HUMAN_ 11 YLPQ 14 + 10.7
IL6RB_HUMAN_  4 YMPQ  7 + 12.8
LEPR_MOUSE_1 11 YMPQ 14 + 12.8
TPOR_HUMAN_6 11 YWQQ 14 + 7.86

                YMPQ

 A  C  D  E  F  G  H  I  K  L  M  N  P  Q  R  S  T  V  W  Y Del Ins Score
 0  0  0  0  0  0  0  0  0  0  0  0  0  0  0  0  0  0  0  7   0      26.3
                                                                  0 -0.0744
 0  0  0  0  1  0  0  0  0  1  2  0  0  0  1  0  0  1  1  0   0      0.689
                                                                  0 -0.0744
 0  0  0  0  0  0  1  0  1  1  0  0  3  1  0  0  0  0  0  0   0     -0.365
                                                                  0 -0.0744
 0  0  0  0  0  0  0  0  0  0  0  0  0  7  0  0  0  0  0  0   0      22.4

Score: 48.7819  Columns: 4  Sequences: 7

                ****
CSF3R_MOUSE_ 11 YVLQ 14 + 6.82
IL6RB_HUMAN_ 11 YRHQ 14 + 6.38
IL6RB_HUMAN_ 11 YFKQ 14 + 8.39
IL6RB_HUMAN_ 11 YLPQ 14 + 10.7
IL6RB_HUMAN_  4 YMPQ  7 + 12.8
LEPR_MOUSE_1 11 YMPQ 14 + 12.8
TPOR_HUMAN_6 11 YWQQ 14 + 7.86

                YMPQ

 A  C  D  E  F  G  H  I  K  L  M  N  P  Q  R  S  T  V  W  Y Del Ins Score
 0  0  0  0  0  0  0  0  0  0  0  0  0  0  0  0  0  0  0  7   0      26.3
                                                                  0 -0.0744
 0  0  0  0  1  0  0  0  0  1  2  0  0  0  1  0  0  1  1  0   0      0.689
                                                                  0 -0.0744
 0  0  0  0  0  0  1  0  1  1  0  0  3  1  0  0  0  0  0  0   0     -0.365
                                                                  0 -0.0744
 0  0  0  0  0  0  0  0  0  0  0  0  0  7  0  0  0  0  0  0   0      22.4

Score: 48.7819  Columns: 4  Sequences: 7

                ****
CSF3R_MOUSE_ 11 YVLQ 14 + 6.82
IL6RB_HUMAN_ 11 YRHQ 14 + 6.38
IL6RB_HUMAN_ 11 YFKQ 14 + 8.39
IL6RB_HUMAN_ 11 YLPQ 14 + 10.7
IL6RB_HUMAN_  4 YMPQ  7 + 12.8
LEPR_MOUSE_1 11 YMPQ 14 + 12.8
TPOR_HUMAN_6 11 YWQQ 14 + 7.86

                YMPQ

 A  C  D  E  F  G  H  I  K  L  M  N  P  Q  R  S  T  V  W  Y Del Ins Score
 0  0  0  0  0  0  0  0  0  0  0  0  0  0  0  0  0  0  0  7   0      26.3
                                                                  0 -0.0744
 0  0  0  0  1  0  0  0  0  1  2  0  0  0  1  0  0  1  1  0   0      0.689
                                                                  0 -0.0744
 0  0  0  0  0  0  1  0  1  1  0  0  3  1  0  0  0  0  0  0   0     -0.365
                                                                  0 -0.0744
 0  0  0  0  0  0  0  0  0  0  0  0  0  7  0  0  0  0  0  0   0      22.4
