# Supplementary material for: Discovering Sequence Motifs with Arbitrary Insertions and Deletions
Source: PLoS Comput Biol. 2008 May 9;4(5):e1000071. doi: 10.1371/journal.pcbi.1000071 (PMC2323616; doi:10.1371/journal.pcbi.1000071)
Supplement: Dataset S3 — GLAM2 Motifs Made from ELM Sites (0.05 MB ZIP) [file pcbi.1000071.s004.zip › S3/LIG_SH2_STAT5.fas.glam2]

GLAM2: Gapped Local Alignment of Motifs
Version 431:531M

glam2 -q 1e99 -r 10 -n 100000 -z 0 -D 0.1 -E 2 -I 0.02 -J 1 p elm-sites-10-fasta-6/LIG_SH2_STAT5.fas
Sequences: 11
Greatest sequence length: 24
Residue counts: A=15 C=8 D=17 E=18 F=8 G=16 H=2 I=7 K=8 L=27 M=4 N=7 P=29 Q=16 R=9 S=26 T=16 V=10 W=4 Y=12 x=0

Score: 54.8186  Columns: 7  Sequences: 11

                *******
EPOR_HUMAN_3 10 TYLVLDK 16 + 8.67
EPOR_HUMAN_4 10 EYTILDP 16 + 5.11
GHR_HUMAN_53 10 AYFCEAD 16 + 3.58
GHR_HUMAN_56 10 IYITTES 16 + 5.31
GHR_HUMAN_62 10 GYVSTDQ 16 + 7.35
IL2RB_HUMAN_ 10 AYCTFPS 16 + 7.93
IL3RB_HUMAN_ 10 EYLCLPA 16 + 9.54
IL3RB_HUMAN_ 10 GYVELPP 16 + 8.00
IL7RA_HUMAN_ 10 AYVTMSS 16 + 8.06
IL9R_HUMAN_4 10 AYLPQED 16 + 6.95
PRLR_HUMAN_3 10 TYLDPDT 16 + 4.43

                AYLTLDS
                  V  P 

 A  C  D  E  F  G  H  I  K  L  M  N  P  Q  R  S  T  V  W  Y Del Ins Score
 4  0  0  2  0  2  0  1  0  0  0  0  0  0  0  0  2  0  0  0   0      0.836
                                                                  0 -0.0867
 0  0  0  0  0  0  0  0  0  0  0  0  0  0  0  0  0  0  0 11   0      45.8
                                                                  0 -0.0867
 0  1  0  0  1  0  0  1  0  4  0  0  0  0  0  0  1  3  0  0   0      5.22
                                                                  0 -0.0867
 0  2  1  1  0  0  0  1  0  0  0  0  1  0  0  1  3  1  0  0   0     -3.51
                                                                  0 -0.0867
 0  0  0  1  1  0  0  0  0  4  1  0  1  1  0  0  2  0  0  0   0     -1.09
                                                                  0 -0.0867
 1  0  4  2  0  0  0  0  0  0  0  0  3  0  0  1  0  0  0  0   0      7.40
                                                                  0 -0.0867
 1  0  2  0  0  0  0  0  1  0  0  0  2  1  0  3  1  0  0  0   0      0.700

Score: 54.8186  Columns: 7  Sequences: 11

                *******
EPOR_HUMAN_3 10 TYLVLDK 16 + 8.67
EPOR_HUMAN_4 10 EYTILDP 16 + 5.11
GHR_HUMAN_53 10 AYFCEAD 16 + 3.58
GHR_HUMAN_56 10 IYITTES 16 + 5.31
GHR_HUMAN_62 10 GYVSTDQ 16 + 7.35
IL2RB_HUMAN_ 10 AYCTFPS 16 + 7.93
IL3RB_HUMAN_ 10 EYLCLPA 16 + 9.54
IL3RB_HUMAN_ 10 GYVELPP 16 + 8.00
IL7RA_HUMAN_ 10 AYVTMSS 16 + 8.06
IL9R_HUMAN_4 10 AYLPQED 16 + 6.95
PRLR_HUMAN_3 10 TYLDPDT 16 + 4.43

                AYLTLDS
                  V  P 

 A  C  D  E  F  G  H  I  K  L  M  N  P  Q  R  S  T  V  W  Y Del Ins Score
 4  0  0  2  0  2  0  1  0  0  0  0  0  0  0  0  2  0  0  0   0      0.836
                                                                  0 -0.0867
 0  0  0  0  0  0  0  0  0  0  0  0  0  0  0  0  0  0  0 11   0      45.8
                                                                  0 -0.0867
 0  1  0  0  1  0  0  1  0  4  0  0  0  0  0  0  1  3  0  0   0      5.22
                                                                  0 -0.0867
 0  2  1  1  0  0  0  1  0  0  0  0  1  0  0  1  3  1  0  0   0     -3.51
                                                                  0 -0.0867
 0  0  0  1  1  0  0  0  0  4  1  0  1  1  0  0  2  0  0  0   0     -1.09
                                                                  0 -0.0867
 1  0  4  2  0  0  0  0  0  0  0  0  3  0  0  1  0  0  0  0   0      7.40
                                                                  0 -0.0867
 1  0  2  0  0  0  0  0  1  0  0  0  2  1  0  3  1  0  0  0   0      0.700

Score: 54.8186  Columns: 7  Sequences: 11

                *******
EPOR_HUMAN_3 10 TYLVLDK 16 + 8.67
EPOR_HUMAN_4 10 EYTILDP 16 + 5.11
GHR_HUMAN_53 10 AYFCEAD 16 + 3.58
GHR_HUMAN_56 10 IYITTES 16 + 5.31
GHR_HUMAN_62 10 GYVSTDQ 16 + 7.35
IL2RB_HUMAN_ 10 AYCTFPS 16 + 7.93
IL3RB_HUMAN_ 10 EYLCLPA 16 + 9.54
IL3RB_HUMAN_ 10 GYVELPP 16 + 8.00
IL7RA_HUMAN_ 10 AYVTMSS 16 + 8.06
IL9R_HUMAN_4 10 AYLPQED 16 + 6.95
PRLR_HUMAN_3 10 TYLDPDT 16 + 4.43

                AYLTLDS
                  V  P 

 A  C  D  E  F  G  H  I  K  L  M  N  P  Q  R  S  T  V  W  Y Del Ins Score
 4  0  0  2  0  2  0  1  0  0  0  0  0  0  0  0  2  0  0  0   0      0.836
                                                                  0 -0.0867
 0  0  0  0  0  0  0  0  0  0  0  0  0  0  0  0  0  0  0 11   0      45.8
                                                                  0 -0.0867
 0  1  0  0  1  0  0  1  0  4  0  0  0  0  0  0  1  3  0  0   0      5.22
                                                                  0 -0.0867
 0  2  1  1  0  0  0  1  0  0  0  0  1  0  0  1  3  1  0  0   0     -3.51
                                                                  0 -0.0867
 0  0  0  1  1  0  0  0  0  4  1  0  1  1  0  0  2  0  0  0   0     -1.09
                                                                  0 -0.0867
 1  0  4  2  0  0  0  0  0  0  0  0  3  0  0  1  0  0  0  0   0      7.40
                                                                  0 -0.0867
 1  0  2  0  0  0  0  0  1  0  0  0  2  1  0  3  1  0  0  0   0      0.700

Score: 54.8186  Columns: 7  Sequences: 11

                *******
EPOR_HUMAN_3 10 TYLVLDK 16 + 8.67
EPOR_HUMAN_4 10 EYTILDP 16 + 5.11
GHR_HUMAN_53 10 AYFCEAD 16 + 3.58
GHR_HUMAN_56 10 IYITTES 16 + 5.31
GHR_HUMAN_62 10 GYVSTDQ 16 + 7.35
IL2RB_HUMAN_ 10 AYCTFPS 16 + 7.93
IL3RB_HUMAN_ 10 EYLCLPA 16 + 9.54
IL3RB_HUMAN_ 10 GYVELPP 16 + 8.00
IL7RA_HUMAN_ 10 AYVTMSS 16 + 8.06
IL9R_HUMAN_4 10 AYLPQED 16 + 6.95
PRLR_HUMAN_3 10 TYLDPDT 16 + 4.43

                AYLTLDS
                  V  P 

 A  C  D  E  F  G  H  I  K  L  M  N  P  Q  R  S  T  V  W  Y Del Ins Score
 4  0  0  2  0  2  0  1  0  0  0  0  0  0  0  0  2  0  0  0   0      0.836
                                                                  0 -0.0867
 0  0  0  0  0  0  0  0  0  0  0  0  0  0  0  0  0  0  0 11   0      45.8
                                                                  0 -0.0867
 0  1  0  0  1  0  0  1  0  4  0  0  0  0  0  0  1  3  0  0   0      5.22
                                                                  0 -0.0867
 0  2  1  1  0  0  0  1  0  0  0  0  1  0  0  1  3  1  0  0   0     -3.51
                                                                  0 -0.0867
 0  0  0  1  1  0  0  0  0  4  1  0  1  1  0  0  2  0  0  0   0     -1.09
                                                                  0 -0.0867
 1  0  4  2  0  0  0  0  0  0  0  0  3  0  0  1  0  0  0  0   0      7.40
                                                                  0 -0.0867
 1  0  2  0  0  0  0  0  1  0  0  0  2  1  0  3  1  0  0  0   0      0.700

Score: 54.8186  Columns: 7  Sequences: 11

                *******
EPOR_HUMAN_3 10 TYLVLDK 16 + 8.67
EPOR_HUMAN_4 10 EYTILDP 16 + 5.11
GHR_HUMAN_53 10 AYFCEAD 16 + 3.58
GHR_HUMAN_56 10 IYITTES 16 + 5.31
GHR_HUMAN_62 10 GYVSTDQ 16 + 7.35
IL2RB_HUMAN_ 10 AYCTFPS 16 + 7.93
IL3RB_HUMAN_ 10 EYLCLPA 16 + 9.54
IL3RB_HUMAN_ 10 GYVELPP 16 + 8.00
IL7RA_HUMAN_ 10 AYVTMSS 16 + 8.06
IL9R_HUMAN_4 10 AYLPQED 16 + 6.95
PRLR_HUMAN_3 10 TYLDPDT 16 + 4.43

                AYLTLDS
                  V  P 

 A  C  D  E  F  G  H  I  K  L  M  N  P  Q  R  S  T  V  W  Y Del Ins Score
 4  0  0  2  0  2  0  1  0  0  0  0  0  0  0  0  2  0  0  0   0      0.836
                                                                  0 -0.0867
 0  0  0  0  0  0  0  0  0  0  0  0  0  0  0  0  0  0  0 11   0      45.8
                                                                  0 -0.0867
 0  1  0  0  1  0  0  1  0  4  0  0  0  0  0  0  1  3  0  0   0      5.22
                                                                  0 -0.0867
 0  2  1  1  0  0  0  1  0  0  0  0  1  0  0  1  3  1  0  0   0     -3.51
                                                                  0 -0.0867
 0  0  0  1  1  0  0  0  0  4  1  0  1  1  0  0  2  0  0  0   0     -1.09
                                                                  0 -0.0867
 1  0  4  2  0  0  0  0  0  0  0  0  3  0  0  1  0  0  0  0   0      7.40
                                                                  0 -0.0867
 1  0  2  0  0  0  0  0  1  0  0  0  2  1  0  3  1  0  0  0   0      0.700

Score: 54.8186  Columns: 7  Sequences: 11

                *******
EPOR_HUMAN_3 10 TYLVLDK 16 + 8.67
EPOR_HUMAN_4 10 EYTILDP 16 + 5.11
GHR_HUMAN_53 10 AYFCEAD 16 + 3.58
GHR_HUMAN_56 10 IYITTES 16 + 5.31
GHR_HUMAN_62 10 GYVSTDQ 16 + 7.35
IL2RB_HUMAN_ 10 AYCTFPS 16 + 7.93
IL3RB_HUMAN_ 10 EYLCLPA 16 + 9.54
IL3RB_HUMAN_ 10 GYVELPP 16 + 8.00
IL7RA_HUMAN_ 10 AYVTMSS 16 + 8.06
IL9R_HUMAN_4 10 AYLPQED 16 + 6.95
PRLR_HUMAN_3 10 TYLDPDT 16 + 4.43

                AYLTLDS
                  V  P 

 A  C  D  E  F  G  H  I  K  L  M  N  P  Q  R  S  T  V  W  Y Del Ins Score
 4  0  0  2  0  2  0  1  0  0  0  0  0  0  0  0  2  0  0  0   0      0.836
                                                                  0 -0.0867
 0  0  0  0  0  0  0  0  0  0  0  0  0  0  0  0  0  0  0 11   0      45.8
                                                                  0 -0.0867
 0  1  0  0  1  0  0  1  0  4  0  0  0  0  0  0  1  3  0  0   0      5.22
                                                                  0 -0.0867
 0  2  1  1  0  0  0  1  0  0  0  0  1  0  0  1  3  1  0  0   0     -3.51
                                                                  0 -0.0867
 0  0  0  1  1  0  0  0  0  4  1  0  1  1  0  0  2  0  0  0   0     -1.09
                                                                  0 -0.0867
 1  0  4  2  0  0  0  0  0  0  0  0  3  0  0  1  0  0  0  0   0      7.40
                                                                  0 -0.0867
 1  0  2  0  0  0  0  0  1  0  0  0  2  1  0  3  1  0  0  0   0      0.700

Score: 54.8186  Columns: 7  Sequences: 11

                *******
EPOR_HUMAN_3 10 TYLVLDK 16 + 8.67
EPOR_HUMAN_4 10 EYTILDP 16 + 5.11
GHR_HUMAN_53 10 AYFCEAD 16 + 3.58
GHR_HUMAN_56 10 IYITTES 16 + 5.31
GHR_HUMAN_62 10 GYVSTDQ 16 + 7.35
IL2RB_HUMAN_ 10 AYCTFPS 16 + 7.93
IL3RB_HUMAN_ 10 EYLCLPA 16 + 9.54
IL3RB_HUMAN_ 10 GYVELPP 16 + 8.00
IL7RA_HUMAN_ 10 AYVTMSS 16 + 8.06
IL9R_HUMAN_4 10 AYLPQED 16 + 6.95
PRLR_HUMAN_3 10 TYLDPDT 16 + 4.43

                AYLTLDS
                  V  P 

 A  C  D  E  F  G  H  I  K  L  M  N  P  Q  R  S  T  V  W  Y Del Ins Score
 4  0  0  2  0  2  0  1  0  0  0  0  0  0  0  0  2  0  0  0   0      0.836
                                                                  0 -0.0867
 0  0  0  0  0  0  0  0  0  0  0  0  0  0  0  0  0  0  0 11   0      45.8
                                                                  0 -0.0867
 0  1  0  0  1  0  0  1  0  4  0  0  0  0  0  0  1  3  0  0   0      5.22
                                                                  0 -0.0867
 0  2  1  1  0  0  0  1  0  0  0  0  1  0  0  1  3  1  0  0   0     -3.51
                                                                  0 -0.0867
 0  0  0  1  1  0  0  0  0  4  1  0  1  1  0  0  2  0  0  0   0     -1.09
                                                                  0 -0.0867
 1  0  4  2  0  0  0  0  0  0  0  0  3  0  0  1  0  0  0  0   0      7.40
                                                                  0 -0.0867
 1  0  2  0  0  0  0  0  1  0  0  0  2  1  0  3  1  0  0  0   0      0.700

Score: 54.8186  Columns: 7  Sequences: 11

                *******
EPOR_HUMAN_3 10 TYLVLDK 16 + 8.67
EPOR_HUMAN_4 10 EYTILDP 16 + 5.11
GHR_HUMAN_53 10 AYFCEAD 16 + 3.58
GHR_HUMAN_56 10 IYITTES 16 + 5.31
GHR_HUMAN_62 10 GYVSTDQ 16 + 7.35
IL2RB_HUMAN_ 10 AYCTFPS 16 + 7.93
IL3RB_HUMAN_ 10 EYLCLPA 16 + 9.54
IL3RB_HUMAN_ 10 GYVELPP 16 + 8.00
IL7RA_HUMAN_ 10 AYVTMSS 16 + 8.06
IL9R_HUMAN_4 10 AYLPQED 16 + 6.95
PRLR_HUMAN_3 10 TYLDPDT 16 + 4.43

                AYLTLDS
                  V  P 

 A  C  D  E  F  G  H  I  K  L  M  N  P  Q  R  S  T  V  W  Y Del Ins Score
 4  0  0  2  0  2  0  1  0  0  0  0  0  0  0  0  2  0  0  0   0      0.836
                                                                  0 -0.0867
 0  0  0  0  0  0  0  0  0  0  0  0  0  0  0  0  0  0  0 11   0      45.8
                                                                  0 -0.0867
 0  1  0  0  1  0  0  1  0  4  0  0  0  0  0  0  1  3  0  0   0      5.22
                                                                  0 -0.0867
 0  2  1  1  0  0  0  1  0  0  0  0  1  0  0  1  3  1  0  0   0     -3.51
                                                                  0 -0.0867
 0  0  0  1  1  0  0  0  0  4  1  0  1  1  0  0  2  0  0  0   0     -1.09
                                                                  0 -0.0867
 1  0  4  2  0  0  0  0  0  0  0  0  3  0  0  1  0  0  0  0   0      7.40
                                                                  0 -0.0867
 1  0  2  0  0  0  0  0  1  0  0  0  2  1  0  3  1  0  0  0   0      0.700

Score: 54.8186  Columns: 7  Sequences: 11

                *******
EPOR_HUMAN_3 10 TYLVLDK 16 + 8.67
EPOR_HUMAN_4 10 EYTILDP 16 + 5.11
GHR_HUMAN_53 10 AYFCEAD 16 + 3.58
GHR_HUMAN_56 10 IYITTES 16 + 5.31
GHR_HUMAN_62 10 GYVSTDQ 16 + 7.35
IL2RB_HUMAN_ 10 AYCTFPS 16 + 7.93
IL3RB_HUMAN_ 10 EYLCLPA 16 + 9.54
IL3RB_HUMAN_ 10 GYVELPP 16 + 8.00
IL7RA_HUMAN_ 10 AYVTMSS 16 + 8.06
IL9R_HUMAN_4 10 AYLPQED 16 + 6.95
PRLR_HUMAN_3 10 TYLDPDT 16 + 4.43

                AYLTLDS
                  V  P 

 A  C  D  E  F  G  H  I  K  L  M  N  P  Q  R  S  T  V  W  Y Del Ins Score
 4  0  0  2  0  2  0  1  0  0  0  0  0  0  0  0  2  0  0  0   0      0.836
                                                                  0 -0.0867
 0  0  0  0  0  0  0  0  0  0  0  0  0  0  0  0  0  0  0 11   0      45.8
                                                                  0 -0.0867
 0  1  0  0  1  0  0  1  0  4  0  0  0  0  0  0  1  3  0  0   0      5.22
                                                                  0 -0.0867
 0  2  1  1  0  0  0  1  0  0  0  0  1  0  0  1  3  1  0  0   0     -3.51
                                                                  0 -0.0867
 0  0  0  1  1  0  0  0  0  4  1  0  1  1  0  0  2  0  0  0   0     -1.09
                                                                  0 -0.0867
 1  0  4  2  0  0  0  0  0  0  0  0  3  0  0  1  0  0  0  0   0      7.40
                                                                  0 -0.0867
 1  0  2  0  0  0  0  0  1  0  0  0  2  1  0  3  1  0  0  0   0      0.700

Score: 54.8186  Columns: 7  Sequences: 11

                *******
EPOR_HUMAN_3 10 TYLVLDK 16 + 8.67
EPOR_HUMAN_4 10 EYTILDP 16 + 5.11
GHR_HUMAN_53 10 AYFCEAD 16 + 3.58
GHR_HUMAN_56 10 IYITTES 16 + 5.31
GHR_HUMAN_62 10 GYVSTDQ 16 + 7.35
IL2RB_HUMAN_ 10 AYCTFPS 16 + 7.93
IL3RB_HUMAN_ 10 EYLCLPA 16 + 9.54
IL3RB_HUMAN_ 10 GYVELPP 16 + 8.00
IL7RA_HUMAN_ 10 AYVTMSS 16 + 8.06
IL9R_HUMAN_4 10 AYLPQED 16 + 6.95
PRLR_HUMAN_3 10 TYLDPDT 16 + 4.43

                AYLTLDS
                  V  P 

 A  C  D  E  F  G  H  I  K  L  M  N  P  Q  R  S  T  V  W  Y Del Ins Score
 4  0  0  2  0  2  0  1  0  0  0  0  0  0  0  0  2  0  0  0   0      0.836
                                                                  0 -0.0867
 0  0  0  0  0  0  0  0  0  0  0  0  0  0  0  0  0  0  0 11   0      45.8
                                                                  0 -0.0867
 0  1  0  0  1  0  0  1  0  4  0  0  0  0  0  0  1  3  0  0   0      5.22
                                                                  0 -0.0867
 0  2  1  1  0  0  0  1  0  0  0  0  1  0  0  1  3  1  0  0   0     -3.51
                                                                  0 -0.0867
 0  0  0  1  1  0  0  0  0  4  1  0  1  1  0  0  2  0  0  0   0     -1.09
                                                                  0 -0.0867
 1  0  4  2  0  0  0  0  0  0  0  0  3  0  0  1  0  0  0  0   0      7.40
                                                                  0 -0.0867
 1  0  2  0  0  0  0  0  1  0  0  0  2  1  0  3  1  0  0  0   0      0.700
