# Supplementary material for: Discovering Sequence Motifs with Arbitrary Insertions and Deletions
Source: PLoS Comput Biol. 2008 May 9;4(5):e1000071. doi: 10.1371/journal.pcbi.1000071 (PMC2323616; doi:10.1371/journal.pcbi.1000071)
Supplement: Dataset S3 — GLAM2 Motifs Made from ELM Sites (0.05 MB ZIP) [file pcbi.1000071.s004.zip › S3/LIG_SH3_1.fas.glam2]

GLAM2: Gapped Local Alignment of Motifs
Version 431:531M

glam2 -q 1e99 -r 10 -n 100000 -z 0 -D 0.1 -E 2 -I 0.02 -J 1 p elm-sites-10-fasta-6/LIG_SH3_1.fas
Sequences: 5
Greatest sequence length: 27
Residue counts: A=11 C=2 D=2 E=8 F=1 G=5 H=1 I=5 K=15 L=7 M=1 N=1 P=25 Q=2 R=9 S=12 T=9 V=5 W=0 Y=1 x=0

Score: 35.8673  Columns: 9  Sequences: 5

                *********
BTK_HUMAN_18  9 KKPLPPTPE 17 + 20.9
BTK_HUMAN_20  2 KKPLPPEPA 10 + 19.2
P85A_HUMAN_8  3 KKISPPTPK 11 + 13.9
RAD51_HUMAN_ 12 DSPCLPEAE 20 + 4.16
TAU_HUMAN_54 15 KSPSSAKSR 23 + 3.78

                KKPLPPEPE
                DSISLATAA
                   CS KSK
                        R

 A  C  D  E  F  G  H  I  K  L  M  N  P  Q  R  S  T  V  W  Y Del Ins Score
 0  0  1  0  0  0  0  0  4  0  0  0  0  0  0  0  0  0  0  0   0      6.22
                                                                  0 -0.0655
 0  0  0  0  0  0  0  0  3  0  0  0  0  0  0  2  0  0  0  0   0      4.20
                                                                  0 -0.0655
 0  0  0  0  0  0  0  1  0  0  0  0  4  0  0  0  0  0  0  0   0      7.52
                                                                  0 -0.0655
 0  1  0  0  0  0  0  0  0  2  0  0  0  0  0  2  0  0  0  0   0     -0.579
                                                                  0 -0.0655
 0  0  0  0  0  0  0  0  0  1  0  0  3  0  0  1  0  0  0  0   0      2.50
                                                                  0 -0.0655
 1  0  0  0  0  0  0  0  0  0  0  0  4  0  0  0  0  0  0  0   0      8.75
                                                                  0 -0.0655
 0  0  0  2  0  0  0  0  1  0  0  0  0  0  0  0  2  0  0  0   0      2.43
                                                                  0 -0.0655
 1  0  0  0  0  0  0  0  0  0  0  0  3  0  0  1  0  0  0  0   0      3.79
                                                                  0 -0.0655
 1  0  0  2  0  0  0  0  1  0  0  0  0  0  1  0  0  0  0  0   0      1.55

Score: 35.8673  Columns: 9  Sequences: 5

                *********
BTK_HUMAN_18  9 KKPLPPTPE 17 + 20.9
BTK_HUMAN_20  2 KKPLPPEPA 10 + 19.2
P85A_HUMAN_8  3 KKISPPTPK 11 + 13.9
RAD51_HUMAN_ 12 DSPCLPEAE 20 + 4.16
TAU_HUMAN_54 15 KSPSSAKSR 23 + 3.78

                KKPLPPEPE
                DSISLATAA
                   CS KSK
                        R

 A  C  D  E  F  G  H  I  K  L  M  N  P  Q  R  S  T  V  W  Y Del Ins Score
 0  0  1  0  0  0  0  0  4  0  0  0  0  0  0  0  0  0  0  0   0      6.22
                                                                  0 -0.0655
 0  0  0  0  0  0  0  0  3  0  0  0  0  0  0  2  0  0  0  0   0      4.20
                                                                  0 -0.0655
 0  0  0  0  0  0  0  1  0  0  0  0  4  0  0  0  0  0  0  0   0      7.52
                                                                  0 -0.0655
 0  1  0  0  0  0  0  0  0  2  0  0  0  0  0  2  0  0  0  0   0     -0.579
                                                                  0 -0.0655
 0  0  0  0  0  0  0  0  0  1  0  0  3  0  0  1  0  0  0  0   0      2.50
                                                                  0 -0.0655
 1  0  0  0  0  0  0  0  0  0  0  0  4  0  0  0  0  0  0  0   0      8.75
                                                                  0 -0.0655
 0  0  0  2  0  0  0  0  1  0  0  0  0  0  0  0  2  0  0  0   0      2.43
                                                                  0 -0.0655
 1  0  0  0  0  0  0  0  0  0  0  0  3  0  0  1  0  0  0  0   0      3.79
                                                                  0 -0.0655
 1  0  0  2  0  0  0  0  1  0  0  0  0  0  1  0  0  0  0  0   0      1.55

Score: 35.8673  Columns: 9  Sequences: 5

                *********
BTK_HUMAN_18  9 KKPLPPTPE 17 + 20.9
BTK_HUMAN_20  2 KKPLPPEPA 10 + 19.2
P85A_HUMAN_8  3 KKISPPTPK 11 + 13.9
RAD51_HUMAN_ 12 DSPCLPEAE 20 + 4.16
TAU_HUMAN_54 15 KSPSSAKSR 23 + 3.78

                KKPLPPEPE
                DSISLATAA
                   CS KSK
                        R

 A  C  D  E  F  G  H  I  K  L  M  N  P  Q  R  S  T  V  W  Y Del Ins Score
 0  0  1  0  0  0  0  0  4  0  0  0  0  0  0  0  0  0  0  0   0      6.22
                                                                  0 -0.0655
 0  0  0  0  0  0  0  0  3  0  0  0  0  0  0  2  0  0  0  0   0      4.20
                                                                  0 -0.0655
 0  0  0  0  0  0  0  1  0  0  0  0  4  0  0  0  0  0  0  0   0      7.52
                                                                  0 -0.0655
 0  1  0  0  0  0  0  0  0  2  0  0  0  0  0  2  0  0  0  0   0     -0.579
                                                                  0 -0.0655
 0  0  0  0  0  0  0  0  0  1  0  0  3  0  0  1  0  0  0  0   0      2.50
                                                                  0 -0.0655
 1  0  0  0  0  0  0  0  0  0  0  0  4  0  0  0  0  0  0  0   0      8.75
                                                                  0 -0.0655
 0  0  0  2  0  0  0  0  1  0  0  0  0  0  0  0  2  0  0  0   0      2.43
                                                                  0 -0.0655
 1  0  0  0  0  0  0  0  0  0  0  0  3  0  0  1  0  0  0  0   0      3.79
                                                                  0 -0.0655
 1  0  0  2  0  0  0  0  1  0  0  0  0  0  1  0  0  0  0  0   0      1.55

Score: 35.8673  Columns: 9  Sequences: 5

                *********
BTK_HUMAN_18  9 KKPLPPTPE 17 + 20.9
BTK_HUMAN_20  2 KKPLPPEPA 10 + 19.2
P85A_HUMAN_8  3 KKISPPTPK 11 + 13.9
RAD51_HUMAN_ 12 DSPCLPEAE 20 + 4.16
TAU_HUMAN_54 15 KSPSSAKSR 23 + 3.78

                KKPLPPEPE
                DSISLATAA
                   CS KSK
                        R

 A  C  D  E  F  G  H  I  K  L  M  N  P  Q  R  S  T  V  W  Y Del Ins Score
 0  0  1  0  0  0  0  0  4  0  0  0  0  0  0  0  0  0  0  0   0      6.22
                                                                  0 -0.0655
 0  0  0  0  0  0  0  0  3  0  0  0  0  0  0  2  0  0  0  0   0      4.20
                                                                  0 -0.0655
 0  0  0  0  0  0  0  1  0  0  0  0  4  0  0  0  0  0  0  0   0      7.52
                                                                  0 -0.0655
 0  1  0  0  0  0  0  0  0  2  0  0  0  0  0  2  0  0  0  0   0     -0.579
                                                                  0 -0.0655
 0  0  0  0  0  0  0  0  0  1  0  0  3  0  0  1  0  0  0  0   0      2.50
                                                                  0 -0.0655
 1  0  0  0  0  0  0  0  0  0  0  0  4  0  0  0  0  0  0  0   0      8.75
                                                                  0 -0.0655
 0  0  0  2  0  0  0  0  1  0  0  0  0  0  0  0  2  0  0  0   0      2.43
                                                                  0 -0.0655
 1  0  0  0  0  0  0  0  0  0  0  0  3  0  0  1  0  0  0  0   0      3.79
                                                                  0 -0.0655
 1  0  0  2  0  0  0  0  1  0  0  0  0  0  1  0  0  0  0  0   0      1.55

Score: 35.8673  Columns: 9  Sequences: 5

                *********
BTK_HUMAN_18  9 KKPLPPTPE 17 + 20.9
BTK_HUMAN_20  2 KKPLPPEPA 10 + 19.2
P85A_HUMAN_8  3 KKISPPTPK 11 + 13.9
RAD51_HUMAN_ 12 DSPCLPEAE 20 + 4.16
TAU_HUMAN_54 15 KSPSSAKSR 23 + 3.78

                KKPLPPEPE
                DSISLATAA
                   CS KSK
                        R

 A  C  D  E  F  G  H  I  K  L  M  N  P  Q  R  S  T  V  W  Y Del Ins Score
 0  0  1  0  0  0  0  0  4  0  0  0  0  0  0  0  0  0  0  0   0      6.22
                                                                  0 -0.0655
 0  0  0  0  0  0  0  0  3  0  0  0  0  0  0  2  0  0  0  0   0      4.20
                                                                  0 -0.0655
 0  0  0  0  0  0  0  1  0  0  0  0  4  0  0  0  0  0  0  0   0      7.52
                                                                  0 -0.0655
 0  1  0  0  0  0  0  0  0  2  0  0  0  0  0  2  0  0  0  0   0     -0.579
                                                                  0 -0.0655
 0  0  0  0  0  0  0  0  0  1  0  0  3  0  0  1  0  0  0  0   0      2.50
                                                                  0 -0.0655
 1  0  0  0  0  0  0  0  0  0  0  0  4  0  0  0  0  0  0  0   0      8.75
                                                                  0 -0.0655
 0  0  0  2  0  0  0  0  1  0  0  0  0  0  0  0  2  0  0  0   0      2.43
                                                                  0 -0.0655
 1  0  0  0  0  0  0  0  0  0  0  0  3  0  0  1  0  0  0  0   0      3.79
                                                                  0 -0.0655
 1  0  0  2  0  0  0  0  1  0  0  0  0  0  1  0  0  0  0  0   0      1.55

Score: 35.8673  Columns: 9  Sequences: 5

                *********
BTK_HUMAN_18  9 KKPLPPTPE 17 + 20.9
BTK_HUMAN_20  2 KKPLPPEPA 10 + 19.2
P85A_HUMAN_8  3 KKISPPTPK 11 + 13.9
RAD51_HUMAN_ 12 DSPCLPEAE 20 + 4.16
TAU_HUMAN_54 15 KSPSSAKSR 23 + 3.78

                KKPLPPEPE
                DSISLATAA
                   CS KSK
                        R

 A  C  D  E  F  G  H  I  K  L  M  N  P  Q  R  S  T  V  W  Y Del Ins Score
 0  0  1  0  0  0  0  0  4  0  0  0  0  0  0  0  0  0  0  0   0      6.22
                                                                  0 -0.0655
 0  0  0  0  0  0  0  0  3  0  0  0  0  0  0  2  0  0  0  0   0      4.20
                                                                  0 -0.0655
 0  0  0  0  0  0  0  1  0  0  0  0  4  0  0  0  0  0  0  0   0      7.52
                                                                  0 -0.0655
 0  1  0  0  0  0  0  0  0  2  0  0  0  0  0  2  0  0  0  0   0     -0.579
                                                                  0 -0.0655
 0  0  0  0  0  0  0  0  0  1  0  0  3  0  0  1  0  0  0  0   0      2.50
                                                                  0 -0.0655
 1  0  0  0  0  0  0  0  0  0  0  0  4  0  0  0  0  0  0  0   0      8.75
                                                                  0 -0.0655
 0  0  0  2  0  0  0  0  1  0  0  0  0  0  0  0  2  0  0  0   0      2.43
                                                                  0 -0.0655
 1  0  0  0  0  0  0  0  0  0  0  0  3  0  0  1  0  0  0  0   0      3.79
                                                                  0 -0.0655
 1  0  0  2  0  0  0  0  1  0  0  0  0  0  1  0  0  0  0  0   0      1.55

Score: 35.8673  Columns: 9  Sequences: 5

                *********
BTK_HUMAN_18  9 KKPLPPTPE 17 + 20.9
BTK_HUMAN_20  2 KKPLPPEPA 10 + 19.2
P85A_HUMAN_8  3 KKISPPTPK 11 + 13.9
RAD51_HUMAN_ 12 DSPCLPEAE 20 + 4.16
TAU_HUMAN_54 15 KSPSSAKSR 23 + 3.78

                KKPLPPEPE
                DSISLATAA
                   CS KSK
                        R

 A  C  D  E  F  G  H  I  K  L  M  N  P  Q  R  S  T  V  W  Y Del Ins Score
 0  0  1  0  0  0  0  0  4  0  0  0  0  0  0  0  0  0  0  0   0      6.22
                                                                  0 -0.0655
 0  0  0  0  0  0  0  0  3  0  0  0  0  0  0  2  0  0  0  0   0      4.20
                                                                  0 -0.0655
 0  0  0  0  0  0  0  1  0  0  0  0  4  0  0  0  0  0  0  0   0      7.52
                                                                  0 -0.0655
 0  1  0  0  0  0  0  0  0  2  0  0  0  0  0  2  0  0  0  0   0     -0.579
                                                                  0 -0.0655
 0  0  0  0  0  0  0  0  0  1  0  0  3  0  0  1  0  0  0  0   0      2.50
                                                                  0 -0.0655
 1  0  0  0  0  0  0  0  0  0  0  0  4  0  0  0  0  0  0  0   0      8.75
                                                                  0 -0.0655
 0  0  0  2  0  0  0  0  1  0  0  0  0  0  0  0  2  0  0  0   0      2.43
                                                                  0 -0.0655
 1  0  0  0  0  0  0  0  0  0  0  0  3  0  0  1  0  0  0  0   0      3.79
                                                                  0 -0.0655
 1  0  0  2  0  0  0  0  1  0  0  0  0  0  1  0  0  0  0  0   0      1.55

Score: 35.8673  Columns: 9  Sequences: 5

                *********
BTK_HUMAN_18  9 KKPLPPTPE 17 + 20.9
BTK_HUMAN_20  2 KKPLPPEPA 10 + 19.2
P85A_HUMAN_8  3 KKISPPTPK 11 + 13.9
RAD51_HUMAN_ 12 DSPCLPEAE 20 + 4.16
TAU_HUMAN_54 15 KSPSSAKSR 23 + 3.78

                KKPLPPEPE
                DSISLATAA
                   CS KSK
                        R

 A  C  D  E  F  G  H  I  K  L  M  N  P  Q  R  S  T  V  W  Y Del Ins Score
 0  0  1  0  0  0  0  0  4  0  0  0  0  0  0  0  0  0  0  0   0      6.22
                                                                  0 -0.0655
 0  0  0  0  0  0  0  0  3  0  0  0  0  0  0  2  0  0  0  0   0      4.20
                                                                  0 -0.0655
 0  0  0  0  0  0  0  1  0  0  0  0  4  0  0  0  0  0  0  0   0      7.52
                                                                  0 -0.0655
 0  1  0  0  0  0  0  0  0  2  0  0  0  0  0  2  0  0  0  0   0     -0.579
                                                                  0 -0.0655
 0  0  0  0  0  0  0  0  0  1  0  0  3  0  0  1  0  0  0  0   0      2.50
                                                                  0 -0.0655
 1  0  0  0  0  0  0  0  0  0  0  0  4  0  0  0  0  0  0  0   0      8.75
                                                                  0 -0.0655
 0  0  0  2  0  0  0  0  1  0  0  0  0  0  0  0  2  0  0  0   0      2.43
                                                                  0 -0.0655
 1  0  0  0  0  0  0  0  0  0  0  0  3  0  0  1  0  0  0  0   0      3.79
                                                                  0 -0.0655
 1  0  0  2  0  0  0  0  1  0  0  0  0  0  1  0  0  0  0  0   0      1.55

Score: 35.8673  Columns: 9  Sequences: 5

                *********
BTK_HUMAN_18  9 KKPLPPTPE 17 + 20.9
BTK_HUMAN_20  2 KKPLPPEPA 10 + 19.2
P85A_HUMAN_8  3 KKISPPTPK 11 + 13.9
RAD51_HUMAN_ 12 DSPCLPEAE 20 + 4.16
TAU_HUMAN_54 15 KSPSSAKSR 23 + 3.78

                KKPLPPEPE
                DSISLATAA
                   CS KSK
                        R

 A  C  D  E  F  G  H  I  K  L  M  N  P  Q  R  S  T  V  W  Y Del Ins Score
 0  0  1  0  0  0  0  0  4  0  0  0  0  0  0  0  0  0  0  0   0      6.22
                                                                  0 -0.0655
 0  0  0  0  0  0  0  0  3  0  0  0  0  0  0  2  0  0  0  0   0      4.20
                                                                  0 -0.0655
 0  0  0  0  0  0  0  1  0  0  0  0  4  0  0  0  0  0  0  0   0      7.52
                                                                  0 -0.0655
 0  1  0  0  0  0  0  0  0  2  0  0  0  0  0  2  0  0  0  0   0     -0.579
                                                                  0 -0.0655
 0  0  0  0  0  0  0  0  0  1  0  0  3  0  0  1  0  0  0  0   0      2.50
                                                                  0 -0.0655
 1  0  0  0  0  0  0  0  0  0  0  0  4  0  0  0  0  0  0  0   0      8.75
                                                                  0 -0.0655
 0  0  0  2  0  0  0  0  1  0  0  0  0  0  0  0  2  0  0  0   0      2.43
                                                                  0 -0.0655
 1  0  0  0  0  0  0  0  0  0  0  0  3  0  0  1  0  0  0  0   0      3.79
                                                                  0 -0.0655
 1  0  0  2  0  0  0  0  1  0  0  0  0  0  1  0  0  0  0  0   0      1.55

Score: 35.8673  Columns: 9  Sequences: 5

                *********
BTK_HUMAN_18  9 KKPLPPTPE 17 + 20.9
BTK_HUMAN_20  2 KKPLPPEPA 10 + 19.2
P85A_HUMAN_8  3 KKISPPTPK 11 + 13.9
RAD51_HUMAN_ 12 DSPCLPEAE 20 + 4.16
TAU_HUMAN_54 15 KSPSSAKSR 23 + 3.78

                KKPLPPEPE
                DSISLATAA
                   CS KSK
                        R

 A  C  D  E  F  G  H  I  K  L  M  N  P  Q  R  S  T  V  W  Y Del Ins Score
 0  0  1  0  0  0  0  0  4  0  0  0  0  0  0  0  0  0  0  0   0      6.22
                                                                  0 -0.0655
 0  0  0  0  0  0  0  0  3  0  0  0  0  0  0  2  0  0  0  0   0      4.20
                                                                  0 -0.0655
 0  0  0  0  0  0  0  1  0  0  0  0  4  0  0  0  0  0  0  0   0      7.52
                                                                  0 -0.0655
 0  1  0  0  0  0  0  0  0  2  0  0  0  0  0  2  0  0  0  0   0     -0.579
                                                                  0 -0.0655
 0  0  0  0  0  0  0  0  0  1  0  0  3  0  0  1  0  0  0  0   0      2.50
                                                                  0 -0.0655
 1  0  0  0  0  0  0  0  0  0  0  0  4  0  0  0  0  0  0  0   0      8.75
                                                                  0 -0.0655
 0  0  0  2  0  0  0  0  1  0  0  0  0  0  0  0  2  0  0  0   0      2.43
                                                                  0 -0.0655
 1  0  0  0  0  0  0  0  0  0  0  0  3  0  0  1  0  0  0  0   0      3.79
                                                                  0 -0.0655
 1  0  0  2  0  0  0  0  1  0  0  0  0  0  1  0  0  0  0  0   0      1.55
