# Supplementary material for: Discovering Sequence Motifs with Arbitrary Insertions and Deletions
Source: PLoS Comput Biol. 2008 May 9;4(5):e1000071. doi: 10.1371/journal.pcbi.1000071 (PMC2323616; doi:10.1371/journal.pcbi.1000071)
Supplement: Dataset S3 — GLAM2 Motifs Made from ELM Sites (0.05 MB ZIP) [file pcbi.1000071.s004.zip › S3/LIG_SH3_2.fas.glam2]

GLAM2: Gapped Local Alignment of Motifs
Version 431:531M

glam2 -q 1e99 -r 10 -n 100000 -z 0 -D 0.1 -E 2 -I 0.02 -J 1 p elm-sites-10-fasta-6/LIG_SH3_2.fas
Sequences: 8
Greatest sequence length: 26
Residue counts: A=15 C=1 D=11 E=12 F=3 G=11 H=1 I=2 K=8 L=8 M=6 N=8 P=47 Q=8 R=16 S=18 T=12 V=13 W=3 Y=5 x=0

Score: 92.6250  Columns: 7  Sequences: 8

                *******
DYN1_HUMAN_8  8 PQVPSRP 14 + 17.8
FAK1_MOUSE_7 11 PPKPSRP 17 + 18.9
NCF1_HUMAN_3 11 PAVPPRP 17 + 18.0
NEF_HV1BR_72 10 PQVPLRP 16 + 14.4
P85A_HUMAN_3 14 PPKPPKP 20 + 19.3
PAK1_RAT_13_ 10 PPAPPMR 16 + 13.4
PEX14_YEAST_ 10 PPTLPHR 16 + 8.00
SOS1_HUMAN_1 11 PPVPPRR 17 + 21.5

                PPVPPRP
                 QK S R

 A  C  D  E  F  G  H  I  K  L  M  N  P  Q  R  S  T  V  W  Y Del Ins Score
 0  0  0  0  0  0  0  0  0  0  0  0  8  0  0  0  0  0  0  0   0      25.9
                                                                  0 -0.0780
 1  0  0  0  0  0  0  0  0  0  0  0  5  2  0  0  0  0  0  0   0      10.9
                                                                  0 -0.0780
 1  0  0  0  0  0  0  0  2  0  0  0  0  0  0  0  1  4  0  0   0      3.74
                                                                  0 -0.0780
 0  0  0  0  0  0  0  0  0  1  0  0  7  0  0  0  0  0  0  0   0      19.0
                                                                  0 -0.0780
 0  0  0  0  0  0  0  0  0  1  0  0  5  0  0  2  0  0  0  0   0      9.91
                                                                  0 -0.0780
 0  0  0  0  0  0  1  0  1  0  1  0  0  0  5  0  0  0  0  0   0      9.57
                                                                  0 -0.0780
 0  0  0  0  0  0  0  0  0  0  0  0  5  0  3  0  0  0  0  0   0      14.2

Score: 92.6250  Columns: 7  Sequences: 8

                *******
DYN1_HUMAN_8  8 PQVPSRP 14 + 17.8
FAK1_MOUSE_7 11 PPKPSRP 17 + 18.9
NCF1_HUMAN_3 11 PAVPPRP 17 + 18.0
NEF_HV1BR_72 10 PQVPLRP 16 + 14.4
P85A_HUMAN_3 14 PPKPPKP 20 + 19.3
PAK1_RAT_13_ 10 PPAPPMR 16 + 13.4
PEX14_YEAST_ 10 PPTLPHR 16 + 8.00
SOS1_HUMAN_1 11 PPVPPRR 17 + 21.5

                PPVPPRP
                 QK S R

 A  C  D  E  F  G  H  I  K  L  M  N  P  Q  R  S  T  V  W  Y Del Ins Score
 0  0  0  0  0  0  0  0  0  0  0  0  8  0  0  0  0  0  0  0   0      25.9
                                                                  0 -0.0780
 1  0  0  0  0  0  0  0  0  0  0  0  5  2  0  0  0  0  0  0   0      10.9
                                                                  0 -0.0780
 1  0  0  0  0  0  0  0  2  0  0  0  0  0  0  0  1  4  0  0   0      3.74
                                                                  0 -0.0780
 0  0  0  0  0  0  0  0  0  1  0  0  7  0  0  0  0  0  0  0   0      19.0
                                                                  0 -0.0780
 0  0  0  0  0  0  0  0  0  1  0  0  5  0  0  2  0  0  0  0   0      9.91
                                                                  0 -0.0780
 0  0  0  0  0  0  1  0  1  0  1  0  0  0  5  0  0  0  0  0   0      9.57
                                                                  0 -0.0780
 0  0  0  0  0  0  0  0  0  0  0  0  5  0  3  0  0  0  0  0   0      14.2

Score: 92.6250  Columns: 7  Sequences: 8

                *******
DYN1_HUMAN_8  8 PQVPSRP 14 + 17.8
FAK1_MOUSE_7 11 PPKPSRP 17 + 18.9
NCF1_HUMAN_3 11 PAVPPRP 17 + 18.0
NEF_HV1BR_72 10 PQVPLRP 16 + 14.4
P85A_HUMAN_3 14 PPKPPKP 20 + 19.3
PAK1_RAT_13_ 10 PPAPPMR 16 + 13.4
PEX14_YEAST_ 10 PPTLPHR 16 + 8.00
SOS1_HUMAN_1 11 PPVPPRR 17 + 21.5

                PPVPPRP
                 QK S R

 A  C  D  E  F  G  H  I  K  L  M  N  P  Q  R  S  T  V  W  Y Del Ins Score
 0  0  0  0  0  0  0  0  0  0  0  0  8  0  0  0  0  0  0  0   0      25.9
                                                                  0 -0.0780
 1  0  0  0  0  0  0  0  0  0  0  0  5  2  0  0  0  0  0  0   0      10.9
                                                                  0 -0.0780
 1  0  0  0  0  0  0  0  2  0  0  0  0  0  0  0  1  4  0  0   0      3.74
                                                                  0 -0.0780
 0  0  0  0  0  0  0  0  0  1  0  0  7  0  0  0  0  0  0  0   0      19.0
                                                                  0 -0.0780
 0  0  0  0  0  0  0  0  0  1  0  0  5  0  0  2  0  0  0  0   0      9.91
                                                                  0 -0.0780
 0  0  0  0  0  0  1  0  1  0  1  0  0  0  5  0  0  0  0  0   0      9.57
                                                                  0 -0.0780
 0  0  0  0  0  0  0  0  0  0  0  0  5  0  3  0  0  0  0  0   0      14.2

Score: 92.6250  Columns: 7  Sequences: 8

                *******
DYN1_HUMAN_8  8 PQVPSRP 14 + 17.8
FAK1_MOUSE_7 11 PPKPSRP 17 + 18.9
NCF1_HUMAN_3 11 PAVPPRP 17 + 18.0
NEF_HV1BR_72 10 PQVPLRP 16 + 14.4
P85A_HUMAN_3 14 PPKPPKP 20 + 19.3
PAK1_RAT_13_ 10 PPAPPMR 16 + 13.4
PEX14_YEAST_ 10 PPTLPHR 16 + 8.00
SOS1_HUMAN_1 11 PPVPPRR 17 + 21.5

                PPVPPRP
                 QK S R

 A  C  D  E  F  G  H  I  K  L  M  N  P  Q  R  S  T  V  W  Y Del Ins Score
 0  0  0  0  0  0  0  0  0  0  0  0  8  0  0  0  0  0  0  0   0      25.9
                                                                  0 -0.0780
 1  0  0  0  0  0  0  0  0  0  0  0  5  2  0  0  0  0  0  0   0      10.9
                                                                  0 -0.0780
 1  0  0  0  0  0  0  0  2  0  0  0  0  0  0  0  1  4  0  0   0      3.74
                                                                  0 -0.0780
 0  0  0  0  0  0  0  0  0  1  0  0  7  0  0  0  0  0  0  0   0      19.0
                                                                  0 -0.0780
 0  0  0  0  0  0  0  0  0  1  0  0  5  0  0  2  0  0  0  0   0      9.91
                                                                  0 -0.0780
 0  0  0  0  0  0  1  0  1  0  1  0  0  0  5  0  0  0  0  0   0      9.57
                                                                  0 -0.0780
 0  0  0  0  0  0  0  0  0  0  0  0  5  0  3  0  0  0  0  0   0      14.2

Score: 92.6250  Columns: 7  Sequences: 8

                *******
DYN1_HUMAN_8  8 PQVPSRP 14 + 17.8
FAK1_MOUSE_7 11 PPKPSRP 17 + 18.9
NCF1_HUMAN_3 11 PAVPPRP 17 + 18.0
NEF_HV1BR_72 10 PQVPLRP 16 + 14.4
P85A_HUMAN_3 14 PPKPPKP 20 + 19.3
PAK1_RAT_13_ 10 PPAPPMR 16 + 13.4
PEX14_YEAST_ 10 PPTLPHR 16 + 8.00
SOS1_HUMAN_1 11 PPVPPRR 17 + 21.5

                PPVPPRP
                 QK S R

 A  C  D  E  F  G  H  I  K  L  M  N  P  Q  R  S  T  V  W  Y Del Ins Score
 0  0  0  0  0  0  0  0  0  0  0  0  8  0  0  0  0  0  0  0   0      25.9
                                                                  0 -0.0780
 1  0  0  0  0  0  0  0  0  0  0  0  5  2  0  0  0  0  0  0   0      10.9
                                                                  0 -0.0780
 1  0  0  0  0  0  0  0  2  0  0  0  0  0  0  0  1  4  0  0   0      3.74
                                                                  0 -0.0780
 0  0  0  0  0  0  0  0  0  1  0  0  7  0  0  0  0  0  0  0   0      19.0
                                                                  0 -0.0780
 0  0  0  0  0  0  0  0  0  1  0  0  5  0  0  2  0  0  0  0   0      9.91
                                                                  0 -0.0780
 0  0  0  0  0  0  1  0  1  0  1  0  0  0  5  0  0  0  0  0   0      9.57
                                                                  0 -0.0780
 0  0  0  0  0  0  0  0  0  0  0  0  5  0  3  0  0  0  0  0   0      14.2

Score: 92.6250  Columns: 7  Sequences: 8

                *******
DYN1_HUMAN_8  8 PQVPSRP 14 + 17.8
FAK1_MOUSE_7 11 PPKPSRP 17 + 18.9
NCF1_HUMAN_3 11 PAVPPRP 17 + 18.0
NEF_HV1BR_72 10 PQVPLRP 16 + 14.4
P85A_HUMAN_3 14 PPKPPKP 20 + 19.3
PAK1_RAT_13_ 10 PPAPPMR 16 + 13.4
PEX14_YEAST_ 10 PPTLPHR 16 + 8.00
SOS1_HUMAN_1 11 PPVPPRR 17 + 21.5

                PPVPPRP
                 QK S R

 A  C  D  E  F  G  H  I  K  L  M  N  P  Q  R  S  T  V  W  Y Del Ins Score
 0  0  0  0  0  0  0  0  0  0  0  0  8  0  0  0  0  0  0  0   0      25.9
                                                                  0 -0.0780
 1  0  0  0  0  0  0  0  0  0  0  0  5  2  0  0  0  0  0  0   0      10.9
                                                                  0 -0.0780
 1  0  0  0  0  0  0  0  2  0  0  0  0  0  0  0  1  4  0  0   0      3.74
                                                                  0 -0.0780
 0  0  0  0  0  0  0  0  0  1  0  0  7  0  0  0  0  0  0  0   0      19.0
                                                                  0 -0.0780
 0  0  0  0  0  0  0  0  0  1  0  0  5  0  0  2  0  0  0  0   0      9.91
                                                                  0 -0.0780
 0  0  0  0  0  0  1  0  1  0  1  0  0  0  5  0  0  0  0  0   0      9.57
                                                                  0 -0.0780
 0  0  0  0  0  0  0  0  0  0  0  0  5  0  3  0  0  0  0  0   0      14.2

Score: 92.6250  Columns: 7  Sequences: 8

                *******
DYN1_HUMAN_8  8 PQVPSRP 14 + 17.8
FAK1_MOUSE_7 11 PPKPSRP 17 + 18.9
NCF1_HUMAN_3 11 PAVPPRP 17 + 18.0
NEF_HV1BR_72 10 PQVPLRP 16 + 14.4
P85A_HUMAN_3 14 PPKPPKP 20 + 19.3
PAK1_RAT_13_ 10 PPAPPMR 16 + 13.4
PEX14_YEAST_ 10 PPTLPHR 16 + 8.00
SOS1_HUMAN_1 11 PPVPPRR 17 + 21.5

                PPVPPRP
                 QK S R

 A  C  D  E  F  G  H  I  K  L  M  N  P  Q  R  S  T  V  W  Y Del Ins Score
 0  0  0  0  0  0  0  0  0  0  0  0  8  0  0  0  0  0  0  0   0      25.9
                                                                  0 -0.0780
 1  0  0  0  0  0  0  0  0  0  0  0  5  2  0  0  0  0  0  0   0      10.9
                                                                  0 -0.0780
 1  0  0  0  0  0  0  0  2  0  0  0  0  0  0  0  1  4  0  0   0      3.74
                                                                  0 -0.0780
 0  0  0  0  0  0  0  0  0  1  0  0  7  0  0  0  0  0  0  0   0      19.0
                                                                  0 -0.0780
 0  0  0  0  0  0  0  0  0  1  0  0  5  0  0  2  0  0  0  0   0      9.91
                                                                  0 -0.0780
 0  0  0  0  0  0  1  0  1  0  1  0  0  0  5  0  0  0  0  0   0      9.57
                                                                  0 -0.0780
 0  0  0  0  0  0  0  0  0  0  0  0  5  0  3  0  0  0  0  0   0      14.2

Score: 92.6250  Columns: 7  Sequences: 8

                *******
DYN1_HUMAN_8  8 PQVPSRP 14 + 17.8
FAK1_MOUSE_7 11 PPKPSRP 17 + 18.9
NCF1_HUMAN_3 11 PAVPPRP 17 + 18.0
NEF_HV1BR_72 10 PQVPLRP 16 + 14.4
P85A_HUMAN_3 14 PPKPPKP 20 + 19.3
PAK1_RAT_13_ 10 PPAPPMR 16 + 13.4
PEX14_YEAST_ 10 PPTLPHR 16 + 8.00
SOS1_HUMAN_1 11 PPVPPRR 17 + 21.5

                PPVPPRP
                 QK S R

 A  C  D  E  F  G  H  I  K  L  M  N  P  Q  R  S  T  V  W  Y Del Ins Score
 0  0  0  0  0  0  0  0  0  0  0  0  8  0  0  0  0  0  0  0   0      25.9
                                                                  0 -0.0780
 1  0  0  0  0  0  0  0  0  0  0  0  5  2  0  0  0  0  0  0   0      10.9
                                                                  0 -0.0780
 1  0  0  0  0  0  0  0  2  0  0  0  0  0  0  0  1  4  0  0   0      3.74
                                                                  0 -0.0780
 0  0  0  0  0  0  0  0  0  1  0  0  7  0  0  0  0  0  0  0   0      19.0
                                                                  0 -0.0780
 0  0  0  0  0  0  0  0  0  1  0  0  5  0  0  2  0  0  0  0   0      9.91
                                                                  0 -0.0780
 0  0  0  0  0  0  1  0  1  0  1  0  0  0  5  0  0  0  0  0   0      9.57
                                                                  0 -0.0780
 0  0  0  0  0  0  0  0  0  0  0  0  5  0  3  0  0  0  0  0   0      14.2

Score: 92.6250  Columns: 7  Sequences: 8

                *******
DYN1_HUMAN_8  8 PQVPSRP 14 + 17.8
FAK1_MOUSE_7 11 PPKPSRP 17 + 18.9
NCF1_HUMAN_3 11 PAVPPRP 17 + 18.0
NEF_HV1BR_72 10 PQVPLRP 16 + 14.4
P85A_HUMAN_3 14 PPKPPKP 20 + 19.3
PAK1_RAT_13_ 10 PPAPPMR 16 + 13.4
PEX14_YEAST_ 10 PPTLPHR 16 + 8.00
SOS1_HUMAN_1 11 PPVPPRR 17 + 21.5

                PPVPPRP
                 QK S R

 A  C  D  E  F  G  H  I  K  L  M  N  P  Q  R  S  T  V  W  Y Del Ins Score
 0  0  0  0  0  0  0  0  0  0  0  0  8  0  0  0  0  0  0  0   0      25.9
                                                                  0 -0.0780
 1  0  0  0  0  0  0  0  0  0  0  0  5  2  0  0  0  0  0  0   0      10.9
                                                                  0 -0.0780
 1  0  0  0  0  0  0  0  2  0  0  0  0  0  0  0  1  4  0  0   0      3.74
                                                                  0 -0.0780
 0  0  0  0  0  0  0  0  0  1  0  0  7  0  0  0  0  0  0  0   0      19.0
                                                                  0 -0.0780
 0  0  0  0  0  0  0  0  0  1  0  0  5  0  0  2  0  0  0  0   0      9.91
                                                                  0 -0.0780
 0  0  0  0  0  0  1  0  1  0  1  0  0  0  5  0  0  0  0  0   0      9.57
                                                                  0 -0.0780
 0  0  0  0  0  0  0  0  0  0  0  0  5  0  3  0  0  0  0  0   0      14.2

Score: 92.6250  Columns: 7  Sequences: 8

                *******
DYN1_HUMAN_8  8 PQVPSRP 14 + 17.8
FAK1_MOUSE_7 11 PPKPSRP 17 + 18.9
NCF1_HUMAN_3 11 PAVPPRP 17 + 18.0
NEF_HV1BR_72 10 PQVPLRP 16 + 14.4
P85A_HUMAN_3 14 PPKPPKP 20 + 19.3
PAK1_RAT_13_ 10 PPAPPMR 16 + 13.4
PEX14_YEAST_ 10 PPTLPHR 16 + 8.00
SOS1_HUMAN_1 11 PPVPPRR 17 + 21.5

                PPVPPRP
                 QK S R

 A  C  D  E  F  G  H  I  K  L  M  N  P  Q  R  S  T  V  W  Y Del Ins Score
 0  0  0  0  0  0  0  0  0  0  0  0  8  0  0  0  0  0  0  0   0      25.9
                                                                  0 -0.0780
 1  0  0  0  0  0  0  0  0  0  0  0  5  2  0  0  0  0  0  0   0      10.9
                                                                  0 -0.0780
 1  0  0  0  0  0  0  0  2  0  0  0  0  0  0  0  1  4  0  0   0      3.74
                                                                  0 -0.0780
 0  0  0  0  0  0  0  0  0  1  0  0  7  0  0  0  0  0  0  0   0      19.0
                                                                  0 -0.0780
 0  0  0  0  0  0  0  0  0  1  0  0  5  0  0  2  0  0  0  0   0      9.91
                                                                  0 -0.0780
 0  0  0  0  0  0  1  0  1  0  1  0  0  0  5  0  0  0  0  0   0      9.57
                                                                  0 -0.0780
 0  0  0  0  0  0  0  0  0  0  0  0  5  0  3  0  0  0  0  0   0      14.2
