# Supplementary material for: Discovering Sequence Motifs with Arbitrary Insertions and Deletions
Source: PLoS Comput Biol. 2008 May 9;4(5):e1000071. doi: 10.1371/journal.pcbi.1000071 (PMC2323616; doi:10.1371/journal.pcbi.1000071)
Supplement: Dataset S3 — GLAM2 Motifs Made from ELM Sites (0.05 MB ZIP) [file pcbi.1000071.s004.zip › S3/LIG_SH3_3.fas.glam2]

GLAM2: Gapped Local Alignment of Motifs
Version 431:531M

glam2 -q 1e99 -r 10 -n 100000 -z 0 -D 0.1 -E 2 -I 0.02 -J 1 p elm-sites-10-fasta-6/LIG_SH3_3.fas
Sequences: 5
Greatest sequence length: 27
Residue counts: A=10 C=0 D=0 E=7 F=1 G=6 H=2 I=2 K=7 L=5 M=2 N=4 P=31 Q=5 R=6 S=11 T=7 V=6 W=0 Y=1 x=0

Score: 25.7691  Columns: 6  Sequences: 5

                ******
CY24A_TURTR_ 13 PPSNPP 18 + 15.2
CY24A_TURTR_  1 KPSE.E  5 + -1.25
LAS17_YEAST_ 17 PPASPE 22 + 10.6
P73_HUMAN_40  8 PPSYGP 13 + 8.68
WASF1_MOUSE_ 17 PPPPPP 22 + 11.0

                PPSEPP
                K ANGE
                  PP  
                   S  
                   Y  

 A  C  D  E  F  G  H  I  K  L  M  N  P  Q  R  S  T  V  W  Y Del Ins Score
 0  0  0  0  0  0  0  0  1  0  0  0  4  0  0  0  0  0  0  0   0      8.30
                                                                  0 -0.0655
 0  0  0  0  0  0  0  0  0  0  0  0  5  0  0  0  0  0  0  0   0      14.0
                                                                  0 -0.0655
 1  0  0  0  0  0  0  0  0  0  0  0  1  0  0  3  0  0  0  0   0      1.87
                                                                  0 -0.0655
 0  0  0  1  0  0  0  0  0  0  0  1  1  0  0  1  0  0  0  1   0     -2.19
                                                                  0 -0.0655
 0  0  0  0  0  1  0  0  0  0  0  0  3  0  0  0  0  0  0  0   1     -1.58
                                                                  0 -0.0655
 0  0  0  2  0  0  0  0  0  0  0  0  3  0  0  0  0  0  0  0   0      5.71

Score: 25.7691  Columns: 6  Sequences: 5

                ******
CY24A_TURTR_ 13 PPSNPP 18 + 15.2
CY24A_TURTR_  1 KPSE.E  5 + -1.25
LAS17_YEAST_ 17 PPASPE 22 + 10.6
P73_HUMAN_40  8 PPSYGP 13 + 8.68
WASF1_MOUSE_ 17 PPPPPP 22 + 11.0

                PPSEPP
                K ANGE
                  PP  
                   S  
                   Y  

 A  C  D  E  F  G  H  I  K  L  M  N  P  Q  R  S  T  V  W  Y Del Ins Score
 0  0  0  0  0  0  0  0  1  0  0  0  4  0  0  0  0  0  0  0   0      8.30
                                                                  0 -0.0655
 0  0  0  0  0  0  0  0  0  0  0  0  5  0  0  0  0  0  0  0   0      14.0
                                                                  0 -0.0655
 1  0  0  0  0  0  0  0  0  0  0  0  1  0  0  3  0  0  0  0   0      1.87
                                                                  0 -0.0655
 0  0  0  1  0  0  0  0  0  0  0  1  1  0  0  1  0  0  0  1   0     -2.19
                                                                  0 -0.0655
 0  0  0  0  0  1  0  0  0  0  0  0  3  0  0  0  0  0  0  0   1     -1.58
                                                                  0 -0.0655
 0  0  0  2  0  0  0  0  0  0  0  0  3  0  0  0  0  0  0  0   0      5.71

Score: 25.7691  Columns: 6  Sequences: 5

                ******
CY24A_TURTR_ 13 PPSNPP 18 + 15.2
CY24A_TURTR_  1 KPSE.E  5 + -1.25
LAS17_YEAST_ 17 PPASPE 22 + 10.6
P73_HUMAN_40  8 PPSYGP 13 + 8.68
WASF1_MOUSE_ 16 PPPPPP 21 + 11.0

                PPSEPP
                K ANGE
                  PP  
                   S  
                   Y  

 A  C  D  E  F  G  H  I  K  L  M  N  P  Q  R  S  T  V  W  Y Del Ins Score
 0  0  0  0  0  0  0  0  1  0  0  0  4  0  0  0  0  0  0  0   0      8.30
                                                                  0 -0.0655
 0  0  0  0  0  0  0  0  0  0  0  0  5  0  0  0  0  0  0  0   0      14.0
                                                                  0 -0.0655
 1  0  0  0  0  0  0  0  0  0  0  0  1  0  0  3  0  0  0  0   0      1.87
                                                                  0 -0.0655
 0  0  0  1  0  0  0  0  0  0  0  1  1  0  0  1  0  0  0  1   0     -2.19
                                                                  0 -0.0655
 0  0  0  0  0  1  0  0  0  0  0  0  3  0  0  0  0  0  0  0   1     -1.58
                                                                  0 -0.0655
 0  0  0  2  0  0  0  0  0  0  0  0  3  0  0  0  0  0  0  0   0      5.71

Score: 25.7691  Columns: 6  Sequences: 5

                ******
CY24A_TURTR_ 13 PPSNPP 18 + 15.2
CY24A_TURTR_  1 KPSE.E  5 + -1.25
LAS17_YEAST_ 17 PPASPE 22 + 10.6
P73_HUMAN_40  8 PPSYGP 13 + 8.68
WASF1_MOUSE_ 17 PPPPPP 22 + 11.0

                PPSEPP
                K ANGE
                  PP  
                   S  
                   Y  

 A  C  D  E  F  G  H  I  K  L  M  N  P  Q  R  S  T  V  W  Y Del Ins Score
 0  0  0  0  0  0  0  0  1  0  0  0  4  0  0  0  0  0  0  0   0      8.30
                                                                  0 -0.0655
 0  0  0  0  0  0  0  0  0  0  0  0  5  0  0  0  0  0  0  0   0      14.0
                                                                  0 -0.0655
 1  0  0  0  0  0  0  0  0  0  0  0  1  0  0  3  0  0  0  0   0      1.87
                                                                  0 -0.0655
 0  0  0  1  0  0  0  0  0  0  0  1  1  0  0  1  0  0  0  1   0     -2.19
                                                                  0 -0.0655
 0  0  0  0  0  1  0  0  0  0  0  0  3  0  0  0  0  0  0  0   1     -1.58
                                                                  0 -0.0655
 0  0  0  2  0  0  0  0  0  0  0  0  3  0  0  0  0  0  0  0   0      5.71

Score: 25.7691  Columns: 6  Sequences: 5

                ******
CY24A_TURTR_ 13 PPSNPP 18 + 15.2
CY24A_TURTR_  1 KPSE.E  5 + -1.25
LAS17_YEAST_ 17 PPASPE 22 + 10.6
P73_HUMAN_40  8 PPSYGP 13 + 8.68
WASF1_MOUSE_ 16 PPPPPP 21 + 11.0

                PPSEPP
                K ANGE
                  PP  
                   S  
                   Y  

 A  C  D  E  F  G  H  I  K  L  M  N  P  Q  R  S  T  V  W  Y Del Ins Score
 0  0  0  0  0  0  0  0  1  0  0  0  4  0  0  0  0  0  0  0   0      8.30
                                                                  0 -0.0655
 0  0  0  0  0  0  0  0  0  0  0  0  5  0  0  0  0  0  0  0   0      14.0
                                                                  0 -0.0655
 1  0  0  0  0  0  0  0  0  0  0  0  1  0  0  3  0  0  0  0   0      1.87
                                                                  0 -0.0655
 0  0  0  1  0  0  0  0  0  0  0  1  1  0  0  1  0  0  0  1   0     -2.19
                                                                  0 -0.0655
 0  0  0  0  0  1  0  0  0  0  0  0  3  0  0  0  0  0  0  0   1     -1.58
                                                                  0 -0.0655
 0  0  0  2  0  0  0  0  0  0  0  0  3  0  0  0  0  0  0  0   0      5.71

Score: 25.7691  Columns: 6  Sequences: 5

                ******
CY24A_TURTR_ 13 PPSNPP 18 + 15.2
CY24A_TURTR_  1 KPSE.E  5 + -1.25
LAS17_YEAST_ 17 PPASPE 22 + 10.6
P73_HUMAN_40  8 PPSYGP 13 + 8.68
WASF1_MOUSE_ 16 PPPPPP 21 + 11.0

                PPSEPP
                K ANGE
                  PP  
                   S  
                   Y  

 A  C  D  E  F  G  H  I  K  L  M  N  P  Q  R  S  T  V  W  Y Del Ins Score
 0  0  0  0  0  0  0  0  1  0  0  0  4  0  0  0  0  0  0  0   0      8.30
                                                                  0 -0.0655
 0  0  0  0  0  0  0  0  0  0  0  0  5  0  0  0  0  0  0  0   0      14.0
                                                                  0 -0.0655
 1  0  0  0  0  0  0  0  0  0  0  0  1  0  0  3  0  0  0  0   0      1.87
                                                                  0 -0.0655
 0  0  0  1  0  0  0  0  0  0  0  1  1  0  0  1  0  0  0  1   0     -2.19
                                                                  0 -0.0655
 0  0  0  0  0  1  0  0  0  0  0  0  3  0  0  0  0  0  0  0   1     -1.58
                                                                  0 -0.0655
 0  0  0  2  0  0  0  0  0  0  0  0  3  0  0  0  0  0  0  0   0      5.71

Score: 25.7691  Columns: 6  Sequences: 5

                ******
CY24A_TURTR_ 13 PPSNPP 18 + 15.2
CY24A_TURTR_  1 KPSE.E  5 + -1.25
LAS17_YEAST_ 17 PPASPE 22 + 10.6
P73_HUMAN_40  8 PPSYGP 13 + 8.68
WASF1_MOUSE_ 16 PPPPPP 21 + 11.0

                PPSEPP
                K ANGE
                  PP  
                   S  
                   Y  

 A  C  D  E  F  G  H  I  K  L  M  N  P  Q  R  S  T  V  W  Y Del Ins Score
 0  0  0  0  0  0  0  0  1  0  0  0  4  0  0  0  0  0  0  0   0      8.30
                                                                  0 -0.0655
 0  0  0  0  0  0  0  0  0  0  0  0  5  0  0  0  0  0  0  0   0      14.0
                                                                  0 -0.0655
 1  0  0  0  0  0  0  0  0  0  0  0  1  0  0  3  0  0  0  0   0      1.87
                                                                  0 -0.0655
 0  0  0  1  0  0  0  0  0  0  0  1  1  0  0  1  0  0  0  1   0     -2.19
                                                                  0 -0.0655
 0  0  0  0  0  1  0  0  0  0  0  0  3  0  0  0  0  0  0  0   1     -1.58
                                                                  0 -0.0655
 0  0  0  2  0  0  0  0  0  0  0  0  3  0  0  0  0  0  0  0   0      5.71

Score: 25.7691  Columns: 6  Sequences: 5

                ******
CY24A_TURTR_ 13 PPSNPP 18 + 15.2
CY24A_TURTR_  1 KPSE.E  5 + -1.25
LAS17_YEAST_ 17 PPASPE 22 + 10.6
P73_HUMAN_40  8 PPSYGP 13 + 8.68
WASF1_MOUSE_ 16 PPPPPP 21 + 11.0

                PPSEPP
                K ANGE
                  PP  
                   S  
                   Y  

 A  C  D  E  F  G  H  I  K  L  M  N  P  Q  R  S  T  V  W  Y Del Ins Score
 0  0  0  0  0  0  0  0  1  0  0  0  4  0  0  0  0  0  0  0   0      8.30
                                                                  0 -0.0655
 0  0  0  0  0  0  0  0  0  0  0  0  5  0  0  0  0  0  0  0   0      14.0
                                                                  0 -0.0655
 1  0  0  0  0  0  0  0  0  0  0  0  1  0  0  3  0  0  0  0   0      1.87
                                                                  0 -0.0655
 0  0  0  1  0  0  0  0  0  0  0  1  1  0  0  1  0  0  0  1   0     -2.19
                                                                  0 -0.0655
 0  0  0  0  0  1  0  0  0  0  0  0  3  0  0  0  0  0  0  0   1     -1.58
                                                                  0 -0.0655
 0  0  0  2  0  0  0  0  0  0  0  0  3  0  0  0  0  0  0  0   0      5.71

Score: 25.7691  Columns: 6  Sequences: 5

                ******
CY24A_TURTR_ 13 PPSNPP 18 + 15.2
CY24A_TURTR_  1 KPSE.E  5 + -1.25
LAS17_YEAST_ 17 PPASPE 22 + 10.6
P73_HUMAN_40  8 PPSYGP 13 + 8.68
WASF1_MOUSE_ 17 PPPPPP 22 + 11.0

                PPSEPP
                K ANGE
                  PP  
                   S  
                   Y  

 A  C  D  E  F  G  H  I  K  L  M  N  P  Q  R  S  T  V  W  Y Del Ins Score
 0  0  0  0  0  0  0  0  1  0  0  0  4  0  0  0  0  0  0  0   0      8.30
                                                                  0 -0.0655
 0  0  0  0  0  0  0  0  0  0  0  0  5  0  0  0  0  0  0  0   0      14.0
                                                                  0 -0.0655
 1  0  0  0  0  0  0  0  0  0  0  0  1  0  0  3  0  0  0  0   0      1.87
                                                                  0 -0.0655
 0  0  0  1  0  0  0  0  0  0  0  1  1  0  0  1  0  0  0  1   0     -2.19
                                                                  0 -0.0655
 0  0  0  0  0  1  0  0  0  0  0  0  3  0  0  0  0  0  0  0   1     -1.58
                                                                  0 -0.0655
 0  0  0  2  0  0  0  0  0  0  0  0  3  0  0  0  0  0  0  0   0      5.71

Score: 25.7691  Columns: 6  Sequences: 5

                ******
CY24A_TURTR_ 13 PPSNPP 18 + 15.2
CY24A_TURTR_  1 KPSE.E  5 + -1.25
LAS17_YEAST_ 17 PPASPE 22 + 10.6
P73_HUMAN_40  8 PPSYGP 13 + 8.68
WASF1_MOUSE_ 16 PPPPPP 21 + 11.0

                PPSEPP
                K ANGE
                  PP  
                   S  
                   Y  

 A  C  D  E  F  G  H  I  K  L  M  N  P  Q  R  S  T  V  W  Y Del Ins Score
 0  0  0  0  0  0  0  0  1  0  0  0  4  0  0  0  0  0  0  0   0      8.30
                                                                  0 -0.0655
 0  0  0  0  0  0  0  0  0  0  0  0  5  0  0  0  0  0  0  0   0      14.0
                                                                  0 -0.0655
 1  0  0  0  0  0  0  0  0  0  0  0  1  0  0  3  0  0  0  0   0      1.87
                                                                  0 -0.0655
 0  0  0  1  0  0  0  0  0  0  0  1  1  0  0  1  0  0  0  1   0     -2.19
                                                                  0 -0.0655
 0  0  0  0  0  1  0  0  0  0  0  0  3  0  0  0  0  0  0  0   1     -1.58
                                                                  0 -0.0655
 0  0  0  2  0  0  0  0  0  0  0  0  3  0  0  0  0  0  0  0   0      5.71
