# Supplementary material for: Discovering Sequence Motifs with Arbitrary Insertions and Deletions
Source: PLoS Comput Biol. 2008 May 9;4(5):e1000071. doi: 10.1371/journal.pcbi.1000071 (PMC2323616; doi:10.1371/journal.pcbi.1000071)
Supplement: Dataset S3 — GLAM2 Motifs Made from ELM Sites (0.05 MB ZIP) [file pcbi.1000071.s004.zip › S3/LIG_TRAF2_1.fas.glam2]

GLAM2: Gapped Local Alignment of Motifs
Version 431:531M

glam2 -q 1e99 -r 10 -n 100000 -z 0 -D 0.1 -E 2 -I 0.02 -J 1 p elm-sites-10-fasta-6/LIG_TRAF2_1.fas
Sequences: 7
Greatest sequence length: 24
Residue counts: A=8 C=6 D=8 E=25 F=4 G=13 H=5 I=3 K=5 L=8 M=2 N=0 P=20 Q=8 R=5 S=9 T=10 V=3 W=1 Y=2 x=0

Score: 53.7815  Columns: 7  Sequences: 7

                *******
TNR3_HUMAN_4 10 TPHQEDG 16 + 14.6
TNR4_HUMAN_2 10 TPIQEEQ 16 + 9.16
TNR7_HUMAN_2  1 CPREEEG  7 + 13.5
TNR8_HUMAN_5 10 YPEQETE 16 + 5.14
TNR8_HUMAN_5  6 LSVEEEG 12 + 8.05
TNR9_HUMAN_2 11 TTQEEDG 17 + 9.71
TNR9_HUMAN_2  4 FPEEEEG 10 + 15.8

                TPEEEEG
                   Q D 

 A  C  D  E  F  G  H  I  K  L  M  N  P  Q  R  S  T  V  W  Y Del Ins Score
 0  1  0  0  1  0  0  0  0  1  0  0  0  0  0  0  3  0  0  1   0      0.630
                                                                  0 -0.0744
 0  0  0  0  0  0  0  0  0  0  0  0  5  0  0  1  1  0  0  0   0      10.1
                                                                  0 -0.0744
 0  0  0  2  0  0  1  1  0  0  0  0  0  1  1  0  0  1  0  0   0     -1.94
                                                                  0 -0.0744
 0  0  0  4  0  0  0  0  0  0  0  0  0  3  0  0  0  0  0  0   0      11.0
                                                                  0 -0.0744
 0  0  0  7  0  0  0  0  0  0  0  0  0  0  0  0  0  0  0  0   0      19.9
                                                                  0 -0.0744
 0  0  2  4  0  0  0  0  0  0  0  0  0  0  0  0  1  0  0  0   0      8.10
                                                                  0 -0.0744
 0  0  0  1  0  5  0  0  0  0  0  0  0  1  0  0  0  0  0  0   0      6.49

Score: 53.7815  Columns: 7  Sequences: 7

                *******
TNR3_HUMAN_4 10 TPHQEDG 16 + 14.6
TNR4_HUMAN_2 10 TPIQEEQ 16 + 9.16
TNR7_HUMAN_2  1 CPREEEG  7 + 13.5
TNR8_HUMAN_5 10 YPEQETE 16 + 5.14
TNR8_HUMAN_5  6 LSVEEEG 12 + 8.05
TNR9_HUMAN_2 11 TTQEEDG 17 + 9.71
TNR9_HUMAN_2  4 FPEEEEG 10 + 15.8

                TPEEEEG
                   Q D 

 A  C  D  E  F  G  H  I  K  L  M  N  P  Q  R  S  T  V  W  Y Del Ins Score
 0  1  0  0  1  0  0  0  0  1  0  0  0  0  0  0  3  0  0  1   0      0.630
                                                                  0 -0.0744
 0  0  0  0  0  0  0  0  0  0  0  0  5  0  0  1  1  0  0  0   0      10.1
                                                                  0 -0.0744
 0  0  0  2  0  0  1  1  0  0  0  0  0  1  1  0  0  1  0  0   0     -1.94
                                                                  0 -0.0744
 0  0  0  4  0  0  0  0  0  0  0  0  0  3  0  0  0  0  0  0   0      11.0
                                                                  0 -0.0744
 0  0  0  7  0  0  0  0  0  0  0  0  0  0  0  0  0  0  0  0   0      19.9
                                                                  0 -0.0744
 0  0  2  4  0  0  0  0  0  0  0  0  0  0  0  0  1  0  0  0   0      8.10
                                                                  0 -0.0744
 0  0  0  1  0  5  0  0  0  0  0  0  0  1  0  0  0  0  0  0   0      6.49

Score: 53.7815  Columns: 7  Sequences: 7

                *******
TNR3_HUMAN_4 10 TPHQEDG 16 + 14.6
TNR4_HUMAN_2 10 TPIQEEQ 16 + 9.16
TNR7_HUMAN_2  1 CPREEEG  7 + 13.5
TNR8_HUMAN_5 10 YPEQETE 16 + 5.14
TNR8_HUMAN_5  6 LSVEEEG 12 + 8.05
TNR9_HUMAN_2 11 TTQEEDG 17 + 9.71
TNR9_HUMAN_2  4 FPEEEEG 10 + 15.8

                TPEEEEG
                   Q D 

 A  C  D  E  F  G  H  I  K  L  M  N  P  Q  R  S  T  V  W  Y Del Ins Score
 0  1  0  0  1  0  0  0  0  1  0  0  0  0  0  0  3  0  0  1   0      0.630
                                                                  0 -0.0744
 0  0  0  0  0  0  0  0  0  0  0  0  5  0  0  1  1  0  0  0   0      10.1
                                                                  0 -0.0744
 0  0  0  2  0  0  1  1  0  0  0  0  0  1  1  0  0  1  0  0   0     -1.94
                                                                  0 -0.0744
 0  0  0  4  0  0  0  0  0  0  0  0  0  3  0  0  0  0  0  0   0      11.0
                                                                  0 -0.0744
 0  0  0  7  0  0  0  0  0  0  0  0  0  0  0  0  0  0  0  0   0      19.9
                                                                  0 -0.0744
 0  0  2  4  0  0  0  0  0  0  0  0  0  0  0  0  1  0  0  0   0      8.10
                                                                  0 -0.0744
 0  0  0  1  0  5  0  0  0  0  0  0  0  1  0  0  0  0  0  0   0      6.49

Score: 53.7815  Columns: 7  Sequences: 7

                *******
TNR3_HUMAN_4 10 TPHQEDG 16 + 14.6
TNR4_HUMAN_2 10 TPIQEEQ 16 + 9.16
TNR7_HUMAN_2  1 CPREEEG  7 + 13.5
TNR8_HUMAN_5 10 YPEQETE 16 + 5.14
TNR8_HUMAN_5  6 LSVEEEG 12 + 8.05
TNR9_HUMAN_2 11 TTQEEDG 17 + 9.71
TNR9_HUMAN_2  4 FPEEEEG 10 + 15.8

                TPEEEEG
                   Q D 

 A  C  D  E  F  G  H  I  K  L  M  N  P  Q  R  S  T  V  W  Y Del Ins Score
 0  1  0  0  1  0  0  0  0  1  0  0  0  0  0  0  3  0  0  1   0      0.630
                                                                  0 -0.0744
 0  0  0  0  0  0  0  0  0  0  0  0  5  0  0  1  1  0  0  0   0      10.1
                                                                  0 -0.0744
 0  0  0  2  0  0  1  1  0  0  0  0  0  1  1  0  0  1  0  0   0     -1.94
                                                                  0 -0.0744
 0  0  0  4  0  0  0  0  0  0  0  0  0  3  0  0  0  0  0  0   0      11.0
                                                                  0 -0.0744
 0  0  0  7  0  0  0  0  0  0  0  0  0  0  0  0  0  0  0  0   0      19.9
                                                                  0 -0.0744
 0  0  2  4  0  0  0  0  0  0  0  0  0  0  0  0  1  0  0  0   0      8.10
                                                                  0 -0.0744
 0  0  0  1  0  5  0  0  0  0  0  0  0  1  0  0  0  0  0  0   0      6.49

Score: 53.7815  Columns: 7  Sequences: 7

                *******
TNR3_HUMAN_4 10 TPHQEDG 16 + 14.6
TNR4_HUMAN_2 10 TPIQEEQ 16 + 9.16
TNR7_HUMAN_2  1 CPREEEG  7 + 13.5
TNR8_HUMAN_5 10 YPEQETE 16 + 5.14
TNR8_HUMAN_5  6 LSVEEEG 12 + 8.05
TNR9_HUMAN_2 11 TTQEEDG 17 + 9.71
TNR9_HUMAN_2  4 FPEEEEG 10 + 15.8

                TPEEEEG
                   Q D 

 A  C  D  E  F  G  H  I  K  L  M  N  P  Q  R  S  T  V  W  Y Del Ins Score
 0  1  0  0  1  0  0  0  0  1  0  0  0  0  0  0  3  0  0  1   0      0.630
                                                                  0 -0.0744
 0  0  0  0  0  0  0  0  0  0  0  0  5  0  0  1  1  0  0  0   0      10.1
                                                                  0 -0.0744
 0  0  0  2  0  0  1  1  0  0  0  0  0  1  1  0  0  1  0  0   0     -1.94
                                                                  0 -0.0744
 0  0  0  4  0  0  0  0  0  0  0  0  0  3  0  0  0  0  0  0   0      11.0
                                                                  0 -0.0744
 0  0  0  7  0  0  0  0  0  0  0  0  0  0  0  0  0  0  0  0   0      19.9
                                                                  0 -0.0744
 0  0  2  4  0  0  0  0  0  0  0  0  0  0  0  0  1  0  0  0   0      8.10
                                                                  0 -0.0744
 0  0  0  1  0  5  0  0  0  0  0  0  0  1  0  0  0  0  0  0   0      6.49

Score: 53.7815  Columns: 7  Sequences: 7

                *******
TNR3_HUMAN_4 10 TPHQEDG 16 + 14.6
TNR4_HUMAN_2 10 TPIQEEQ 16 + 9.16
TNR7_HUMAN_2  1 CPREEEG  7 + 13.5
TNR8_HUMAN_5 10 YPEQETE 16 + 5.14
TNR8_HUMAN_5  6 LSVEEEG 12 + 8.05
TNR9_HUMAN_2 11 TTQEEDG 17 + 9.71
TNR9_HUMAN_2  4 FPEEEEG 10 + 15.8

                TPEEEEG
                   Q D 

 A  C  D  E  F  G  H  I  K  L  M  N  P  Q  R  S  T  V  W  Y Del Ins Score
 0  1  0  0  1  0  0  0  0  1  0  0  0  0  0  0  3  0  0  1   0      0.630
                                                                  0 -0.0744
 0  0  0  0  0  0  0  0  0  0  0  0  5  0  0  1  1  0  0  0   0      10.1
                                                                  0 -0.0744
 0  0  0  2  0  0  1  1  0  0  0  0  0  1  1  0  0  1  0  0   0     -1.94
                                                                  0 -0.0744
 0  0  0  4  0  0  0  0  0  0  0  0  0  3  0  0  0  0  0  0   0      11.0
                                                                  0 -0.0744
 0  0  0  7  0  0  0  0  0  0  0  0  0  0  0  0  0  0  0  0   0      19.9
                                                                  0 -0.0744
 0  0  2  4  0  0  0  0  0  0  0  0  0  0  0  0  1  0  0  0   0      8.10
                                                                  0 -0.0744
 0  0  0  1  0  5  0  0  0  0  0  0  0  1  0  0  0  0  0  0   0      6.49

Score: 53.7815  Columns: 7  Sequences: 7

                *******
TNR3_HUMAN_4 10 TPHQEDG 16 + 14.6
TNR4_HUMAN_2 10 TPIQEEQ 16 + 9.16
TNR7_HUMAN_2  1 CPREEEG  7 + 13.5
TNR8_HUMAN_5 10 YPEQETE 16 + 5.14
TNR8_HUMAN_5  6 LSVEEEG 12 + 8.05
TNR9_HUMAN_2 11 TTQEEDG 17 + 9.71
TNR9_HUMAN_2  4 FPEEEEG 10 + 15.8

                TPEEEEG
                   Q D 

 A  C  D  E  F  G  H  I  K  L  M  N  P  Q  R  S  T  V  W  Y Del Ins Score
 0  1  0  0  1  0  0  0  0  1  0  0  0  0  0  0  3  0  0  1   0      0.630
                                                                  0 -0.0744
 0  0  0  0  0  0  0  0  0  0  0  0  5  0  0  1  1  0  0  0   0      10.1
                                                                  0 -0.0744
 0  0  0  2  0  0  1  1  0  0  0  0  0  1  1  0  0  1  0  0   0     -1.94
                                                                  0 -0.0744
 0  0  0  4  0  0  0  0  0  0  0  0  0  3  0  0  0  0  0  0   0      11.0
                                                                  0 -0.0744
 0  0  0  7  0  0  0  0  0  0  0  0  0  0  0  0  0  0  0  0   0      19.9
                                                                  0 -0.0744
 0  0  2  4  0  0  0  0  0  0  0  0  0  0  0  0  1  0  0  0   0      8.10
                                                                  0 -0.0744
 0  0  0  1  0  5  0  0  0  0  0  0  0  1  0  0  0  0  0  0   0      6.49

Score: 53.7815  Columns: 7  Sequences: 7

                *******
TNR3_HUMAN_4 10 TPHQEDG 16 + 14.6
TNR4_HUMAN_2 10 TPIQEEQ 16 + 9.16
TNR7_HUMAN_2  1 CPREEEG  7 + 13.5
TNR8_HUMAN_5 10 YPEQETE 16 + 5.14
TNR8_HUMAN_5  6 LSVEEEG 12 + 8.05
TNR9_HUMAN_2 11 TTQEEDG 17 + 9.71
TNR9_HUMAN_2  4 FPEEEEG 10 + 15.8

                TPEEEEG
                   Q D 

 A  C  D  E  F  G  H  I  K  L  M  N  P  Q  R  S  T  V  W  Y Del Ins Score
 0  1  0  0  1  0  0  0  0  1  0  0  0  0  0  0  3  0  0  1   0      0.630
                                                                  0 -0.0744
 0  0  0  0  0  0  0  0  0  0  0  0  5  0  0  1  1  0  0  0   0      10.1
                                                                  0 -0.0744
 0  0  0  2  0  0  1  1  0  0  0  0  0  1  1  0  0  1  0  0   0     -1.94
                                                                  0 -0.0744
 0  0  0  4  0  0  0  0  0  0  0  0  0  3  0  0  0  0  0  0   0      11.0
                                                                  0 -0.0744
 0  0  0  7  0  0  0  0  0  0  0  0  0  0  0  0  0  0  0  0   0      19.9
                                                                  0 -0.0744
 0  0  2  4  0  0  0  0  0  0  0  0  0  0  0  0  1  0  0  0   0      8.10
                                                                  0 -0.0744
 0  0  0  1  0  5  0  0  0  0  0  0  0  1  0  0  0  0  0  0   0      6.49

Score: 53.7815  Columns: 7  Sequences: 7

                *******
TNR3_HUMAN_4 10 TPHQEDG 16 + 14.6
TNR4_HUMAN_2 10 TPIQEEQ 16 + 9.16
TNR7_HUMAN_2  1 CPREEEG  7 + 13.5
TNR8_HUMAN_5 10 YPEQETE 16 + 5.14
TNR8_HUMAN_5  6 LSVEEEG 12 + 8.05
TNR9_HUMAN_2 11 TTQEEDG 17 + 9.71
TNR9_HUMAN_2  4 FPEEEEG 10 + 15.8

                TPEEEEG
                   Q D 

 A  C  D  E  F  G  H  I  K  L  M  N  P  Q  R  S  T  V  W  Y Del Ins Score
 0  1  0  0  1  0  0  0  0  1  0  0  0  0  0  0  3  0  0  1   0      0.630
                                                                  0 -0.0744
 0  0  0  0  0  0  0  0  0  0  0  0  5  0  0  1  1  0  0  0   0      10.1
                                                                  0 -0.0744
 0  0  0  2  0  0  1  1  0  0  0  0  0  1  1  0  0  1  0  0   0     -1.94
                                                                  0 -0.0744
 0  0  0  4  0  0  0  0  0  0  0  0  0  3  0  0  0  0  0  0   0      11.0
                                                                  0 -0.0744
 0  0  0  7  0  0  0  0  0  0  0  0  0  0  0  0  0  0  0  0   0      19.9
                                                                  0 -0.0744
 0  0  2  4  0  0  0  0  0  0  0  0  0  0  0  0  1  0  0  0   0      8.10
                                                                  0 -0.0744
 0  0  0  1  0  5  0  0  0  0  0  0  0  1  0  0  0  0  0  0   0      6.49

Score: 53.7815  Columns: 7  Sequences: 7

                *******
TNR3_HUMAN_4 10 TPHQEDG 16 + 14.6
TNR4_HUMAN_2 10 TPIQEEQ 16 + 9.16
TNR7_HUMAN_2  1 CPREEEG  7 + 13.5
TNR8_HUMAN_5 10 YPEQETE 16 + 5.14
TNR8_HUMAN_5  6 LSVEEEG 12 + 8.05
TNR9_HUMAN_2 11 TTQEEDG 17 + 9.71
TNR9_HUMAN_2  4 FPEEEEG 10 + 15.8

                TPEEEEG
                   Q D 

 A  C  D  E  F  G  H  I  K  L  M  N  P  Q  R  S  T  V  W  Y Del Ins Score
 0  1  0  0  1  0  0  0  0  1  0  0  0  0  0  0  3  0  0  1   0      0.630
                                                                  0 -0.0744
 0  0  0  0  0  0  0  0  0  0  0  0  5  0  0  1  1  0  0  0   0      10.1
                                                                  0 -0.0744
 0  0  0  2  0  0  1  1  0  0  0  0  0  1  1  0  0  1  0  0   0     -1.94
                                                                  0 -0.0744
 0  0  0  4  0  0  0  0  0  0  0  0  0  3  0  0  0  0  0  0   0      11.0
                                                                  0 -0.0744
 0  0  0  7  0  0  0  0  0  0  0  0  0  0  0  0  0  0  0  0   0      19.9
                                                                  0 -0.0744
 0  0  2  4  0  0  0  0  0  0  0  0  0  0  0  0  1  0  0  0   0      8.10
                                                                  0 -0.0744
 0  0  0  1  0  5  0  0  0  0  0  0  0  1  0  0  0  0  0  0   0      6.49
