# Supplementary material for: Discovering Sequence Motifs with Arbitrary Insertions and Deletions
Source: PLoS Comput Biol. 2008 May 9;4(5):e1000071. doi: 10.1371/journal.pcbi.1000071 (PMC2323616; doi:10.1371/journal.pcbi.1000071)
Supplement: Dataset S3 — GLAM2 Motifs Made from ELM Sites (0.05 MB ZIP) [file pcbi.1000071.s004.zip › S3/LIG_TRAF6.fas.glam2]

GLAM2: Gapped Local Alignment of Motifs
Version 431:531M

glam2 -q 1e99 -r 10 -n 100000 -z 0 -D 0.1 -E 2 -I 0.02 -J 1 p elm-sites-10-fasta-6/LIG_TRAF6.fas
Sequences: 8
Greatest sequence length: 29
Residue counts: A=10 C=6 D=13 E=24 F=4 G=24 H=5 I=6 K=7 L=16 M=1 N=7 P=24 Q=15 R=7 S=29 T=14 V=5 W=1 Y=6 x=0

Score: 48.7279  Columns: 7  Sequences: 8

                *******
IRAK1_HUMAN_ 10 PPSPQEN 16 + 7.81
IRAK1_HUMAN_ 13 PVESDES 19 + 11.1
IRAK1_HUMAN_ 13 PEESDEF 19 + 10.3
RIPK2_HUMAN_ 13 PPENYEP 19 + 9.34
TNR11_MOUSE_ 10 PCGPDEY 16 + 8.84
TNR11_MOUSE_ 13 PTE.DEY 18 + 7.06
TNR11_MOUSE_ 13 PLEVGEN 19 + 6.75
TNR11_MOUSE_ 13 PGEDHEP 19 + 8.36

                PPEPDEN
                   S  P
                      Y

 A  C  D  E  F  G  H  I  K  L  M  N  P  Q  R  S  T  V  W  Y Del Ins Score
 0  0  0  0  0  0  0  0  0  0  0  0  8  0  0  0  0  0  0  0   0      25.9
                                                                  0 -0.0780
 0  1  0  1  0  1  0  0  0  1  0  0  2  0  0  0  1  1  0  0   0     -5.54
                                                                  0 -0.0780
 0  0  0  6  0  1  0  0  0  0  0  0  0  0  0  1  0  0  0  0   0      9.56
                                                                  0 -0.0780
 0  0  1  0  0  0  0  0  0  0  0  1  2  0  0  2  0  1  0  0   1     -7.91
                                                                  0 -0.0780
 0  0  4  0  0  1  1  0  0  0  0  0  0  1  0  0  0  0  0  1   0      3.31
                                                                  0 -0.0780
 0  0  0  8  0  0  0  0  0  0  0  0  0  0  0  0  0  0  0  0   0      23.8
                                                                  0 -0.0780
 0  0  0  0  1  0  0  0  0  0  0  2  2  0  0  1  0  0  0  2   0      0.126

Score: 48.7279  Columns: 7  Sequences: 8

                *******
IRAK1_HUMAN_ 10 PPSPQEN 16 + 7.81
IRAK1_HUMAN_ 13 PVESDES 19 + 11.1
IRAK1_HUMAN_ 13 PEESDEF 19 + 10.3
RIPK2_HUMAN_ 13 PPENYEP 19 + 9.34
TNR11_MOUSE_ 10 PCGPDEY 16 + 8.84
TNR11_MOUSE_ 13 PTE.DEY 18 + 7.06
TNR11_MOUSE_ 13 PLEVGEN 19 + 6.75
TNR11_MOUSE_ 13 PGEDHEP 19 + 8.36

                PPEPDEN
                   S  P
                      Y

 A  C  D  E  F  G  H  I  K  L  M  N  P  Q  R  S  T  V  W  Y Del Ins Score
 0  0  0  0  0  0  0  0  0  0  0  0  8  0  0  0  0  0  0  0   0      25.9
                                                                  0 -0.0780
 0  1  0  1  0  1  0  0  0  1  0  0  2  0  0  0  1  1  0  0   0     -5.54
                                                                  0 -0.0780
 0  0  0  6  0  1  0  0  0  0  0  0  0  0  0  1  0  0  0  0   0      9.56
                                                                  0 -0.0780
 0  0  1  0  0  0  0  0  0  0  0  1  2  0  0  2  0  1  0  0   1     -7.91
                                                                  0 -0.0780
 0  0  4  0  0  1  1  0  0  0  0  0  0  1  0  0  0  0  0  1   0      3.31
                                                                  0 -0.0780
 0  0  0  8  0  0  0  0  0  0  0  0  0  0  0  0  0  0  0  0   0      23.8
                                                                  0 -0.0780
 0  0  0  0  1  0  0  0  0  0  0  2  2  0  0  1  0  0  0  2   0      0.126

Score: 48.7279  Columns: 7  Sequences: 8

                *******
IRAK1_HUMAN_ 10 PPSPQEN 16 + 7.81
IRAK1_HUMAN_ 13 PVESDES 19 + 11.1
IRAK1_HUMAN_ 13 PEESDEF 19 + 10.3
RIPK2_HUMAN_ 13 PPENYEP 19 + 9.34
TNR11_MOUSE_ 10 PCGPDEY 16 + 8.84
TNR11_MOUSE_ 13 PTE.DEY 18 + 7.06
TNR11_MOUSE_ 13 PLEVGEN 19 + 6.75
TNR11_MOUSE_ 13 PGEDHEP 19 + 8.36

                PPEPDEN
                   S  P
                      Y

 A  C  D  E  F  G  H  I  K  L  M  N  P  Q  R  S  T  V  W  Y Del Ins Score
 0  0  0  0  0  0  0  0  0  0  0  0  8  0  0  0  0  0  0  0   0      25.9
                                                                  0 -0.0780
 0  1  0  1  0  1  0  0  0  1  0  0  2  0  0  0  1  1  0  0   0     -5.54
                                                                  0 -0.0780
 0  0  0  6  0  1  0  0  0  0  0  0  0  0  0  1  0  0  0  0   0      9.56
                                                                  0 -0.0780
 0  0  1  0  0  0  0  0  0  0  0  1  2  0  0  2  0  1  0  0   1     -7.91
                                                                  0 -0.0780
 0  0  4  0  0  1  1  0  0  0  0  0  0  1  0  0  0  0  0  1   0      3.31
                                                                  0 -0.0780
 0  0  0  8  0  0  0  0  0  0  0  0  0  0  0  0  0  0  0  0   0      23.8
                                                                  0 -0.0780
 0  0  0  0  1  0  0  0  0  0  0  2  2  0  0  1  0  0  0  2   0      0.126

Score: 48.7279  Columns: 7  Sequences: 8

                *******
IRAK1_HUMAN_ 10 PPSPQEN 16 + 7.81
IRAK1_HUMAN_ 13 PVESDES 19 + 11.1
IRAK1_HUMAN_ 13 PEESDEF 19 + 10.3
RIPK2_HUMAN_ 13 PPENYEP 19 + 9.34
TNR11_MOUSE_ 10 PCGPDEY 16 + 8.84
TNR11_MOUSE_ 13 PTE.DEY 18 + 7.06
TNR11_MOUSE_ 13 PLEVGEN 19 + 6.75
TNR11_MOUSE_ 13 PGEDHEP 19 + 8.36

                PPEPDEN
                   S  P
                      Y

 A  C  D  E  F  G  H  I  K  L  M  N  P  Q  R  S  T  V  W  Y Del Ins Score
 0  0  0  0  0  0  0  0  0  0  0  0  8  0  0  0  0  0  0  0   0      25.9
                                                                  0 -0.0780
 0  1  0  1  0  1  0  0  0  1  0  0  2  0  0  0  1  1  0  0   0     -5.54
                                                                  0 -0.0780
 0  0  0  6  0  1  0  0  0  0  0  0  0  0  0  1  0  0  0  0   0      9.56
                                                                  0 -0.0780
 0  0  1  0  0  0  0  0  0  0  0  1  2  0  0  2  0  1  0  0   1     -7.91
                                                                  0 -0.0780
 0  0  4  0  0  1  1  0  0  0  0  0  0  1  0  0  0  0  0  1   0      3.31
                                                                  0 -0.0780
 0  0  0  8  0  0  0  0  0  0  0  0  0  0  0  0  0  0  0  0   0      23.8
                                                                  0 -0.0780
 0  0  0  0  1  0  0  0  0  0  0  2  2  0  0  1  0  0  0  2   0      0.126

Score: 48.7279  Columns: 7  Sequences: 8

                *******
IRAK1_HUMAN_ 10 PPSPQEN 16 + 7.81
IRAK1_HUMAN_ 13 PVESDES 19 + 11.1
IRAK1_HUMAN_ 13 PEESDEF 19 + 10.3
RIPK2_HUMAN_ 13 PPENYEP 19 + 9.34
TNR11_MOUSE_ 10 PCGPDEY 16 + 8.84
TNR11_MOUSE_ 13 PTE.DEY 18 + 7.06
TNR11_MOUSE_ 13 PLEVGEN 19 + 6.75
TNR11_MOUSE_ 13 PGEDHEP 19 + 8.36

                PPEPDEN
                   S  P
                      Y

 A  C  D  E  F  G  H  I  K  L  M  N  P  Q  R  S  T  V  W  Y Del Ins Score
 0  0  0  0  0  0  0  0  0  0  0  0  8  0  0  0  0  0  0  0   0      25.9
                                                                  0 -0.0780
 0  1  0  1  0  1  0  0  0  1  0  0  2  0  0  0  1  1  0  0   0     -5.54
                                                                  0 -0.0780
 0  0  0  6  0  1  0  0  0  0  0  0  0  0  0  1  0  0  0  0   0      9.56
                                                                  0 -0.0780
 0  0  1  0  0  0  0  0  0  0  0  1  2  0  0  2  0  1  0  0   1     -7.91
                                                                  0 -0.0780
 0  0  4  0  0  1  1  0  0  0  0  0  0  1  0  0  0  0  0  1   0      3.31
                                                                  0 -0.0780
 0  0  0  8  0  0  0  0  0  0  0  0  0  0  0  0  0  0  0  0   0      23.8
                                                                  0 -0.0780
 0  0  0  0  1  0  0  0  0  0  0  2  2  0  0  1  0  0  0  2   0      0.126

Score: 48.7279  Columns: 7  Sequences: 8

                *******
IRAK1_HUMAN_ 10 PPSPQEN 16 + 7.81
IRAK1_HUMAN_ 13 PVESDES 19 + 11.1
IRAK1_HUMAN_ 13 PEESDEF 19 + 10.3
RIPK2_HUMAN_ 13 PPENYEP 19 + 9.34
TNR11_MOUSE_ 10 PCGPDEY 16 + 8.84
TNR11_MOUSE_ 13 PTE.DEY 18 + 7.06
TNR11_MOUSE_ 13 PLEVGEN 19 + 6.75
TNR11_MOUSE_ 13 PGEDHEP 19 + 8.36

                PPEPDEN
                   S  P
                      Y

 A  C  D  E  F  G  H  I  K  L  M  N  P  Q  R  S  T  V  W  Y Del Ins Score
 0  0  0  0  0  0  0  0  0  0  0  0  8  0  0  0  0  0  0  0   0      25.9
                                                                  0 -0.0780
 0  1  0  1  0  1  0  0  0  1  0  0  2  0  0  0  1  1  0  0   0     -5.54
                                                                  0 -0.0780
 0  0  0  6  0  1  0  0  0  0  0  0  0  0  0  1  0  0  0  0   0      9.56
                                                                  0 -0.0780
 0  0  1  0  0  0  0  0  0  0  0  1  2  0  0  2  0  1  0  0   1     -7.91
                                                                  0 -0.0780
 0  0  4  0  0  1  1  0  0  0  0  0  0  1  0  0  0  0  0  1   0      3.31
                                                                  0 -0.0780
 0  0  0  8  0  0  0  0  0  0  0  0  0  0  0  0  0  0  0  0   0      23.8
                                                                  0 -0.0780
 0  0  0  0  1  0  0  0  0  0  0  2  2  0  0  1  0  0  0  2   0      0.126

Score: 48.7279  Columns: 7  Sequences: 8

                *******
IRAK1_HUMAN_ 10 PPSPQEN 16 + 7.81
IRAK1_HUMAN_ 13 PVESDES 19 + 11.1
IRAK1_HUMAN_ 13 PEESDEF 19 + 10.3
RIPK2_HUMAN_ 13 PPENYEP 19 + 9.34
TNR11_MOUSE_ 10 PCGPDEY 16 + 8.84
TNR11_MOUSE_ 13 PTE.DEY 18 + 7.06
TNR11_MOUSE_ 13 PLEVGEN 19 + 6.75
TNR11_MOUSE_ 13 PGEDHEP 19 + 8.36

                PPEPDEN
                   S  P
                      Y

 A  C  D  E  F  G  H  I  K  L  M  N  P  Q  R  S  T  V  W  Y Del Ins Score
 0  0  0  0  0  0  0  0  0  0  0  0  8  0  0  0  0  0  0  0   0      25.9
                                                                  0 -0.0780
 0  1  0  1  0  1  0  0  0  1  0  0  2  0  0  0  1  1  0  0   0     -5.54
                                                                  0 -0.0780
 0  0  0  6  0  1  0  0  0  0  0  0  0  0  0  1  0  0  0  0   0      9.56
                                                                  0 -0.0780
 0  0  1  0  0  0  0  0  0  0  0  1  2  0  0  2  0  1  0  0   1     -7.91
                                                                  0 -0.0780
 0  0  4  0  0  1  1  0  0  0  0  0  0  1  0  0  0  0  0  1   0      3.31
                                                                  0 -0.0780
 0  0  0  8  0  0  0  0  0  0  0  0  0  0  0  0  0  0  0  0   0      23.8
                                                                  0 -0.0780
 0  0  0  0  1  0  0  0  0  0  0  2  2  0  0  1  0  0  0  2   0      0.126

Score: 48.7279  Columns: 7  Sequences: 8

                *******
IRAK1_HUMAN_ 10 PPSPQEN 16 + 7.81
IRAK1_HUMAN_ 13 PVESDES 19 + 11.1
IRAK1_HUMAN_ 13 PEESDEF 19 + 10.3
RIPK2_HUMAN_ 13 PPENYEP 19 + 9.34
TNR11_MOUSE_ 10 PCGPDEY 16 + 8.84
TNR11_MOUSE_ 13 PTE.DEY 18 + 7.06
TNR11_MOUSE_ 13 PLEVGEN 19 + 6.75
TNR11_MOUSE_ 13 PGEDHEP 19 + 8.36

                PPEPDEN
                   S  P
                      Y

 A  C  D  E  F  G  H  I  K  L  M  N  P  Q  R  S  T  V  W  Y Del Ins Score
 0  0  0  0  0  0  0  0  0  0  0  0  8  0  0  0  0  0  0  0   0      25.9
                                                                  0 -0.0780
 0  1  0  1  0  1  0  0  0  1  0  0  2  0  0  0  1  1  0  0   0     -5.54
                                                                  0 -0.0780
 0  0  0  6  0  1  0  0  0  0  0  0  0  0  0  1  0  0  0  0   0      9.56
                                                                  0 -0.0780
 0  0  1  0  0  0  0  0  0  0  0  1  2  0  0  2  0  1  0  0   1     -7.91
                                                                  0 -0.0780
 0  0  4  0  0  1  1  0  0  0  0  0  0  1  0  0  0  0  0  1   0      3.31
                                                                  0 -0.0780
 0  0  0  8  0  0  0  0  0  0  0  0  0  0  0  0  0  0  0  0   0      23.8
                                                                  0 -0.0780
 0  0  0  0  1  0  0  0  0  0  0  2  2  0  0  1  0  0  0  2   0      0.126

Score: 48.7279  Columns: 7  Sequences: 8

                *******
IRAK1_HUMAN_ 10 PPSPQEN 16 + 7.81
IRAK1_HUMAN_ 13 PVESDES 19 + 11.1
IRAK1_HUMAN_ 13 PEESDEF 19 + 10.3
RIPK2_HUMAN_ 13 PPENYEP 19 + 9.34
TNR11_MOUSE_ 10 PCGPDEY 16 + 8.84
TNR11_MOUSE_ 13 PTE.DEY 18 + 7.06
TNR11_MOUSE_ 13 PLEVGEN 19 + 6.75
TNR11_MOUSE_ 13 PGEDHEP 19 + 8.36

                PPEPDEN
                   S  P
                      Y

 A  C  D  E  F  G  H  I  K  L  M  N  P  Q  R  S  T  V  W  Y Del Ins Score
 0  0  0  0  0  0  0  0  0  0  0  0  8  0  0  0  0  0  0  0   0      25.9
                                                                  0 -0.0780
 0  1  0  1  0  1  0  0  0  1  0  0  2  0  0  0  1  1  0  0   0     -5.54
                                                                  0 -0.0780
 0  0  0  6  0  1  0  0  0  0  0  0  0  0  0  1  0  0  0  0   0      9.56
                                                                  0 -0.0780
 0  0  1  0  0  0  0  0  0  0  0  1  2  0  0  2  0  1  0  0   1     -7.91
                                                                  0 -0.0780
 0  0  4  0  0  1  1  0  0  0  0  0  0  1  0  0  0  0  0  1   0      3.31
                                                                  0 -0.0780
 0  0  0  8  0  0  0  0  0  0  0  0  0  0  0  0  0  0  0  0   0      23.8
                                                                  0 -0.0780
 0  0  0  0  1  0  0  0  0  0  0  2  2  0  0  1  0  0  0  2   0      0.126

Score: 48.7279  Columns: 7  Sequences: 8

                *******
IRAK1_HUMAN_ 10 PPSPQEN 16 + 7.81
IRAK1_HUMAN_ 13 PVESDES 19 + 11.1
IRAK1_HUMAN_ 13 PEESDEF 19 + 10.3
RIPK2_HUMAN_ 13 PPENYEP 19 + 9.34
TNR11_MOUSE_ 10 PCGPDEY 16 + 8.84
TNR11_MOUSE_ 13 PTE.DEY 18 + 7.06
TNR11_MOUSE_ 13 PLEVGEN 19 + 6.75
TNR11_MOUSE_ 13 PGEDHEP 19 + 8.36

                PPEPDEN
                   S  P
                      Y

 A  C  D  E  F  G  H  I  K  L  M  N  P  Q  R  S  T  V  W  Y Del Ins Score
 0  0  0  0  0  0  0  0  0  0  0  0  8  0  0  0  0  0  0  0   0      25.9
                                                                  0 -0.0780
 0  1  0  1  0  1  0  0  0  1  0  0  2  0  0  0  1  1  0  0   0     -5.54
                                                                  0 -0.0780
 0  0  0  6  0  1  0  0  0  0  0  0  0  0  0  1  0  0  0  0   0      9.56
                                                                  0 -0.0780
 0  0  1  0  0  0  0  0  0  0  0  1  2  0  0  2  0  1  0  0   1     -7.91
                                                                  0 -0.0780
 0  0  4  0  0  1  1  0  0  0  0  0  0  1  0  0  0  0  0  1   0      3.31
                                                                  0 -0.0780
 0  0  0  8  0  0  0  0  0  0  0  0  0  0  0  0  0  0  0  0   0      23.8
                                                                  0 -0.0780
 0  0  0  0  1  0  0  0  0  0  0  2  2  0  0  1  0  0  0  2   0      0.126
