# Supplementary material for: Discovering Sequence Motifs with Arbitrary Insertions and Deletions
Source: PLoS Comput Biol. 2008 May 9;4(5):e1000071. doi: 10.1371/journal.pcbi.1000071 (PMC2323616; doi:10.1371/journal.pcbi.1000071)
Supplement: Dataset S3 — GLAM2 Motifs Made from ELM Sites (0.05 MB ZIP) [file pcbi.1000071.s004.zip › S3/LIG_WRPW_1.fas.glam2]

GLAM2: Gapped Local Alignment of Motifs
Version 431:531M

glam2 -q 1e99 -r 10 -n 100000 -z 0 -D 0.1 -E 2 -I 0.02 -J 1 p elm-sites-10-fasta-6/LIG_WRPW_1.fas
Sequences: 15
Greatest sequence length: 20
Residue counts: A=18 C=1 D=6 E=13 F=5 G=13 H=5 I=8 K=5 L=12 M=3 N=4 P=34 Q=9 R=21 S=16 T=9 V=9 W=28 Y=4 x=0

Score: 277.752  Columns: 5  Sequences: 15

                *****
ESM7_DROME_1 10 VWRPW 14 + 22.7
ESMD_DROME_1 10 VWRPW 14 + 22.7
HES2_HUMAN_1 10 LWRPW 14 + 22.2
HES3_MOUSE_1 10 VWRPW 14 + 22.7
HES6_HUMAN_2 12 VWRPW 16 + 22.7
LOZEN_DROME_ 10 VWRPY 14 + 14.9
Q8T8A9_HALRO 10 IWRPW 14 + 20.4
Q90463_BRARE 10 LWRPW 14 + 22.2
Q90464_BRARE 10 LWRPW 14 + 22.2
Q90Z13_XENLA 10 LWRPW 14 + 22.2
Q9DEU7_BRARE 10 MWRPW 14 + 22.1
Q9I9K1_BRARE 10 VWRPW 14 + 22.7
Q9U9U4_DROME 10 PYRPW 14 + 7.66
Q9VJ16_DROME 10 MWRPW 14 + 22.1
Q9VWX7_DROME 10 LWRPW 14 + 22.2

                VWRPW
                L    

 A  C  D  E  F  G  H  I  K  L  M  N  P  Q  R  S  T  V  W  Y Del Ins Score
 0  0  0  0  0  0  0  1  0  5  2  0  1  0  0  0  0  6  0  0   0      16.1
                                                                  0 -0.0953
 0  0  0  0  0  0  0  0  0  0  0  0  0  0  0  0  0  0 14  1   0      75.8
                                                                  0 -0.0953
 0  0  0  0  0  0  0  0  0  0  0  0  0  0 15  0  0  0  0  0   0      56.0
                                                                  0 -0.0953
 0  0  0  0  0  0  0  0  0  0  0  0 15  0  0  0  0  0  0  0   0      54.3
                                                                  0 -0.0953
 0  0  0  0  0  0  0  0  0  0  0  0  0  0  0  0  0  0 14  1   0      75.8

Score: 277.752  Columns: 5  Sequences: 15

                *****
ESM7_DROME_1 10 VWRPW 14 + 22.7
ESMD_DROME_1 10 VWRPW 14 + 22.7
HES2_HUMAN_1 10 LWRPW 14 + 22.2
HES3_MOUSE_1 10 VWRPW 14 + 22.7
HES6_HUMAN_2 12 VWRPW 16 + 22.7
LOZEN_DROME_ 10 VWRPY 14 + 14.9
Q8T8A9_HALRO 10 IWRPW 14 + 20.4
Q90463_BRARE 10 LWRPW 14 + 22.2
Q90464_BRARE 10 LWRPW 14 + 22.2
Q90Z13_XENLA 10 LWRPW 14 + 22.2
Q9DEU7_BRARE 10 MWRPW 14 + 22.1
Q9I9K1_BRARE 10 VWRPW 14 + 22.7
Q9U9U4_DROME 10 PYRPW 14 + 7.66
Q9VJ16_DROME 10 MWRPW 14 + 22.1
Q9VWX7_DROME 10 LWRPW 14 + 22.2

                VWRPW
                L    

 A  C  D  E  F  G  H  I  K  L  M  N  P  Q  R  S  T  V  W  Y Del Ins Score
 0  0  0  0  0  0  0  1  0  5  2  0  1  0  0  0  0  6  0  0   0      16.1
                                                                  0 -0.0953
 0  0  0  0  0  0  0  0  0  0  0  0  0  0  0  0  0  0 14  1   0      75.8
                                                                  0 -0.0953
 0  0  0  0  0  0  0  0  0  0  0  0  0  0 15  0  0  0  0  0   0      56.0
                                                                  0 -0.0953
 0  0  0  0  0  0  0  0  0  0  0  0 15  0  0  0  0  0  0  0   0      54.3
                                                                  0 -0.0953
 0  0  0  0  0  0  0  0  0  0  0  0  0  0  0  0  0  0 14  1   0      75.8

Score: 277.752  Columns: 5  Sequences: 15

                *****
ESM7_DROME_1 10 VWRPW 14 + 22.7
ESMD_DROME_1 10 VWRPW 14 + 22.7
HES2_HUMAN_1 10 LWRPW 14 + 22.2
HES3_MOUSE_1 10 VWRPW 14 + 22.7
HES6_HUMAN_2 12 VWRPW 16 + 22.7
LOZEN_DROME_ 10 VWRPY 14 + 14.9
Q8T8A9_HALRO 10 IWRPW 14 + 20.4
Q90463_BRARE 10 LWRPW 14 + 22.2
Q90464_BRARE 10 LWRPW 14 + 22.2
Q90Z13_XENLA 10 LWRPW 14 + 22.2
Q9DEU7_BRARE 10 MWRPW 14 + 22.1
Q9I9K1_BRARE 10 VWRPW 14 + 22.7
Q9U9U4_DROME 10 PYRPW 14 + 7.66
Q9VJ16_DROME 10 MWRPW 14 + 22.1
Q9VWX7_DROME 10 LWRPW 14 + 22.2

                VWRPW
                L    

 A  C  D  E  F  G  H  I  K  L  M  N  P  Q  R  S  T  V  W  Y Del Ins Score
 0  0  0  0  0  0  0  1  0  5  2  0  1  0  0  0  0  6  0  0   0      16.1
                                                                  0 -0.0953
 0  0  0  0  0  0  0  0  0  0  0  0  0  0  0  0  0  0 14  1   0      75.8
                                                                  0 -0.0953
 0  0  0  0  0  0  0  0  0  0  0  0  0  0 15  0  0  0  0  0   0      56.0
                                                                  0 -0.0953
 0  0  0  0  0  0  0  0  0  0  0  0 15  0  0  0  0  0  0  0   0      54.3
                                                                  0 -0.0953
 0  0  0  0  0  0  0  0  0  0  0  0  0  0  0  0  0  0 14  1   0      75.8

Score: 277.752  Columns: 5  Sequences: 15

                *****
ESM7_DROME_1 10 VWRPW 14 + 22.7
ESMD_DROME_1 10 VWRPW 14 + 22.7
HES2_HUMAN_1 10 LWRPW 14 + 22.2
HES3_MOUSE_1 10 VWRPW 14 + 22.7
HES6_HUMAN_2 12 VWRPW 16 + 22.7
LOZEN_DROME_ 10 VWRPY 14 + 14.9
Q8T8A9_HALRO 10 IWRPW 14 + 20.4
Q90463_BRARE 10 LWRPW 14 + 22.2
Q90464_BRARE 10 LWRPW 14 + 22.2
Q90Z13_XENLA 10 LWRPW 14 + 22.2
Q9DEU7_BRARE 10 MWRPW 14 + 22.1
Q9I9K1_BRARE 10 VWRPW 14 + 22.7
Q9U9U4_DROME 10 PYRPW 14 + 7.66
Q9VJ16_DROME 10 MWRPW 14 + 22.1
Q9VWX7_DROME 10 LWRPW 14 + 22.2

                VWRPW
                L    

 A  C  D  E  F  G  H  I  K  L  M  N  P  Q  R  S  T  V  W  Y Del Ins Score
 0  0  0  0  0  0  0  1  0  5  2  0  1  0  0  0  0  6  0  0   0      16.1
                                                                  0 -0.0953
 0  0  0  0  0  0  0  0  0  0  0  0  0  0  0  0  0  0 14  1   0      75.8
                                                                  0 -0.0953
 0  0  0  0  0  0  0  0  0  0  0  0  0  0 15  0  0  0  0  0   0      56.0
                                                                  0 -0.0953
 0  0  0  0  0  0  0  0  0  0  0  0 15  0  0  0  0  0  0  0   0      54.3
                                                                  0 -0.0953
 0  0  0  0  0  0  0  0  0  0  0  0  0  0  0  0  0  0 14  1   0      75.8

Score: 277.752  Columns: 5  Sequences: 15

                *****
ESM7_DROME_1 10 VWRPW 14 + 22.7
ESMD_DROME_1 10 VWRPW 14 + 22.7
HES2_HUMAN_1 10 LWRPW 14 + 22.2
HES3_MOUSE_1 10 VWRPW 14 + 22.7
HES6_HUMAN_2 12 VWRPW 16 + 22.7
LOZEN_DROME_ 10 VWRPY 14 + 14.9
Q8T8A9_HALRO 10 IWRPW 14 + 20.4
Q90463_BRARE 10 LWRPW 14 + 22.2
Q90464_BRARE 10 LWRPW 14 + 22.2
Q90Z13_XENLA 10 LWRPW 14 + 22.2
Q9DEU7_BRARE 10 MWRPW 14 + 22.1
Q9I9K1_BRARE 10 VWRPW 14 + 22.7
Q9U9U4_DROME 10 PYRPW 14 + 7.66
Q9VJ16_DROME 10 MWRPW 14 + 22.1
Q9VWX7_DROME 10 LWRPW 14 + 22.2

                VWRPW
                L    

 A  C  D  E  F  G  H  I  K  L  M  N  P  Q  R  S  T  V  W  Y Del Ins Score
 0  0  0  0  0  0  0  1  0  5  2  0  1  0  0  0  0  6  0  0   0      16.1
                                                                  0 -0.0953
 0  0  0  0  0  0  0  0  0  0  0  0  0  0  0  0  0  0 14  1   0      75.8
                                                                  0 -0.0953
 0  0  0  0  0  0  0  0  0  0  0  0  0  0 15  0  0  0  0  0   0      56.0
                                                                  0 -0.0953
 0  0  0  0  0  0  0  0  0  0  0  0 15  0  0  0  0  0  0  0   0      54.3
                                                                  0 -0.0953
 0  0  0  0  0  0  0  0  0  0  0  0  0  0  0  0  0  0 14  1   0      75.8

Score: 277.752  Columns: 5  Sequences: 15

                *****
ESM7_DROME_1 10 VWRPW 14 + 22.7
ESMD_DROME_1 10 VWRPW 14 + 22.7
HES2_HUMAN_1 10 LWRPW 14 + 22.2
HES3_MOUSE_1 10 VWRPW 14 + 22.7
HES6_HUMAN_2 12 VWRPW 16 + 22.7
LOZEN_DROME_ 10 VWRPY 14 + 14.9
Q8T8A9_HALRO 10 IWRPW 14 + 20.4
Q90463_BRARE 10 LWRPW 14 + 22.2
Q90464_BRARE 10 LWRPW 14 + 22.2
Q90Z13_XENLA 10 LWRPW 14 + 22.2
Q9DEU7_BRARE 10 MWRPW 14 + 22.1
Q9I9K1_BRARE 10 VWRPW 14 + 22.7
Q9U9U4_DROME 10 PYRPW 14 + 7.66
Q9VJ16_DROME 10 MWRPW 14 + 22.1
Q9VWX7_DROME 10 LWRPW 14 + 22.2

                VWRPW
                L    

 A  C  D  E  F  G  H  I  K  L  M  N  P  Q  R  S  T  V  W  Y Del Ins Score
 0  0  0  0  0  0  0  1  0  5  2  0  1  0  0  0  0  6  0  0   0      16.1
                                                                  0 -0.0953
 0  0  0  0  0  0  0  0  0  0  0  0  0  0  0  0  0  0 14  1   0      75.8
                                                                  0 -0.0953
 0  0  0  0  0  0  0  0  0  0  0  0  0  0 15  0  0  0  0  0   0      56.0
                                                                  0 -0.0953
 0  0  0  0  0  0  0  0  0  0  0  0 15  0  0  0  0  0  0  0   0      54.3
                                                                  0 -0.0953
 0  0  0  0  0  0  0  0  0  0  0  0  0  0  0  0  0  0 14  1   0      75.8

Score: 277.752  Columns: 5  Sequences: 15

                *****
ESM7_DROME_1 10 VWRPW 14 + 22.7
ESMD_DROME_1 10 VWRPW 14 + 22.7
HES2_HUMAN_1 10 LWRPW 14 + 22.2
HES3_MOUSE_1 10 VWRPW 14 + 22.7
HES6_HUMAN_2 12 VWRPW 16 + 22.7
LOZEN_DROME_ 10 VWRPY 14 + 14.9
Q8T8A9_HALRO 10 IWRPW 14 + 20.4
Q90463_BRARE 10 LWRPW 14 + 22.2
Q90464_BRARE 10 LWRPW 14 + 22.2
Q90Z13_XENLA 10 LWRPW 14 + 22.2
Q9DEU7_BRARE 10 MWRPW 14 + 22.1
Q9I9K1_BRARE 10 VWRPW 14 + 22.7
Q9U9U4_DROME 10 PYRPW 14 + 7.66
Q9VJ16_DROME 10 MWRPW 14 + 22.1
Q9VWX7_DROME 10 LWRPW 14 + 22.2

                VWRPW
                L    

 A  C  D  E  F  G  H  I  K  L  M  N  P  Q  R  S  T  V  W  Y Del Ins Score
 0  0  0  0  0  0  0  1  0  5  2  0  1  0  0  0  0  6  0  0   0      16.1
                                                                  0 -0.0953
 0  0  0  0  0  0  0  0  0  0  0  0  0  0  0  0  0  0 14  1   0      75.8
                                                                  0 -0.0953
 0  0  0  0  0  0  0  0  0  0  0  0  0  0 15  0  0  0  0  0   0      56.0
                                                                  0 -0.0953
 0  0  0  0  0  0  0  0  0  0  0  0 15  0  0  0  0  0  0  0   0      54.3
                                                                  0 -0.0953
 0  0  0  0  0  0  0  0  0  0  0  0  0  0  0  0  0  0 14  1   0      75.8

Score: 277.752  Columns: 5  Sequences: 15

                *****
ESM7_DROME_1 10 VWRPW 14 + 22.7
ESMD_DROME_1 10 VWRPW 14 + 22.7
HES2_HUMAN_1 10 LWRPW 14 + 22.2
HES3_MOUSE_1 10 VWRPW 14 + 22.7
HES6_HUMAN_2 12 VWRPW 16 + 22.7
LOZEN_DROME_ 10 VWRPY 14 + 14.9
Q8T8A9_HALRO 10 IWRPW 14 + 20.4
Q90463_BRARE 10 LWRPW 14 + 22.2
Q90464_BRARE 10 LWRPW 14 + 22.2
Q90Z13_XENLA 10 LWRPW 14 + 22.2
Q9DEU7_BRARE 10 MWRPW 14 + 22.1
Q9I9K1_BRARE 10 VWRPW 14 + 22.7
Q9U9U4_DROME 10 PYRPW 14 + 7.66
Q9VJ16_DROME 10 MWRPW 14 + 22.1
Q9VWX7_DROME 10 LWRPW 14 + 22.2

                VWRPW
                L    

 A  C  D  E  F  G  H  I  K  L  M  N  P  Q  R  S  T  V  W  Y Del Ins Score
 0  0  0  0  0  0  0  1  0  5  2  0  1  0  0  0  0  6  0  0   0      16.1
                                                                  0 -0.0953
 0  0  0  0  0  0  0  0  0  0  0  0  0  0  0  0  0  0 14  1   0      75.8
                                                                  0 -0.0953
 0  0  0  0  0  0  0  0  0  0  0  0  0  0 15  0  0  0  0  0   0      56.0
                                                                  0 -0.0953
 0  0  0  0  0  0  0  0  0  0  0  0 15  0  0  0  0  0  0  0   0      54.3
                                                                  0 -0.0953
 0  0  0  0  0  0  0  0  0  0  0  0  0  0  0  0  0  0 14  1   0      75.8

Score: 277.752  Columns: 5  Sequences: 15

                *****
ESM7_DROME_1 10 VWRPW 14 + 22.7
ESMD_DROME_1 10 VWRPW 14 + 22.7
HES2_HUMAN_1 10 LWRPW 14 + 22.2
HES3_MOUSE_1 10 VWRPW 14 + 22.7
HES6_HUMAN_2 12 VWRPW 16 + 22.7
LOZEN_DROME_ 10 VWRPY 14 + 14.9
Q8T8A9_HALRO 10 IWRPW 14 + 20.4
Q90463_BRARE 10 LWRPW 14 + 22.2
Q90464_BRARE 10 LWRPW 14 + 22.2
Q90Z13_XENLA 10 LWRPW 14 + 22.2
Q9DEU7_BRARE 10 MWRPW 14 + 22.1
Q9I9K1_BRARE 10 VWRPW 14 + 22.7
Q9U9U4_DROME 10 PYRPW 14 + 7.66
Q9VJ16_DROME 10 MWRPW 14 + 22.1
Q9VWX7_DROME 10 LWRPW 14 + 22.2

                VWRPW
                L    

 A  C  D  E  F  G  H  I  K  L  M  N  P  Q  R  S  T  V  W  Y Del Ins Score
 0  0  0  0  0  0  0  1  0  5  2  0  1  0  0  0  0  6  0  0   0      16.1
                                                                  0 -0.0953
 0  0  0  0  0  0  0  0  0  0  0  0  0  0  0  0  0  0 14  1   0      75.8
                                                                  0 -0.0953
 0  0  0  0  0  0  0  0  0  0  0  0  0  0 15  0  0  0  0  0   0      56.0
                                                                  0 -0.0953
 0  0  0  0  0  0  0  0  0  0  0  0 15  0  0  0  0  0  0  0   0      54.3
                                                                  0 -0.0953
 0  0  0  0  0  0  0  0  0  0  0  0  0  0  0  0  0  0 14  1   0      75.8

Score: 277.752  Columns: 5  Sequences: 15

                *****
ESM7_DROME_1 10 VWRPW 14 + 22.7
ESMD_DROME_1 10 VWRPW 14 + 22.7
HES2_HUMAN_1 10 LWRPW 14 + 22.2
HES3_MOUSE_1 10 VWRPW 14 + 22.7
HES6_HUMAN_2 12 VWRPW 16 + 22.7
LOZEN_DROME_ 10 VWRPY 14 + 14.9
Q8T8A9_HALRO 10 IWRPW 14 + 20.4
Q90463_BRARE 10 LWRPW 14 + 22.2
Q90464_BRARE 10 LWRPW 14 + 22.2
Q90Z13_XENLA 10 LWRPW 14 + 22.2
Q9DEU7_BRARE 10 MWRPW 14 + 22.1
Q9I9K1_BRARE 10 VWRPW 14 + 22.7
Q9U9U4_DROME 10 PYRPW 14 + 7.66
Q9VJ16_DROME 10 MWRPW 14 + 22.1
Q9VWX7_DROME 10 LWRPW 14 + 22.2

                VWRPW
                L    

 A  C  D  E  F  G  H  I  K  L  M  N  P  Q  R  S  T  V  W  Y Del Ins Score
 0  0  0  0  0  0  0  1  0  5  2  0  1  0  0  0  0  6  0  0   0      16.1
                                                                  0 -0.0953
 0  0  0  0  0  0  0  0  0  0  0  0  0  0  0  0  0  0 14  1   0      75.8
                                                                  0 -0.0953
 0  0  0  0  0  0  0  0  0  0  0  0  0  0 15  0  0  0  0  0   0      56.0
                                                                  0 -0.0953
 0  0  0  0  0  0  0  0  0  0  0  0 15  0  0  0  0  0  0  0   0      54.3
                                                                  0 -0.0953
 0  0  0  0  0  0  0  0  0  0  0  0  0  0  0  0  0  0 14  1   0      75.8
