# Supplementary material for: Discovering Sequence Motifs with Arbitrary Insertions and Deletions
Source: PLoS Comput Biol. 2008 May 9;4(5):e1000071. doi: 10.1371/journal.pcbi.1000071 (PMC2323616; doi:10.1371/journal.pcbi.1000071)
Supplement: Dataset S3 — GLAM2 Motifs Made from ELM Sites (0.05 MB ZIP) [file pcbi.1000071.s004.zip › S3/MOD_CMANNOS.fas.glam2]

GLAM2: Gapped Local Alignment of Motifs
Version 431:531M

glam2 -q 1e99 -r 10 -n 100000 -z 0 -D 0.1 -E 2 -I 0.02 -J 1 p elm-sites-10-fasta-6/MOD_CMANNOS.fas
Sequences: 10
Greatest sequence length: 24
Residue counts: A=11 C=25 D=7 E=8 F=2 G=21 H=5 I=4 K=4 L=7 M=5 N=2 P=28 Q=13 R=9 S=31 T=14 V=12 W=26 Y=2 x=0

Score: 217.349  Columns: 16  Sequences: 10

                ****************
CO7_HUMAN_50  4 ..VDGGWSCWSSWSPC 17 + 32.7
CO9_HUMAN_48  6 C.RMSPWSEWSQCDPC 20 + 29.1
IL12B_HUMAN_  7 ..YSSSWSEWASV.PC 19 + 16.9
PROP_HUMAN_8  6 C.RSPRWSLWSTWAPC 20 + 31.9
PROP_HUMAN_1  5 CPEMGGWSGWGPWEPC 20 + 42.1
PROP_HUMAN_1  5 CPTHGAWATWGPWTPC 20 + 36.9
PROP_HUMAN_2  5 CPVAGGWGPWGPVSPC 20 + 36.6
PROP_HUMAN_3  5 CPVDGEWDSWGEWSPC 20 + 37.9
PROP_HUMAN_3  5 CPLKGSWSEWSTWGLC 20 + 36.3
RNAS2_HUMAN_  4 ..VKPPQFTWAQWFET 17 + -5.73

                CPVDGGWSEWGPWSPC
                  RKPP  T SQV   
                   MSS    AS    
                   S       T    

 A  C  D  E  F  G  H  I  K  L  M  N  P  Q  R  S  T  V  W  Y Del Ins Score
 0  7  0  0  0  0  0  0  0  0  0  0  0  0  0  0  0  0  0  0   3      20.1
                                                                  0 -0.0841
 0  0  0  0  0  0  0  0  0  0  0  0  5  0  0  0  0  0  0  0   5     -0.301
                                                                  0 -0.0841
 0  0  0  1  0  0  0  0  0  1  0  0  0  0  2  0  1  4  0  1   0      1.55
                                                                  0 -0.0841
 1  0  2  0  0  0  1  0  2  0  2  0  0  0  0  2  0  0  0  0   0      0.801
                                                                  0 -0.0841
 0  0  0  0  0  6  0  0  0  0  0  0  2  0  0  2  0  0  0  0   0      11.6
                                                                  0 -0.0841
 1  0  0  1  0  3  0  0  0  0  0  0  2  0  1  2  0  0  0  0   0      0.251
                                                                  0 -0.0841
 0  0  0  0  0  0  0  0  0  0  0  0  0  1  0  0  0  0  9  0   0      40.7
                                                                  0 -0.0841
 1  0  1  0  1  1  0  0  0  0  0  0  0  0  0  6  0  0  0  0   0      4.82
                                                                  0 -0.0841
 0  1  0  3  0  1  0  0  0  1  0  0  1  0  0  1  2  0  0  0   0     -3.93
                                                                  0 -0.0841
 0  0  0  0  0  0  0  0  0  0  0  0  0  0  0  0  0  0 10  0   0      53.0
                                                                  0 -0.0841
 2  0  0  0  0  4  0  0  0  0  0  0  0  0  0  4  0  0  0  0   0      11.4
                                                                  0 -0.0841
 0  0  0  1  0  0  0  0  0  0  0  0  3  2  0  2  2  0  0  0   0      3.10
                                                                  0 -0.0841
 0  1  0  0  0  0  0  0  0  0  0  0  0  0  0  0  0  2  7  0   0      26.0
                                                                  0 -0.0841
 1  0  1  1  1  1  0  0  0  0  0  0  0  0  0  3  1  0  0  0   1     -9.31
                                                                  0 -0.0841
 0  0  0  1  0  0  0  0  0  1  0  0  8  0  0  0  0  0  0  0   0      20.3
                                                                  0 -0.0841
 0  9  0  0  0  0  0  0  0  0  0  0  0  0  0  0  1  0  0  0   0      38.6

Score: 217.349  Columns: 16  Sequences: 10

                ****************
CO7_HUMAN_50  4 ..VDGGWSCWSSWSPC 17 + 32.7
CO9_HUMAN_48  6 C.RMSPWSEWSQCDPC 20 + 29.1
IL12B_HUMAN_  7 ..YSSSWSEWASV.PC 19 + 16.9
PROP_HUMAN_8  6 C.RSPRWSLWSTWAPC 20 + 31.9
PROP_HUMAN_1  5 CPEMGGWSGWGPWEPC 20 + 42.1
PROP_HUMAN_1  5 CPTHGAWATWGPWTPC 20 + 36.9
PROP_HUMAN_2  5 CPVAGGWGPWGPVSPC 20 + 36.6
PROP_HUMAN_3  5 CPVDGEWDSWGEWSPC 20 + 37.9
PROP_HUMAN_3  5 CPLKGSWSEWSTWGLC 20 + 36.3
RNAS2_HUMAN_  4 ..VKPPQFTWAQWFET 17 + -5.73

                CPVDGGWSEWGPWSPC
                  RKPP  T SQV   
                   MSS    AS    
                   S       T    

 A  C  D  E  F  G  H  I  K  L  M  N  P  Q  R  S  T  V  W  Y Del Ins Score
 0  7  0  0  0  0  0  0  0  0  0  0  0  0  0  0  0  0  0  0   3      20.1
                                                                  0 -0.0841
 0  0  0  0  0  0  0  0  0  0  0  0  5  0  0  0  0  0  0  0   5     -0.301
                                                                  0 -0.0841
 0  0  0  1  0  0  0  0  0  1  0  0  0  0  2  0  1  4  0  1   0      1.55
                                                                  0 -0.0841
 1  0  2  0  0  0  1  0  2  0  2  0  0  0  0  2  0  0  0  0   0      0.801
                                                                  0 -0.0841
 0  0  0  0  0  6  0  0  0  0  0  0  2  0  0  2  0  0  0  0   0      11.6
                                                                  0 -0.0841
 1  0  0  1  0  3  0  0  0  0  0  0  2  0  1  2  0  0  0  0   0      0.251
                                                                  0 -0.0841
 0  0  0  0  0  0  0  0  0  0  0  0  0  1  0  0  0  0  9  0   0      40.7
                                                                  0 -0.0841
 1  0  1  0  1  1  0  0  0  0  0  0  0  0  0  6  0  0  0  0   0      4.82
                                                                  0 -0.0841
 0  1  0  3  0  1  0  0  0  1  0  0  1  0  0  1  2  0  0  0   0     -3.93
                                                                  0 -0.0841
 0  0  0  0  0  0  0  0  0  0  0  0  0  0  0  0  0  0 10  0   0      53.0
                                                                  0 -0.0841
 2  0  0  0  0  4  0  0  0  0  0  0  0  0  0  4  0  0  0  0   0      11.4
                                                                  0 -0.0841
 0  0  0  1  0  0  0  0  0  0  0  0  3  2  0  2  2  0  0  0   0      3.10
                                                                  0 -0.0841
 0  1  0  0  0  0  0  0  0  0  0  0  0  0  0  0  0  2  7  0   0      26.0
                                                                  0 -0.0841
 1  0  1  1  1  1  0  0  0  0  0  0  0  0  0  3  1  0  0  0   1     -9.31
                                                                  0 -0.0841
 0  0  0  1  0  0  0  0  0  1  0  0  8  0  0  0  0  0  0  0   0      20.3
                                                                  0 -0.0841
 0  9  0  0  0  0  0  0  0  0  0  0  0  0  0  0  1  0  0  0   0      38.6

Score: 217.349  Columns: 16  Sequences: 10

                ****************
CO7_HUMAN_50  4 ..VDGGWSCWSSWSPC 17 + 32.7
CO9_HUMAN_48  6 C.RMSPWSEWSQCDPC 20 + 29.1
IL12B_HUMAN_  7 ..YSSSWSEWASV.PC 19 + 16.9
PROP_HUMAN_8  6 C.RSPRWSLWSTWAPC 20 + 31.9
PROP_HUMAN_1  5 CPEMGGWSGWGPWEPC 20 + 42.1
PROP_HUMAN_1  5 CPTHGAWATWGPWTPC 20 + 36.9
PROP_HUMAN_2  5 CPVAGGWGPWGPVSPC 20 + 36.6
PROP_HUMAN_3  5 CPVDGEWDSWGEWSPC 20 + 37.9
PROP_HUMAN_3  5 CPLKGSWSEWSTWGLC 20 + 36.3
RNAS2_HUMAN_  4 ..VKPPQFTWAQWFET 17 + -5.73

                CPVDGGWSEWGPWSPC
                  RKPP  T SQV   
                   MSS    AS    
                   S       T    

 A  C  D  E  F  G  H  I  K  L  M  N  P  Q  R  S  T  V  W  Y Del Ins Score
 0  7  0  0  0  0  0  0  0  0  0  0  0  0  0  0  0  0  0  0   3      20.1
                                                                  0 -0.0841
 0  0  0  0  0  0  0  0  0  0  0  0  5  0  0  0  0  0  0  0   5     -0.301
                                                                  0 -0.0841
 0  0  0  1  0  0  0  0  0  1  0  0  0  0  2  0  1  4  0  1   0      1.55
                                                                  0 -0.0841
 1  0  2  0  0  0  1  0  2  0  2  0  0  0  0  2  0  0  0  0   0      0.801
                                                                  0 -0.0841
 0  0  0  0  0  6  0  0  0  0  0  0  2  0  0  2  0  0  0  0   0      11.6
                                                                  0 -0.0841
 1  0  0  1  0  3  0  0  0  0  0  0  2  0  1  2  0  0  0  0   0      0.251
                                                                  0 -0.0841
 0  0  0  0  0  0  0  0  0  0  0  0  0  1  0  0  0  0  9  0   0      40.7
                                                                  0 -0.0841
 1  0  1  0  1  1  0  0  0  0  0  0  0  0  0  6  0  0  0  0   0      4.82
                                                                  0 -0.0841
 0  1  0  3  0  1  0  0  0  1  0  0  1  0  0  1  2  0  0  0   0     -3.93
                                                                  0 -0.0841
 0  0  0  0  0  0  0  0  0  0  0  0  0  0  0  0  0  0 10  0   0      53.0
                                                                  0 -0.0841
 2  0  0  0  0  4  0  0  0  0  0  0  0  0  0  4  0  0  0  0   0      11.4
                                                                  0 -0.0841
 0  0  0  1  0  0  0  0  0  0  0  0  3  2  0  2  2  0  0  0   0      3.10
                                                                  0 -0.0841
 0  1  0  0  0  0  0  0  0  0  0  0  0  0  0  0  0  2  7  0   0      26.0
                                                                  0 -0.0841
 1  0  1  1  1  1  0  0  0  0  0  0  0  0  0  3  1  0  0  0   1     -9.31
                                                                  0 -0.0841
 0  0  0  1  0  0  0  0  0  1  0  0  8  0  0  0  0  0  0  0   0      20.3
                                                                  0 -0.0841
 0  9  0  0  0  0  0  0  0  0  0  0  0  0  0  0  1  0  0  0   0      38.6

Score: 217.349  Columns: 16  Sequences: 10

                ****************
CO7_HUMAN_50  4 ..VDGGWSCWSSWSPC 17 + 32.7
CO9_HUMAN_48  6 C.RMSPWSEWSQCDPC 20 + 29.1
IL12B_HUMAN_  7 ..YSSSWSEWASV.PC 19 + 16.9
PROP_HUMAN_8  6 C.RSPRWSLWSTWAPC 20 + 31.9
PROP_HUMAN_1  5 CPEMGGWSGWGPWEPC 20 + 42.1
PROP_HUMAN_1  5 CPTHGAWATWGPWTPC 20 + 36.9
PROP_HUMAN_2  5 CPVAGGWGPWGPVSPC 20 + 36.6
PROP_HUMAN_3  5 CPVDGEWDSWGEWSPC 20 + 37.9
PROP_HUMAN_3  5 CPLKGSWSEWSTWGLC 20 + 36.3
RNAS2_HUMAN_  4 ..VKPPQFTWAQWFET 17 + -5.73

                CPVDGGWSEWGPWSPC
                  RKPP  T SQV   
                   MSS    AS    
                   S       T    

 A  C  D  E  F  G  H  I  K  L  M  N  P  Q  R  S  T  V  W  Y Del Ins Score
 0  7  0  0  0  0  0  0  0  0  0  0  0  0  0  0  0  0  0  0   3      20.1
                                                                  0 -0.0841
 0  0  0  0  0  0  0  0  0  0  0  0  5  0  0  0  0  0  0  0   5     -0.301
                                                                  0 -0.0841
 0  0  0  1  0  0  0  0  0  1  0  0  0  0  2  0  1  4  0  1   0      1.55
                                                                  0 -0.0841
 1  0  2  0  0  0  1  0  2  0  2  0  0  0  0  2  0  0  0  0   0      0.801
                                                                  0 -0.0841
 0  0  0  0  0  6  0  0  0  0  0  0  2  0  0  2  0  0  0  0   0      11.6
                                                                  0 -0.0841
 1  0  0  1  0  3  0  0  0  0  0  0  2  0  1  2  0  0  0  0   0      0.251
                                                                  0 -0.0841
 0  0  0  0  0  0  0  0  0  0  0  0  0  1  0  0  0  0  9  0   0      40.7
                                                                  0 -0.0841
 1  0  1  0  1  1  0  0  0  0  0  0  0  0  0  6  0  0  0  0   0      4.82
                                                                  0 -0.0841
 0  1  0  3  0  1  0  0  0  1  0  0  1  0  0  1  2  0  0  0   0     -3.93
                                                                  0 -0.0841
 0  0  0  0  0  0  0  0  0  0  0  0  0  0  0  0  0  0 10  0   0      53.0
                                                                  0 -0.0841
 2  0  0  0  0  4  0  0  0  0  0  0  0  0  0  4  0  0  0  0   0      11.4
                                                                  0 -0.0841
 0  0  0  1  0  0  0  0  0  0  0  0  3  2  0  2  2  0  0  0   0      3.10
                                                                  0 -0.0841
 0  1  0  0  0  0  0  0  0  0  0  0  0  0  0  0  0  2  7  0   0      26.0
                                                                  0 -0.0841
 1  0  1  1  1  1  0  0  0  0  0  0  0  0  0  3  1  0  0  0   1     -9.31
                                                                  0 -0.0841
 0  0  0  1  0  0  0  0  0  1  0  0  8  0  0  0  0  0  0  0   0      20.3
                                                                  0 -0.0841
 0  9  0  0  0  0  0  0  0  0  0  0  0  0  0  0  1  0  0  0   0      38.6

Score: 217.349  Columns: 16  Sequences: 10

                ****************
CO7_HUMAN_50  4 ..VDGGWSCWSSWSPC 17 + 32.7
CO9_HUMAN_48  6 C.RMSPWSEWSQCDPC 20 + 29.1
IL12B_HUMAN_  7 ..YSSSWSEWASV.PC 19 + 16.9
PROP_HUMAN_8  6 C.RSPRWSLWSTWAPC 20 + 31.9
PROP_HUMAN_1  5 CPEMGGWSGWGPWEPC 20 + 42.1
PROP_HUMAN_1  5 CPTHGAWATWGPWTPC 20 + 36.9
PROP_HUMAN_2  5 CPVAGGWGPWGPVSPC 20 + 36.6
PROP_HUMAN_3  5 CPVDGEWDSWGEWSPC 20 + 37.9
PROP_HUMAN_3  5 CPLKGSWSEWSTWGLC 20 + 36.3
RNAS2_HUMAN_  4 ..VKPPQFTWAQWFET 17 + -5.73

                CPVDGGWSEWGPWSPC
                  RKPP  T SQV   
                   MSS    AS    
                   S       T    

 A  C  D  E  F  G  H  I  K  L  M  N  P  Q  R  S  T  V  W  Y Del Ins Score
 0  7  0  0  0  0  0  0  0  0  0  0  0  0  0  0  0  0  0  0   3      20.1
                                                                  0 -0.0841
 0  0  0  0  0  0  0  0  0  0  0  0  5  0  0  0  0  0  0  0   5     -0.301
                                                                  0 -0.0841
 0  0  0  1  0  0  0  0  0  1  0  0  0  0  2  0  1  4  0  1   0      1.55
                                                                  0 -0.0841
 1  0  2  0  0  0  1  0  2  0  2  0  0  0  0  2  0  0  0  0   0      0.801
                                                                  0 -0.0841
 0  0  0  0  0  6  0  0  0  0  0  0  2  0  0  2  0  0  0  0   0      11.6
                                                                  0 -0.0841
 1  0  0  1  0  3  0  0  0  0  0  0  2  0  1  2  0  0  0  0   0      0.251
                                                                  0 -0.0841
 0  0  0  0  0  0  0  0  0  0  0  0  0  1  0  0  0  0  9  0   0      40.7
                                                                  0 -0.0841
 1  0  1  0  1  1  0  0  0  0  0  0  0  0  0  6  0  0  0  0   0      4.82
                                                                  0 -0.0841
 0  1  0  3  0  1  0  0  0  1  0  0  1  0  0  1  2  0  0  0   0     -3.93
                                                                  0 -0.0841
 0  0  0  0  0  0  0  0  0  0  0  0  0  0  0  0  0  0 10  0   0      53.0
                                                                  0 -0.0841
 2  0  0  0  0  4  0  0  0  0  0  0  0  0  0  4  0  0  0  0   0      11.4
                                                                  0 -0.0841
 0  0  0  1  0  0  0  0  0  0  0  0  3  2  0  2  2  0  0  0   0      3.10
                                                                  0 -0.0841
 0  1  0  0  0  0  0  0  0  0  0  0  0  0  0  0  0  2  7  0   0      26.0
                                                                  0 -0.0841
 1  0  1  1  1  1  0  0  0  0  0  0  0  0  0  3  1  0  0  0   1     -9.31
                                                                  0 -0.0841
 0  0  0  1  0  0  0  0  0  1  0  0  8  0  0  0  0  0  0  0   0      20.3
                                                                  0 -0.0841
 0  9  0  0  0  0  0  0  0  0  0  0  0  0  0  0  1  0  0  0   0      38.6

Score: 217.349  Columns: 16  Sequences: 10

                ****************
CO7_HUMAN_50  4 ..VDGGWSCWSSWSPC 17 + 32.7
CO9_HUMAN_48  6 C.RMSPWSEWSQCDPC 20 + 29.1
IL12B_HUMAN_  7 ..YSSSWSEWASV.PC 19 + 16.9
PROP_HUMAN_8  6 C.RSPRWSLWSTWAPC 20 + 31.9
PROP_HUMAN_1  5 CPEMGGWSGWGPWEPC 20 + 42.1
PROP_HUMAN_1  5 CPTHGAWATWGPWTPC 20 + 36.9
PROP_HUMAN_2  5 CPVAGGWGPWGPVSPC 20 + 36.6
PROP_HUMAN_3  5 CPVDGEWDSWGEWSPC 20 + 37.9
PROP_HUMAN_3  5 CPLKGSWSEWSTWGLC 20 + 36.3
RNAS2_HUMAN_  4 ..VKPPQFTWAQWFET 17 + -5.73

                CPVDGGWSEWGPWSPC
                  RKPP  T SQV   
                   MSS    AS    
                   S       T    

 A  C  D  E  F  G  H  I  K  L  M  N  P  Q  R  S  T  V  W  Y Del Ins Score
 0  7  0  0  0  0  0  0  0  0  0  0  0  0  0  0  0  0  0  0   3      20.1
                                                                  0 -0.0841
 0  0  0  0  0  0  0  0  0  0  0  0  5  0  0  0  0  0  0  0   5     -0.301
                                                                  0 -0.0841
 0  0  0  1  0  0  0  0  0  1  0  0  0  0  2  0  1  4  0  1   0      1.55
                                                                  0 -0.0841
 1  0  2  0  0  0  1  0  2  0  2  0  0  0  0  2  0  0  0  0   0      0.801
                                                                  0 -0.0841
 0  0  0  0  0  6  0  0  0  0  0  0  2  0  0  2  0  0  0  0   0      11.6
                                                                  0 -0.0841
 1  0  0  1  0  3  0  0  0  0  0  0  2  0  1  2  0  0  0  0   0      0.251
                                                                  0 -0.0841
 0  0  0  0  0  0  0  0  0  0  0  0  0  1  0  0  0  0  9  0   0      40.7
                                                                  0 -0.0841
 1  0  1  0  1  1  0  0  0  0  0  0  0  0  0  6  0  0  0  0   0      4.82
                                                                  0 -0.0841
 0  1  0  3  0  1  0  0  0  1  0  0  1  0  0  1  2  0  0  0   0     -3.93
                                                                  0 -0.0841
 0  0  0  0  0  0  0  0  0  0  0  0  0  0  0  0  0  0 10  0   0      53.0
                                                                  0 -0.0841
 2  0  0  0  0  4  0  0  0  0  0  0  0  0  0  4  0  0  0  0   0      11.4
                                                                  0 -0.0841
 0  0  0  1  0  0  0  0  0  0  0  0  3  2  0  2  2  0  0  0   0      3.10
                                                                  0 -0.0841
 0  1  0  0  0  0  0  0  0  0  0  0  0  0  0  0  0  2  7  0   0      26.0
                                                                  0 -0.0841
 1  0  1  1  1  1  0  0  0  0  0  0  0  0  0  3  1  0  0  0   1     -9.31
                                                                  0 -0.0841
 0  0  0  1  0  0  0  0  0  1  0  0  8  0  0  0  0  0  0  0   0      20.3
                                                                  0 -0.0841
 0  9  0  0  0  0  0  0  0  0  0  0  0  0  0  0  1  0  0  0   0      38.6

Score: 217.349  Columns: 16  Sequences: 10

                ****************
CO7_HUMAN_50  4 ..VDGGWSCWSSWSPC 17 + 32.7
CO9_HUMAN_48  6 C.RMSPWSEWSQCDPC 20 + 29.1
IL12B_HUMAN_  7 ..YSSSWSEWASV.PC 19 + 16.9
PROP_HUMAN_8  6 C.RSPRWSLWSTWAPC 20 + 31.9
PROP_HUMAN_1  5 CPEMGGWSGWGPWEPC 20 + 42.1
PROP_HUMAN_1  5 CPTHGAWATWGPWTPC 20 + 36.9
PROP_HUMAN_2  5 CPVAGGWGPWGPVSPC 20 + 36.6
PROP_HUMAN_3  5 CPVDGEWDSWGEWSPC 20 + 37.9
PROP_HUMAN_3  5 CPLKGSWSEWSTWGLC 20 + 36.3
RNAS2_HUMAN_  4 ..VKPPQFTWAQWFET 17 + -5.73

                CPVDGGWSEWGPWSPC
                  RKPP  T SQV   
                   MSS    AS    
                   S       T    

 A  C  D  E  F  G  H  I  K  L  M  N  P  Q  R  S  T  V  W  Y Del Ins Score
 0  7  0  0  0  0  0  0  0  0  0  0  0  0  0  0  0  0  0  0   3      20.1
                                                                  0 -0.0841
 0  0  0  0  0  0  0  0  0  0  0  0  5  0  0  0  0  0  0  0   5     -0.301
                                                                  0 -0.0841
 0  0  0  1  0  0  0  0  0  1  0  0  0  0  2  0  1  4  0  1   0      1.55
                                                                  0 -0.0841
 1  0  2  0  0  0  1  0  2  0  2  0  0  0  0  2  0  0  0  0   0      0.801
                                                                  0 -0.0841
 0  0  0  0  0  6  0  0  0  0  0  0  2  0  0  2  0  0  0  0   0      11.6
                                                                  0 -0.0841
 1  0  0  1  0  3  0  0  0  0  0  0  2  0  1  2  0  0  0  0   0      0.251
                                                                  0 -0.0841
 0  0  0  0  0  0  0  0  0  0  0  0  0  1  0  0  0  0  9  0   0      40.7
                                                                  0 -0.0841
 1  0  1  0  1  1  0  0  0  0  0  0  0  0  0  6  0  0  0  0   0      4.82
                                                                  0 -0.0841
 0  1  0  3  0  1  0  0  0  1  0  0  1  0  0  1  2  0  0  0   0     -3.93
                                                                  0 -0.0841
 0  0  0  0  0  0  0  0  0  0  0  0  0  0  0  0  0  0 10  0   0      53.0
                                                                  0 -0.0841
 2  0  0  0  0  4  0  0  0  0  0  0  0  0  0  4  0  0  0  0   0      11.4
                                                                  0 -0.0841
 0  0  0  1  0  0  0  0  0  0  0  0  3  2  0  2  2  0  0  0   0      3.10
                                                                  0 -0.0841
 0  1  0  0  0  0  0  0  0  0  0  0  0  0  0  0  0  2  7  0   0      26.0
                                                                  0 -0.0841
 1  0  1  1  1  1  0  0  0  0  0  0  0  0  0  3  1  0  0  0   1     -9.31
                                                                  0 -0.0841
 0  0  0  1  0  0  0  0  0  1  0  0  8  0  0  0  0  0  0  0   0      20.3
                                                                  0 -0.0841
 0  9  0  0  0  0  0  0  0  0  0  0  0  0  0  0  1  0  0  0   0      38.6

Score: 216.956  Columns: 16  Sequences: 10

                ****************
CO7_HUMAN_50  3 G.VDGGWSCWSSWSPC 17 + 31.3
CO9_HUMAN_48  6 C.RMSPWSEWSQCDPC 20 + 28.5
IL12B_HUMAN_  6 Y.YSSSWSEWASV.PC 19 + 18.2
PROP_HUMAN_8  6 C.RSPRWSLWSTWAPC 20 + 31.3
PROP_HUMAN_1  5 CPEMGGWSGWGPWEPC 20 + 41.4
PROP_HUMAN_1  5 CPTHGAWATWGPWTPC 20 + 36.3
PROP_HUMAN_2  5 CPVAGGWGPWGPVSPC 20 + 35.9
PROP_HUMAN_3  5 CPVDGEWDSWGEWSPC 20 + 37.2
PROP_HUMAN_3  5 CPLKGSWSEWSTWGLC 20 + 35.7
RNAS2_HUMAN_  3 H.VKPPQFTWAQWFET 17 + -4.99

                CPVDGGWSEWGPWSPC
                  RKPP  T SQV   
                   MSS    AS    
                   S       T    

 A  C  D  E  F  G  H  I  K  L  M  N  P  Q  R  S  T  V  W  Y Del Ins Score
 0  7  0  0  0  1  1  0  0  0  0  0  0  0  0  0  0  0  0  1   0      19.7
                                                                  0 -0.0841
 0  0  0  0  0  0  0  0  0  0  0  0  5  0  0  0  0  0  0  0   5     -0.301
                                                                  0 -0.0841
 0  0  0  1  0  0  0  0  0  1  0  0  0  0  2  0  1  4  0  1   0      1.55
                                                                  0 -0.0841
 1  0  2  0  0  0  1  0  2  0  2  0  0  0  0  2  0  0  0  0   0      0.801
                                                                  0 -0.0841
 0  0  0  0  0  6  0  0  0  0  0  0  2  0  0  2  0  0  0  0   0      11.6
                                                                  0 -0.0841
 1  0  0  1  0  3  0  0  0  0  0  0  2  0  1  2  0  0  0  0   0      0.251
                                                                  0 -0.0841
 0  0  0  0  0  0  0  0  0  0  0  0  0  1  0  0  0  0  9  0   0      40.7
                                                                  0 -0.0841
 1  0  1  0  1  1  0  0  0  0  0  0  0  0  0  6  0  0  0  0   0      4.82
                                                                  0 -0.0841
 0  1  0  3  0  1  0  0  0  1  0  0  1  0  0  1  2  0  0  0   0     -3.93
                                                                  0 -0.0841
 0  0  0  0  0  0  0  0  0  0  0  0  0  0  0  0  0  0 10  0   0      53.0
                                                                  0 -0.0841
 2  0  0  0  0  4  0  0  0  0  0  0  0  0  0  4  0  0  0  0   0      11.4
                                                                  0 -0.0841
 0  0  0  1  0  0  0  0  0  0  0  0  3  2  0  2  2  0  0  0   0      3.10
                                                                  0 -0.0841
 0  1  0  0  0  0  0  0  0  0  0  0  0  0  0  0  0  2  7  0   0      26.0
                                                                  0 -0.0841
 1  0  1  1  1  1  0  0  0  0  0  0  0  0  0  3  1  0  0  0   1     -9.31
                                                                  0 -0.0841
 0  0  0  1  0  0  0  0  0  1  0  0  8  0  0  0  0  0  0  0   0      20.3
                                                                  0 -0.0841
 0  9  0  0  0  0  0  0  0  0  0  0  0  0  0  0  1  0  0  0   0      38.6

Score: 214.420  Columns: 22  Sequences: 10

                **********************
CO7_HUMAN_50  1 AG.GVDGGWSCWSSWSPCVQGK 21 + 20.3
CO9_HUMAN_48  4 IDCRMS.PWSEWSQCDPCLRQM 24 + 24.8
IL12B_HUMAN_  3 QD.RYY.S.SSWSEWA..SVPC 19 + 11.7
PROP_HUMAN_8  4 QPCRSP.RWSLWSTWAPCSVTC 24 + 42.5
PROP_HUMAN_1  3 QCCPEMGGWSGWGPWEPCSVTC 24 + 48.1
PROP_HUMAN_1  3 QVCPTHGAWATWGPWTPCSASC 24 + 41.2
PROP_HUMAN_2  3 PPCPVAGGWGPWGPVSPCPVTC 24 + 38.9
PROP_HUMAN_3  3 VPCPVDGEWDSWGEWSPCIRRN 24 + 37.8
PROP_HUMAN_3  3 QHCPLKGSWSEWSTWGLCMPPC 24 + 38.3
RNAS2_HUMAN_  5 KP.PQF.TWAQWFETQ..HINM 22 + -4.15

                QPCPVDGGWSEWSEWSPCSVTC
                 D R   S AS GP A   RPM
                             T        

 A  C  D  E  F  G  H  I  K  L  M  N  P  Q  R  S  T  V  W  Y Del Ins Score
 1  0  0  0  0  0  0  1  1  0  0  0  1  5  0  0  0  1  0  0   0      3.79
                                                                  0 -0.0841
 0  1  2  0  0  1  1  0  0  0  0  0  4  0  0  0  0  1  0  0   0     -0.249
                                                                  0 -0.0841
 0  7  0  0  0  0  0  0  0  0  0  0  0  0  0  0  0  0  0  0   3      20.1
                                                                  0 -0.0841
 0  0  0  0  0  1  0  0  0  0  0  0  6  0  3  0  0  0  0  0   0      14.8
                                                                  0 -0.0841
 0  0  0  1  0  0  0  0  0  1  1  0  0  1  0  1  1  3  0  1   0     -2.11
                                                                  0 -0.0841
 1  0  2  0  1  0  1  0  1  0  1  0  1  0  0  1  0  0  0  1   0     -5.59
                                                                  0 -0.0841
 0  0  0  0  0  6  0  0  0  0  0  0  0  0  0  0  0  0  0  0   4      3.00
                                                                  0 -0.0841
 1  0  0  1  0  3  0  0  0  0  0  0  1  0  1  2  1  0  0  0   0     -1.26
                                                                  0 -0.0841
 0  0  0  0  0  0  0  0  0  0  0  0  0  0  0  0  0  0  9  0   1      40.1
                                                                  0 -0.0841
 2  0  1  0  0  1  0  0  0  0  0  0  0  0  0  6  0  0  0  0   0      8.61
                                                                  0 -0.0841
 0  1  0  2  0  1  0  0  0  1  0  0  1  1  0  2  1  0  0  0   0     -5.96
                                                                  0 -0.0841
 0  0  0  0  0  0  0  0  0  0  0  0  0  0  0  0  0  0 10  0   0      53.0
                                                                  0 -0.0841
 0  0  0  0  1  4  0  0  0  0  0  0  0  0  0  5  0  0  0  0   0      9.50
                                                                  0 -0.0841
 0  0  0  3  0  0  0  0  0  0  0  0  3  1  0  1  2  0  0  0   0      3.87
                                                                  0 -0.0841
 0  1  0  0  0  0  0  0  0  0  0  0  0  0  0  0  1  1  7  0   0      22.3
                                                                  0 -0.0841
 2  0  1  1  0  1  0  0  0  0  0  0  0  1  0  3  1  0  0  0   0     -0.369
                                                                  0 -0.0841
 0  0  0  0  0  0  0  0  0  1  0  0  7  0  0  0  0  0  0  0   2      8.96
                                                                  0 -0.0841
 0  8  0  0  0  0  0  0  0  0  0  0  0  0  0  0  0  0  0  0   2      27.8
                                                                  0 -0.0841
 0  0  0  0  0  0  1  1  0  1  1  0  1  0  0  4  0  1  0  0   0     -0.519
                                                                  0 -0.0841
 1  0  0  0  0  0  0  1  0  0  0  0  1  1  2  0  0  4  0  0   0      0.827
                                                                  0 -0.0841
 0  0  0  0  0  1  0  0  0  0  0  1  2  1  1  1  3  0  0  0   0      0.0969
                                                                  0 -0.0841
 0  6  0  0  0  0  0  0  1  0  2  1  0  0  0  0  0  0  0  0   0      15.5

Score: 214.420  Columns: 22  Sequences: 10

                **********************
CO7_HUMAN_50  1 AG.GVDGGWSCWSSWSPCVQGK 21 + 20.3
CO9_HUMAN_48  4 IDCRMS.PWSEWSQCDPCLRQM 24 + 24.8
IL12B_HUMAN_  3 QD.RYY.S.SSWSEWA..SVPC 19 + 11.7
PROP_HUMAN_8  4 QPCRSP.RWSLWSTWAPCSVTC 24 + 42.5
PROP_HUMAN_1  3 QCCPEMGGWSGWGPWEPCSVTC 24 + 48.1
PROP_HUMAN_1  3 QVCPTHGAWATWGPWTPCSASC 24 + 41.2
PROP_HUMAN_2  3 PPCPVAGGWGPWGPVSPCPVTC 24 + 38.9
PROP_HUMAN_3  3 VPCPVDGEWDSWGEWSPCIRRN 24 + 37.8
PROP_HUMAN_3  3 QHCPLKGSWSEWSTWGLCMPPC 24 + 38.3
RNAS2_HUMAN_  5 KP.PQF.TWAQWFETQ..HINM 22 + -4.15

                QPCPVDGGWSEWSEWSPCSVTC
                 D R   S AS GP A   RPM
                             T        

 A  C  D  E  F  G  H  I  K  L  M  N  P  Q  R  S  T  V  W  Y Del Ins Score
 1  0  0  0  0  0  0  1  1  0  0  0  1  5  0  0  0  1  0  0   0      3.79
                                                                  0 -0.0841
 0  1  2  0  0  1  1  0  0  0  0  0  4  0  0  0  0  1  0  0   0     -0.249
                                                                  0 -0.0841
 0  7  0  0  0  0  0  0  0  0  0  0  0  0  0  0  0  0  0  0   3      20.1
                                                                  0 -0.0841
 0  0  0  0  0  1  0  0  0  0  0  0  6  0  3  0  0  0  0  0   0      14.8
                                                                  0 -0.0841
 0  0  0  1  0  0  0  0  0  1  1  0  0  1  0  1  1  3  0  1   0     -2.11
                                                                  0 -0.0841
 1  0  2  0  1  0  1  0  1  0  1  0  1  0  0  1  0  0  0  1   0     -5.59
                                                                  0 -0.0841
 0  0  0  0  0  6  0  0  0  0  0  0  0  0  0  0  0  0  0  0   4      3.00
                                                                  0 -0.0841
 1  0  0  1  0  3  0  0  0  0  0  0  1  0  1  2  1  0  0  0   0     -1.26
                                                                  0 -0.0841
 0  0  0  0  0  0  0  0  0  0  0  0  0  0  0  0  0  0  9  0   1      40.1
                                                                  0 -0.0841
 2  0  1  0  0  1  0  0  0  0  0  0  0  0  0  6  0  0  0  0   0      8.61
                                                                  0 -0.0841
 0  1  0  2  0  1  0  0  0  1  0  0  1  1  0  2  1  0  0  0   0     -5.96
                                                                  0 -0.0841
 0  0  0  0  0  0  0  0  0  0  0  0  0  0  0  0  0  0 10  0   0      53.0
                                                                  0 -0.0841
 0  0  0  0  1  4  0  0  0  0  0  0  0  0  0  5  0  0  0  0   0      9.50
                                                                  0 -0.0841
 0  0  0  3  0  0  0  0  0  0  0  0  3  1  0  1  2  0  0  0   0      3.87
                                                                  0 -0.0841
 0  1  0  0  0  0  0  0  0  0  0  0  0  0  0  0  1  1  7  0   0      22.3
                                                                  0 -0.0841
 2  0  1  1  0  1  0  0  0  0  0  0  0  1  0  3  1  0  0  0   0     -0.369
                                                                  0 -0.0841
 0  0  0  0  0  0  0  0  0  1  0  0  7  0  0  0  0  0  0  0   2      8.96
                                                                  0 -0.0841
 0  8  0  0  0  0  0  0  0  0  0  0  0  0  0  0  0  0  0  0   2      27.8
                                                                  0 -0.0841
 0  0  0  0  0  0  1  1  0  1  1  0  1  0  0  4  0  1  0  0   0     -0.519
                                                                  0 -0.0841
 1  0  0  0  0  0  0  1  0  0  0  0  1  1  2  0  0  4  0  0   0      0.827
                                                                  0 -0.0841
 0  0  0  0  0  1  0  0  0  0  0  1  2  1  1  1  3  0  0  0   0      0.0969
                                                                  0 -0.0841
 0  6  0  0  0  0  0  0  1  0  2  1  0  0  0  0  0  0  0  0   0      15.5
