# Supplementary material for: Discovering Sequence Motifs with Arbitrary Insertions and Deletions
Source: PLoS Comput Biol. 2008 May 9;4(5):e1000071. doi: 10.1371/journal.pcbi.1000071 (PMC2323616; doi:10.1371/journal.pcbi.1000071)
Supplement: Dataset S3 — GLAM2 Motifs Made from ELM Sites (0.05 MB ZIP) [file pcbi.1000071.s004.zip › S3/MOD_N-GLC_2.fas.glam2]

GLAM2: Gapped Local Alignment of Motifs
Version 431:531M

glam2 -q 1e99 -r 10 -n 100000 -z 0 -D 0.1 -E 2 -I 0.02 -J 1 p elm-sites-10-fasta-6/MOD_N-GLC_2.fas
Sequences: 4
Greatest sequence length: 23
Residue counts: A=6 C=7 D=1 E=9 F=3 G=3 H=4 I=4 K=2 L=5 M=3 N=9 P=3 Q=4 R=3 S=8 T=5 V=9 W=2 Y=2 x=0

Score: 24.1664  Columns: 4  Sequences: 4

                ****
CD69_HUMAN_1 11 NACS 14 + 9.90
EGFR_HUMAN_5 11 NNCE 14 + 8.33
PROC_HUMAN_3 11 NECS 14 + 10.5
VWF_HUMAN_11 11 NSCA 14 + 8.76

                NACS
                 E A
                 N E
                 S  

 A  C  D  E  F  G  H  I  K  L  M  N  P  Q  R  S  T  V  W  Y Del Ins Score
 0  0  0  0  0  0  0  0  0  0  0  4  0  0  0  0  0  0  0  0   0      9.92
                                                                  0 -0.0597
 1  0  0  1  0  0  0  0  0  0  0  1  0  0  0  1  0  0  0  0   0     -0.982
                                                                  0 -0.0597
 0  4  0  0  0  0  0  0  0  0  0  0  0  0  0  0  0  0  0  0   0      15.3
                                                                  0 -0.0597
 1  0  0  1  0  0  0  0  0  0  0  0  0  0  0  2  0  0  0  0   0      0.126

Score: 24.1664  Columns: 4  Sequences: 4

                ****
CD69_HUMAN_1 11 NACS 14 + 9.90
EGFR_HUMAN_5 11 NNCE 14 + 8.33
PROC_HUMAN_3 11 NECS 14 + 10.5
VWF_HUMAN_11 11 NSCA 14 + 8.76

                NACS
                 E A
                 N E
                 S  

 A  C  D  E  F  G  H  I  K  L  M  N  P  Q  R  S  T  V  W  Y Del Ins Score
 0  0  0  0  0  0  0  0  0  0  0  4  0  0  0  0  0  0  0  0   0      9.92
                                                                  0 -0.0597
 1  0  0  1  0  0  0  0  0  0  0  1  0  0  0  1  0  0  0  0   0     -0.982
                                                                  0 -0.0597
 0  4  0  0  0  0  0  0  0  0  0  0  0  0  0  0  0  0  0  0   0      15.3
                                                                  0 -0.0597
 1  0  0  1  0  0  0  0  0  0  0  0  0  0  0  2  0  0  0  0   0      0.126

Score: 24.1664  Columns: 4  Sequences: 4

                ****
CD69_HUMAN_1 11 NACS 14 + 9.90
EGFR_HUMAN_5 11 NNCE 14 + 8.33
PROC_HUMAN_3 11 NECS 14 + 10.5
VWF_HUMAN_11 11 NSCA 14 + 8.76

                NACS
                 E A
                 N E
                 S  

 A  C  D  E  F  G  H  I  K  L  M  N  P  Q  R  S  T  V  W  Y Del Ins Score
 0  0  0  0  0  0  0  0  0  0  0  4  0  0  0  0  0  0  0  0   0      9.92
                                                                  0 -0.0597
 1  0  0  1  0  0  0  0  0  0  0  1  0  0  0  1  0  0  0  0   0     -0.982
                                                                  0 -0.0597
 0  4  0  0  0  0  0  0  0  0  0  0  0  0  0  0  0  0  0  0   0      15.3
                                                                  0 -0.0597
 1  0  0  1  0  0  0  0  0  0  0  0  0  0  0  2  0  0  0  0   0      0.126

Score: 24.1664  Columns: 4  Sequences: 4

                ****
CD69_HUMAN_1 11 NACS 14 + 9.90
EGFR_HUMAN_5 11 NNCE 14 + 8.33
PROC_HUMAN_3 11 NECS 14 + 10.5
VWF_HUMAN_11 11 NSCA 14 + 8.76

                NACS
                 E A
                 N E
                 S  

 A  C  D  E  F  G  H  I  K  L  M  N  P  Q  R  S  T  V  W  Y Del Ins Score
 0  0  0  0  0  0  0  0  0  0  0  4  0  0  0  0  0  0  0  0   0      9.92
                                                                  0 -0.0597
 1  0  0  1  0  0  0  0  0  0  0  1  0  0  0  1  0  0  0  0   0     -0.982
                                                                  0 -0.0597
 0  4  0  0  0  0  0  0  0  0  0  0  0  0  0  0  0  0  0  0   0      15.3
                                                                  0 -0.0597
 1  0  0  1  0  0  0  0  0  0  0  0  0  0  0  2  0  0  0  0   0      0.126

Score: 24.1664  Columns: 4  Sequences: 4

                ****
CD69_HUMAN_1 11 NACS 14 + 9.90
EGFR_HUMAN_5 11 NNCE 14 + 8.33
PROC_HUMAN_3 11 NECS 14 + 10.5
VWF_HUMAN_11 11 NSCA 14 + 8.76

                NACS
                 E A
                 N E
                 S  

 A  C  D  E  F  G  H  I  K  L  M  N  P  Q  R  S  T  V  W  Y Del Ins Score
 0  0  0  0  0  0  0  0  0  0  0  4  0  0  0  0  0  0  0  0   0      9.92
                                                                  0 -0.0597
 1  0  0  1  0  0  0  0  0  0  0  1  0  0  0  1  0  0  0  0   0     -0.982
                                                                  0 -0.0597
 0  4  0  0  0  0  0  0  0  0  0  0  0  0  0  0  0  0  0  0   0      15.3
                                                                  0 -0.0597
 1  0  0  1  0  0  0  0  0  0  0  0  0  0  0  2  0  0  0  0   0      0.126

Score: 24.1664  Columns: 4  Sequences: 4

                ****
CD69_HUMAN_1 11 NACS 14 + 9.90
EGFR_HUMAN_5 11 NNCE 14 + 8.33
PROC_HUMAN_3 11 NECS 14 + 10.5
VWF_HUMAN_11 11 NSCA 14 + 8.76

                NACS
                 E A
                 N E
                 S  

 A  C  D  E  F  G  H  I  K  L  M  N  P  Q  R  S  T  V  W  Y Del Ins Score
 0  0  0  0  0  0  0  0  0  0  0  4  0  0  0  0  0  0  0  0   0      9.92
                                                                  0 -0.0597
 1  0  0  1  0  0  0  0  0  0  0  1  0  0  0  1  0  0  0  0   0     -0.982
                                                                  0 -0.0597
 0  4  0  0  0  0  0  0  0  0  0  0  0  0  0  0  0  0  0  0   0      15.3
                                                                  0 -0.0597
 1  0  0  1  0  0  0  0  0  0  0  0  0  0  0  2  0  0  0  0   0      0.126

Score: 24.1664  Columns: 4  Sequences: 4

                ****
CD69_HUMAN_1 11 NACS 14 + 9.90
EGFR_HUMAN_5 11 NNCE 14 + 8.33
PROC_HUMAN_3 11 NECS 14 + 10.5
VWF_HUMAN_11 11 NSCA 14 + 8.76

                NACS
                 E A
                 N E
                 S  

 A  C  D  E  F  G  H  I  K  L  M  N  P  Q  R  S  T  V  W  Y Del Ins Score
 0  0  0  0  0  0  0  0  0  0  0  4  0  0  0  0  0  0  0  0   0      9.92
                                                                  0 -0.0597
 1  0  0  1  0  0  0  0  0  0  0  1  0  0  0  1  0  0  0  0   0     -0.982
                                                                  0 -0.0597
 0  4  0  0  0  0  0  0  0  0  0  0  0  0  0  0  0  0  0  0   0      15.3
                                                                  0 -0.0597
 1  0  0  1  0  0  0  0  0  0  0  0  0  0  0  2  0  0  0  0   0      0.126

Score: 24.1664  Columns: 4  Sequences: 4

                ****
CD69_HUMAN_1 11 NACS 14 + 9.90
EGFR_HUMAN_5 11 NNCE 14 + 8.33
PROC_HUMAN_3 11 NECS 14 + 10.5
VWF_HUMAN_11 11 NSCA 14 + 8.76

                NACS
                 E A
                 N E
                 S  

 A  C  D  E  F  G  H  I  K  L  M  N  P  Q  R  S  T  V  W  Y Del Ins Score
 0  0  0  0  0  0  0  0  0  0  0  4  0  0  0  0  0  0  0  0   0      9.92
                                                                  0 -0.0597
 1  0  0  1  0  0  0  0  0  0  0  1  0  0  0  1  0  0  0  0   0     -0.982
                                                                  0 -0.0597
 0  4  0  0  0  0  0  0  0  0  0  0  0  0  0  0  0  0  0  0   0      15.3
                                                                  0 -0.0597
 1  0  0  1  0  0  0  0  0  0  0  0  0  0  0  2  0  0  0  0   0      0.126

Score: 24.1664  Columns: 4  Sequences: 4

                ****
CD69_HUMAN_1 11 NACS 14 + 9.90
EGFR_HUMAN_5 11 NNCE 14 + 8.33
PROC_HUMAN_3 11 NECS 14 + 10.5
VWF_HUMAN_11 11 NSCA 14 + 8.76

                NACS
                 E A
                 N E
                 S  

 A  C  D  E  F  G  H  I  K  L  M  N  P  Q  R  S  T  V  W  Y Del Ins Score
 0  0  0  0  0  0  0  0  0  0  0  4  0  0  0  0  0  0  0  0   0      9.92
                                                                  0 -0.0597
 1  0  0  1  0  0  0  0  0  0  0  1  0  0  0  1  0  0  0  0   0     -0.982
                                                                  0 -0.0597
 0  4  0  0  0  0  0  0  0  0  0  0  0  0  0  0  0  0  0  0   0      15.3
                                                                  0 -0.0597
 1  0  0  1  0  0  0  0  0  0  0  0  0  0  0  2  0  0  0  0   0      0.126

Score: 24.1664  Columns: 4  Sequences: 4

                ****
CD69_HUMAN_1 11 NACS 14 + 9.90
EGFR_HUMAN_5 11 NNCE 14 + 8.33
PROC_HUMAN_3 11 NECS 14 + 10.5
VWF_HUMAN_11 11 NSCA 14 + 8.76

                NACS
                 E A
                 N E
                 S  

 A  C  D  E  F  G  H  I  K  L  M  N  P  Q  R  S  T  V  W  Y Del Ins Score
 0  0  0  0  0  0  0  0  0  0  0  4  0  0  0  0  0  0  0  0   0      9.92
                                                                  0 -0.0597
 1  0  0  1  0  0  0  0  0  0  0  1  0  0  0  1  0  0  0  0   0     -0.982
                                                                  0 -0.0597
 0  4  0  0  0  0  0  0  0  0  0  0  0  0  0  0  0  0  0  0   0      15.3
                                                                  0 -0.0597
 1  0  0  1  0  0  0  0  0  0  0  0  0  0  0  2  0  0  0  0   0      0.126
