# Supplementary material for: Discovering Sequence Motifs with Arbitrary Insertions and Deletions
Source: PLoS Comput Biol. 2008 May 9;4(5):e1000071. doi: 10.1371/journal.pcbi.1000071 (PMC2323616; doi:10.1371/journal.pcbi.1000071)
Supplement: Dataset S3 — GLAM2 Motifs Made from ELM Sites (0.05 MB ZIP) [file pcbi.1000071.s004.zip › S3/MOD_PKB_1.fas.glam2]

GLAM2: Gapped Local Alignment of Motifs
Version 431:531M

glam2 -q 1e99 -r 10 -n 100000 -z 0 -D 0.1 -E 2 -I 0.02 -J 1 p elm-sites-10-fasta-6/MOD_PKB_1.fas
Sequences: 3
Greatest sequence length: 29
Residue counts: A=2 C=2 D=2 E=0 F=4 G=5 H=2 I=4 K=5 L=6 M=2 N=5 P=10 Q=5 R=12 S=10 T=5 V=5 W=0 Y=1 x=0

Score: 12.5734  Columns: 8  Sequences: 3

                ********
F262_BOVIN_4 10 VRMRRNSF 17 + 11.9
NR4A1_MOUSE_  1 V.VRTDSL  7 + 3.62
TERT_HUMAN_8 10 VRIRGKSY 17 + 11.1

                VRIRGDSF
                  M RK L
                  V TN Y

 A  C  D  E  F  G  H  I  K  L  M  N  P  Q  R  S  T  V  W  Y Del Ins Score
 0  0  0  0  0  0  0  0  0  0  0  0  0  0  0  0  0  3  0  0   0      5.09
                                                                  0 -0.0525
 0  0  0  0  0  0  0  0  0  0  0  0  0  0  2  0  0  0  0  0   1     -3.00
                                                                  0 -0.0525
 0  0  0  0  0  0  0  1  0  0  1  0  0  0  0  0  0  1  0  0   0      1.37
                                                                  0 -0.0525
 0  0  0  0  0  0  0  0  0  0  0  0  0  0  3  0  0  0  0  0   0      5.75
                                                                  0 -0.0525
 0  0  0  0  0  1  0  0  0  0  0  0  0  0  1  0  1  0  0  0   0     -1.59
                                                                  0 -0.0525
 0  0  1  0  0  0  0  0  1  0  0  1  0  0  0  0  0  0  0  0   0      0.233
                                                                  0 -0.0525
 0  0  0  0  0  0  0  0  0  0  0  0  0  0  0  3  0  0  0  0   0      4.11
                                                                  0 -0.0525
 0  0  0  0  1  0  0  0  0  1  0  0  0  0  0  0  0  0  0  1   0      0.976

Score: 12.5734  Columns: 8  Sequences: 3

                ********
F262_BOVIN_4 10 VRMRRNSF 17 + 11.9
NR4A1_MOUSE_  1 V.VRTDSL  7 + 3.62
TERT_HUMAN_8 10 VRIRGKSY 17 + 11.1

                VRIRGDSF
                  M RK L
                  V TN Y

 A  C  D  E  F  G  H  I  K  L  M  N  P  Q  R  S  T  V  W  Y Del Ins Score
 0  0  0  0  0  0  0  0  0  0  0  0  0  0  0  0  0  3  0  0   0      5.09
                                                                  0 -0.0525
 0  0  0  0  0  0  0  0  0  0  0  0  0  0  2  0  0  0  0  0   1     -3.00
                                                                  0 -0.0525
 0  0  0  0  0  0  0  1  0  0  1  0  0  0  0  0  0  1  0  0   0      1.37
                                                                  0 -0.0525
 0  0  0  0  0  0  0  0  0  0  0  0  0  0  3  0  0  0  0  0   0      5.75
                                                                  0 -0.0525
 0  0  0  0  0  1  0  0  0  0  0  0  0  0  1  0  1  0  0  0   0     -1.59
                                                                  0 -0.0525
 0  0  1  0  0  0  0  0  1  0  0  1  0  0  0  0  0  0  0  0   0      0.233
                                                                  0 -0.0525
 0  0  0  0  0  0  0  0  0  0  0  0  0  0  0  3  0  0  0  0   0      4.11
                                                                  0 -0.0525
 0  0  0  0  1  0  0  0  0  1  0  0  0  0  0  0  0  0  0  1   0      0.976

Score: 12.5734  Columns: 8  Sequences: 3

                ********
F262_BOVIN_4 10 VRMRRNSF 17 + 11.9
NR4A1_MOUSE_  1 V.VRTDSL  7 + 3.62
TERT_HUMAN_8 10 VRIRGKSY 17 + 11.1

                VRIRGDSF
                  M RK L
                  V TN Y

 A  C  D  E  F  G  H  I  K  L  M  N  P  Q  R  S  T  V  W  Y Del Ins Score
 0  0  0  0  0  0  0  0  0  0  0  0  0  0  0  0  0  3  0  0   0      5.09
                                                                  0 -0.0525
 0  0  0  0  0  0  0  0  0  0  0  0  0  0  2  0  0  0  0  0   1     -3.00
                                                                  0 -0.0525
 0  0  0  0  0  0  0  1  0  0  1  0  0  0  0  0  0  1  0  0   0      1.37
                                                                  0 -0.0525
 0  0  0  0  0  0  0  0  0  0  0  0  0  0  3  0  0  0  0  0   0      5.75
                                                                  0 -0.0525
 0  0  0  0  0  1  0  0  0  0  0  0  0  0  1  0  1  0  0  0   0     -1.59
                                                                  0 -0.0525
 0  0  1  0  0  0  0  0  1  0  0  1  0  0  0  0  0  0  0  0   0      0.233
                                                                  0 -0.0525
 0  0  0  0  0  0  0  0  0  0  0  0  0  0  0  3  0  0  0  0   0      4.11
                                                                  0 -0.0525
 0  0  0  0  1  0  0  0  0  1  0  0  0  0  0  0  0  0  0  1   0      0.976

Score: 12.5734  Columns: 8  Sequences: 3

                ********
F262_BOVIN_4 10 VRMRRNSF 17 + 11.9
NR4A1_MOUSE_  1 V.VRTDSL  7 + 3.62
TERT_HUMAN_8 10 VRIRGKSY 17 + 11.1

                VRIRGDSF
                  M RK L
                  V TN Y

 A  C  D  E  F  G  H  I  K  L  M  N  P  Q  R  S  T  V  W  Y Del Ins Score
 0  0  0  0  0  0  0  0  0  0  0  0  0  0  0  0  0  3  0  0   0      5.09
                                                                  0 -0.0525
 0  0  0  0  0  0  0  0  0  0  0  0  0  0  2  0  0  0  0  0   1     -3.00
                                                                  0 -0.0525
 0  0  0  0  0  0  0  1  0  0  1  0  0  0  0  0  0  1  0  0   0      1.37
                                                                  0 -0.0525
 0  0  0  0  0  0  0  0  0  0  0  0  0  0  3  0  0  0  0  0   0      5.75
                                                                  0 -0.0525
 0  0  0  0  0  1  0  0  0  0  0  0  0  0  1  0  1  0  0  0   0     -1.59
                                                                  0 -0.0525
 0  0  1  0  0  0  0  0  1  0  0  1  0  0  0  0  0  0  0  0   0      0.233
                                                                  0 -0.0525
 0  0  0  0  0  0  0  0  0  0  0  0  0  0  0  3  0  0  0  0   0      4.11
                                                                  0 -0.0525
 0  0  0  0  1  0  0  0  0  1  0  0  0  0  0  0  0  0  0  1   0      0.976

Score: 12.5734  Columns: 8  Sequences: 3

                ********
F262_BOVIN_4 10 VRMRRNSF 17 + 11.9
NR4A1_MOUSE_  1 V.VRTDSL  7 + 3.62
TERT_HUMAN_8 10 VRIRGKSY 17 + 11.1

                VRIRGDSF
                  M RK L
                  V TN Y

 A  C  D  E  F  G  H  I  K  L  M  N  P  Q  R  S  T  V  W  Y Del Ins Score
 0  0  0  0  0  0  0  0  0  0  0  0  0  0  0  0  0  3  0  0   0      5.09
                                                                  0 -0.0525
 0  0  0  0  0  0  0  0  0  0  0  0  0  0  2  0  0  0  0  0   1     -3.00
                                                                  0 -0.0525
 0  0  0  0  0  0  0  1  0  0  1  0  0  0  0  0  0  1  0  0   0      1.37
                                                                  0 -0.0525
 0  0  0  0  0  0  0  0  0  0  0  0  0  0  3  0  0  0  0  0   0      5.75
                                                                  0 -0.0525
 0  0  0  0  0  1  0  0  0  0  0  0  0  0  1  0  1  0  0  0   0     -1.59
                                                                  0 -0.0525
 0  0  1  0  0  0  0  0  1  0  0  1  0  0  0  0  0  0  0  0   0      0.233
                                                                  0 -0.0525
 0  0  0  0  0  0  0  0  0  0  0  0  0  0  0  3  0  0  0  0   0      4.11
                                                                  0 -0.0525
 0  0  0  0  1  0  0  0  0  1  0  0  0  0  0  0  0  0  0  1   0      0.976

Score: 12.5734  Columns: 8  Sequences: 3

                ********
F262_BOVIN_4 10 VRMRRNSF 17 + 11.9
NR4A1_MOUSE_  1 V.VRTDSL  7 + 3.62
TERT_HUMAN_8 10 VRIRGKSY 17 + 11.1

                VRIRGDSF
                  M RK L
                  V TN Y

 A  C  D  E  F  G  H  I  K  L  M  N  P  Q  R  S  T  V  W  Y Del Ins Score
 0  0  0  0  0  0  0  0  0  0  0  0  0  0  0  0  0  3  0  0   0      5.09
                                                                  0 -0.0525
 0  0  0  0  0  0  0  0  0  0  0  0  0  0  2  0  0  0  0  0   1     -3.00
                                                                  0 -0.0525
 0  0  0  0  0  0  0  1  0  0  1  0  0  0  0  0  0  1  0  0   0      1.37
                                                                  0 -0.0525
 0  0  0  0  0  0  0  0  0  0  0  0  0  0  3  0  0  0  0  0   0      5.75
                                                                  0 -0.0525
 0  0  0  0  0  1  0  0  0  0  0  0  0  0  1  0  1  0  0  0   0     -1.59
                                                                  0 -0.0525
 0  0  1  0  0  0  0  0  1  0  0  1  0  0  0  0  0  0  0  0   0      0.233
                                                                  0 -0.0525
 0  0  0  0  0  0  0  0  0  0  0  0  0  0  0  3  0  0  0  0   0      4.11
                                                                  0 -0.0525
 0  0  0  0  1  0  0  0  0  1  0  0  0  0  0  0  0  0  0  1   0      0.976

Score: 12.5734  Columns: 8  Sequences: 3

                ********
F262_BOVIN_4 10 VRMRRNSF 17 + 11.9
NR4A1_MOUSE_  1 V.VRTDSL  7 + 3.62
TERT_HUMAN_8 10 VRIRGKSY 17 + 11.1

                VRIRGDSF
                  M RK L
                  V TN Y

 A  C  D  E  F  G  H  I  K  L  M  N  P  Q  R  S  T  V  W  Y Del Ins Score
 0  0  0  0  0  0  0  0  0  0  0  0  0  0  0  0  0  3  0  0   0      5.09
                                                                  0 -0.0525
 0  0  0  0  0  0  0  0  0  0  0  0  0  0  2  0  0  0  0  0   1     -3.00
                                                                  0 -0.0525
 0  0  0  0  0  0  0  1  0  0  1  0  0  0  0  0  0  1  0  0   0      1.37
                                                                  0 -0.0525
 0  0  0  0  0  0  0  0  0  0  0  0  0  0  3  0  0  0  0  0   0      5.75
                                                                  0 -0.0525
 0  0  0  0  0  1  0  0  0  0  0  0  0  0  1  0  1  0  0  0   0     -1.59
                                                                  0 -0.0525
 0  0  1  0  0  0  0  0  1  0  0  1  0  0  0  0  0  0  0  0   0      0.233
                                                                  0 -0.0525
 0  0  0  0  0  0  0  0  0  0  0  0  0  0  0  3  0  0  0  0   0      4.11
                                                                  0 -0.0525
 0  0  0  0  1  0  0  0  0  1  0  0  0  0  0  0  0  0  0  1   0      0.976

Score: 12.5734  Columns: 8  Sequences: 3

                ********
F262_BOVIN_4 10 VRMRRNSF 17 + 11.9
NR4A1_MOUSE_  1 V.VRTDSL  7 + 3.62
TERT_HUMAN_8 10 VRIRGKSY 17 + 11.1

                VRIRGDSF
                  M RK L
                  V TN Y

 A  C  D  E  F  G  H  I  K  L  M  N  P  Q  R  S  T  V  W  Y Del Ins Score
 0  0  0  0  0  0  0  0  0  0  0  0  0  0  0  0  0  3  0  0   0      5.09
                                                                  0 -0.0525
 0  0  0  0  0  0  0  0  0  0  0  0  0  0  2  0  0  0  0  0   1     -3.00
                                                                  0 -0.0525
 0  0  0  0  0  0  0  1  0  0  1  0  0  0  0  0  0  1  0  0   0      1.37
                                                                  0 -0.0525
 0  0  0  0  0  0  0  0  0  0  0  0  0  0  3  0  0  0  0  0   0      5.75
                                                                  0 -0.0525
 0  0  0  0  0  1  0  0  0  0  0  0  0  0  1  0  1  0  0  0   0     -1.59
                                                                  0 -0.0525
 0  0  1  0  0  0  0  0  1  0  0  1  0  0  0  0  0  0  0  0   0      0.233
                                                                  0 -0.0525
 0  0  0  0  0  0  0  0  0  0  0  0  0  0  0  3  0  0  0  0   0      4.11
                                                                  0 -0.0525
 0  0  0  0  1  0  0  0  0  1  0  0  0  0  0  0  0  0  0  1   0      0.976

Score: 12.5734  Columns: 8  Sequences: 3

                ********
F262_BOVIN_4 10 VRMRRNSF 17 + 11.9
NR4A1_MOUSE_  1 V.VRTDSL  7 + 3.62
TERT_HUMAN_8 10 VRIRGKSY 17 + 11.1

                VRIRGDSF
                  M RK L
                  V TN Y

 A  C  D  E  F  G  H  I  K  L  M  N  P  Q  R  S  T  V  W  Y Del Ins Score
 0  0  0  0  0  0  0  0  0  0  0  0  0  0  0  0  0  3  0  0   0      5.09
                                                                  0 -0.0525
 0  0  0  0  0  0  0  0  0  0  0  0  0  0  2  0  0  0  0  0   1     -3.00
                                                                  0 -0.0525
 0  0  0  0  0  0  0  1  0  0  1  0  0  0  0  0  0  1  0  0   0      1.37
                                                                  0 -0.0525
 0  0  0  0  0  0  0  0  0  0  0  0  0  0  3  0  0  0  0  0   0      5.75
                                                                  0 -0.0525
 0  0  0  0  0  1  0  0  0  0  0  0  0  0  1  0  1  0  0  0   0     -1.59
                                                                  0 -0.0525
 0  0  1  0  0  0  0  0  1  0  0  1  0  0  0  0  0  0  0  0   0      0.233
                                                                  0 -0.0525
 0  0  0  0  0  0  0  0  0  0  0  0  0  0  0  3  0  0  0  0   0      4.11
                                                                  0 -0.0525
 0  0  0  0  1  0  0  0  0  1  0  0  0  0  0  0  0  0  0  1   0      0.976

Score: 12.5734  Columns: 8  Sequences: 3

                ********
F262_BOVIN_4 10 VRMRRNSF 17 + 11.9
NR4A1_MOUSE_  1 V.VRTDSL  7 + 3.62
TERT_HUMAN_8 10 VRIRGKSY 17 + 11.1

                VRIRGDSF
                  M RK L
                  V TN Y

 A  C  D  E  F  G  H  I  K  L  M  N  P  Q  R  S  T  V  W  Y Del Ins Score
 0  0  0  0  0  0  0  0  0  0  0  0  0  0  0  0  0  3  0  0   0      5.09
                                                                  0 -0.0525
 0  0  0  0  0  0  0  0  0  0  0  0  0  0  2  0  0  0  0  0   1     -3.00
                                                                  0 -0.0525
 0  0  0  0  0  0  0  1  0  0  1  0  0  0  0  0  0  1  0  0   0      1.37
                                                                  0 -0.0525
 0  0  0  0  0  0  0  0  0  0  0  0  0  0  3  0  0  0  0  0   0      5.75
                                                                  0 -0.0525
 0  0  0  0  0  1  0  0  0  0  0  0  0  0  1  0  1  0  0  0   0     -1.59
                                                                  0 -0.0525
 0  0  1  0  0  0  0  0  1  0  0  1  0  0  0  0  0  0  0  0   0      0.233
                                                                  0 -0.0525
 0  0  0  0  0  0  0  0  0  0  0  0  0  0  0  3  0  0  0  0   0      4.11
                                                                  0 -0.0525
 0  0  0  0  1  0  0  0  0  1  0  0  0  0  0  0  0  0  0  1   0      0.976
