# Supplementary material for: Discovering Sequence Motifs with Arbitrary Insertions and Deletions
Source: PLoS Comput Biol. 2008 May 9;4(5):e1000071. doi: 10.1371/journal.pcbi.1000071 (PMC2323616; doi:10.1371/journal.pcbi.1000071)
Supplement: Dataset S3 — GLAM2 Motifs Made from ELM Sites (0.05 MB ZIP) [file pcbi.1000071.s004.zip › S3/MOD_SUMO.fas.glam2]

GLAM2: Gapped Local Alignment of Motifs
Version 431:531M

glam2 -q 1e99 -r 10 -n 100000 -z 0 -D 0.1 -E 2 -I 0.02 -J 1 p elm-sites-10-fasta-6/MOD_SUMO.fas
Sequences: 29
Greatest sequence length: 24
Residue counts: A=41 C=10 D=36 E=92 F=17 G=27 H=15 I=35 K=75 L=41 M=12 N=19 P=52 Q=30 R=24 S=59 T=20 V=46 W=4 Y=8 x=0

Score: 265.237  Columns: 7  Sequences: 29

                *******
AP2C_HUMAN_9  9 VKYE.ED 14 + 6.53
ARNT_HUMAN_2 11 VKKEGQQ 17 + 7.92
AXN1_HUMAN_8 11 GKVEKVD 17 + 5.35
CEBPA_HUMAN_ 11 IKQEPRE 17 + 15.6
HDAC1_HUMAN_ 11 VKTEDEK 17 + 12.5
HDAC1_HUMAN_ 11 VKEE.VK 16 + 11.6
HDAC4_HUMAN_ 11 VKQEPIE 17 + 12.1
HSF1_HUMAN_2 11 VKEEPPS 17 + 14.4
LEF1_MOUSE_2 11 FKDEGDP 17 + 9.08
LEF1_MOUSE_2 11 VKQEHPH 17 + 10.8
MYB_HUMAN_50 11 IKQESDE 17 + 14.2
MYB_HUMAN_52 11 IKQE.VE 16 + 13.5
NCOA2_HUMAN_ 11 IKEEGED 17 + 15.9
NCOA2_HUMAN_ 11 IKQEPVS 17 + 16.0
NCOA2_HUMAN_  8 MKTEKEE 14 + 10.5
P53_HUMAN_38 11 FKTEGPD 17 + 12.4
PCNA_HUMAN_1 11 AKD.GVK 16 + -4.47
PML_HUMAN_15 11 LKHEARP 17 + 3.10
PRGR_HUMAN_3 11 IKEE.EE 16 + 12.5
RGP1_MOUSE_5 11 LKSE.DK 16 + 5.29
SALL1_HUMAN_ 11 IKTE.VN 16 + 11.7
SATB2_HUMAN_ 11 IKVERVE 17 + 11.3
SATB2_HUMAN_ 11 VKPEPTN 17 + 8.11
SHS1_YEAST_4 11 IKQENEN 17 + 14.1
SHS1_YEAST_4  4 IKTESSP 10 + 9.53
SP100_HUMAN_ 11 IKKEKPF 17 + 8.87
SP3_HUMAN_55 11 IKEEEPD 17 + 13.5
TDG_HUMAN_32 11 VKEEKYD 17 + 10.1
VIE1_HCMVA_4 11 VKSEPVS 17 + 12.8

                IKQEPVE
                V E GED

 A  C  D  E  F  G  H  I  K  L  M  N  P  Q  R  S  T  V  W  Y Del Ins Score
 1  0  0  0  2  1  0 12  0  2  1  0  0  0  0  0  0 10  0  0   0      40.1
                                                                  0 -0.114
 0  0  0  0  0  0  0  0 29  0  0  0  0  0  0  0  0  0  0  0   0      110.
                                                                  0 -0.114
 0  0  2  6  0  0  1  0  2  0  0  0  1  7  0  2  5  2  0  1   0      11.5
                                                                  0 -0.114
 0  0  0 28  0  0  0  0  0  0  0  0  0  0  0  0  0  0  0  0   1      95.0
                                                                  0 -0.114
 1  0  1  1  0  5  1  0  4  0  0  1  6  0  1  2  0  0  0  0   6     -15.7
                                                                  0 -0.114
 0  0  3  6  0  0  0  1  0  0  0  0  5  1  2  1  1  8  0  1   0      8.85
                                                                  0 -0.114
 0  0  6  7  1  0  1  0  4  0  0  3  3  1  0  3  0  0  0  0   0      15.8

Score: 265.237  Columns: 7  Sequences: 29

                *******
AP2C_HUMAN_9  9 VKYE.ED 14 + 6.53
ARNT_HUMAN_2 11 VKKEGQQ 17 + 7.92
AXN1_HUMAN_8 11 GKVEKVD 17 + 5.35
CEBPA_HUMAN_ 11 IKQEPRE 17 + 15.6
HDAC1_HUMAN_ 11 VKTEDEK 17 + 12.5
HDAC1_HUMAN_ 11 VKEE.VK 16 + 11.6
HDAC4_HUMAN_ 11 VKQEPIE 17 + 12.1
HSF1_HUMAN_2 11 VKEEPPS 17 + 14.4
LEF1_MOUSE_2 11 FKDEGDP 17 + 9.08
LEF1_MOUSE_2 11 VKQEHPH 17 + 10.8
MYB_HUMAN_50 11 IKQESDE 17 + 14.2
MYB_HUMAN_52 11 IKQE.VE 16 + 13.5
NCOA2_HUMAN_ 11 IKEEGED 17 + 15.9
NCOA2_HUMAN_ 11 IKQEPVS 17 + 16.0
NCOA2_HUMAN_  8 MKTEKEE 14 + 10.5
P53_HUMAN_38 11 FKTEGPD 17 + 12.4
PCNA_HUMAN_1 11 AKD.GVK 16 + -4.47
PML_HUMAN_15 11 LKHEARP 17 + 3.10
PRGR_HUMAN_3 11 IKEE.EE 16 + 12.5
RGP1_MOUSE_5 11 LKSE.DK 16 + 5.29
SALL1_HUMAN_ 11 IKTE.VN 16 + 11.7
SATB2_HUMAN_ 11 IKVERVE 17 + 11.3
SATB2_HUMAN_ 11 VKPEPTN 17 + 8.11
SHS1_YEAST_4 11 IKQENEN 17 + 14.1
SHS1_YEAST_4  4 IKTESSP 10 + 9.53
SP100_HUMAN_ 11 IKKEKPF 17 + 8.87
SP3_HUMAN_55 11 IKEEEPD 17 + 13.5
TDG_HUMAN_32 11 VKEEKYD 17 + 10.1
VIE1_HCMVA_4 11 VKSEPVS 17 + 12.8

                IKQEPVE
                V E GED

 A  C  D  E  F  G  H  I  K  L  M  N  P  Q  R  S  T  V  W  Y Del Ins Score
 1  0  0  0  2  1  0 12  0  2  1  0  0  0  0  0  0 10  0  0   0      40.1
                                                                  0 -0.114
 0  0  0  0  0  0  0  0 29  0  0  0  0  0  0  0  0  0  0  0   0      110.
                                                                  0 -0.114
 0  0  2  6  0  0  1  0  2  0  0  0  1  7  0  2  5  2  0  1   0      11.5
                                                                  0 -0.114
 0  0  0 28  0  0  0  0  0  0  0  0  0  0  0  0  0  0  0  0   1      95.0
                                                                  0 -0.114
 1  0  1  1  0  5  1  0  4  0  0  1  6  0  1  2  0  0  0  0   6     -15.7
                                                                  0 -0.114
 0  0  3  6  0  0  0  1  0  0  0  0  5  1  2  1  1  8  0  1   0      8.85
                                                                  0 -0.114
 0  0  6  7  1  0  1  0  4  0  0  3  3  1  0  3  0  0  0  0   0      15.8

Score: 265.237  Columns: 7  Sequences: 29

                *******
AP2C_HUMAN_9  9 VKYE.ED 14 + 6.53
ARNT_HUMAN_2 11 VKKEGQQ 17 + 7.92
AXN1_HUMAN_8 11 GKVEKVD 17 + 5.35
CEBPA_HUMAN_ 11 IKQEPRE 17 + 15.6
HDAC1_HUMAN_ 11 VKTEDEK 17 + 12.5
HDAC1_HUMAN_ 11 VKEE.VK 16 + 11.6
HDAC4_HUMAN_ 11 VKQEPIE 17 + 12.1
HSF1_HUMAN_2 11 VKEEPPS 17 + 14.4
LEF1_MOUSE_2 11 FKDEGDP 17 + 9.08
LEF1_MOUSE_2 11 VKQEHPH 17 + 10.8
MYB_HUMAN_50 11 IKQESDE 17 + 14.2
MYB_HUMAN_52 11 IKQE.VE 16 + 13.5
NCOA2_HUMAN_ 11 IKEEGED 17 + 15.9
NCOA2_HUMAN_ 11 IKQEPVS 17 + 16.0
NCOA2_HUMAN_  8 MKTEKEE 14 + 10.5
P53_HUMAN_38 11 FKTEGPD 17 + 12.4
PCNA_HUMAN_1 11 AKD.GVK 16 + -4.47
PML_HUMAN_15 11 LKHEARP 17 + 3.10
PRGR_HUMAN_3 11 IKEE.EE 16 + 12.5
RGP1_MOUSE_5 11 LKSE.DK 16 + 5.29
SALL1_HUMAN_ 11 IKTE.VN 16 + 11.7
SATB2_HUMAN_ 11 IKVERVE 17 + 11.3
SATB2_HUMAN_ 11 VKPEPTN 17 + 8.11
SHS1_YEAST_4 11 IKQENEN 17 + 14.1
SHS1_YEAST_4  4 IKTESSP 10 + 9.53
SP100_HUMAN_ 11 IKKEKPF 17 + 8.87
SP3_HUMAN_55 11 IKEEEPD 17 + 13.5
TDG_HUMAN_32 11 VKEEKYD 17 + 10.1
VIE1_HCMVA_4 11 VKSEPVS 17 + 12.8

                IKQEPVE
                V E GED

 A  C  D  E  F  G  H  I  K  L  M  N  P  Q  R  S  T  V  W  Y Del Ins Score
 1  0  0  0  2  1  0 12  0  2  1  0  0  0  0  0  0 10  0  0   0      40.1
                                                                  0 -0.114
 0  0  0  0  0  0  0  0 29  0  0  0  0  0  0  0  0  0  0  0   0      110.
                                                                  0 -0.114
 0  0  2  6  0  0  1  0  2  0  0  0  1  7  0  2  5  2  0  1   0      11.5
                                                                  0 -0.114
 0  0  0 28  0  0  0  0  0  0  0  0  0  0  0  0  0  0  0  0   1      95.0
                                                                  0 -0.114
 1  0  1  1  0  5  1  0  4  0  0  1  6  0  1  2  0  0  0  0   6     -15.7
                                                                  0 -0.114
 0  0  3  6  0  0  0  1  0  0  0  0  5  1  2  1  1  8  0  1   0      8.85
                                                                  0 -0.114
 0  0  6  7  1  0  1  0  4  0  0  3  3  1  0  3  0  0  0  0   0      15.8

Score: 265.237  Columns: 7  Sequences: 29

                *******
AP2C_HUMAN_9  9 VKYE.ED 14 + 6.53
ARNT_HUMAN_2 11 VKKEGQQ 17 + 7.92
AXN1_HUMAN_8 11 GKVEKVD 17 + 5.35
CEBPA_HUMAN_ 11 IKQEPRE 17 + 15.6
HDAC1_HUMAN_ 11 VKTEDEK 17 + 12.5
HDAC1_HUMAN_ 11 VKEE.VK 16 + 11.6
HDAC4_HUMAN_ 11 VKQEPIE 17 + 12.1
HSF1_HUMAN_2 11 VKEEPPS 17 + 14.4
LEF1_MOUSE_2 11 FKDEGDP 17 + 9.08
LEF1_MOUSE_2 11 VKQEHPH 17 + 10.8
MYB_HUMAN_50 11 IKQESDE 17 + 14.2
MYB_HUMAN_52 11 IKQE.VE 16 + 13.5
NCOA2_HUMAN_ 11 IKEEGED 17 + 15.9
NCOA2_HUMAN_ 11 IKQEPVS 17 + 16.0
NCOA2_HUMAN_  8 MKTEKEE 14 + 10.5
P53_HUMAN_38 11 FKTEGPD 17 + 12.4
PCNA_HUMAN_1 11 AKD.GVK 16 + -4.47
PML_HUMAN_15 11 LKHEARP 17 + 3.10
PRGR_HUMAN_3 11 IKEE.EE 16 + 12.5
RGP1_MOUSE_5 11 LKSE.DK 16 + 5.29
SALL1_HUMAN_ 11 IKTE.VN 16 + 11.7
SATB2_HUMAN_ 11 IKVERVE 17 + 11.3
SATB2_HUMAN_ 11 VKPEPTN 17 + 8.11
SHS1_YEAST_4 11 IKQENEN 17 + 14.1
SHS1_YEAST_4  4 IKTESSP 10 + 9.53
SP100_HUMAN_ 11 IKKEKPF 17 + 8.87
SP3_HUMAN_55 11 IKEEEPD 17 + 13.5
TDG_HUMAN_32 11 VKEEKYD 17 + 10.1
VIE1_HCMVA_4 11 VKSEPVS 17 + 12.8

                IKQEPVE
                V E GED

 A  C  D  E  F  G  H  I  K  L  M  N  P  Q  R  S  T  V  W  Y Del Ins Score
 1  0  0  0  2  1  0 12  0  2  1  0  0  0  0  0  0 10  0  0   0      40.1
                                                                  0 -0.114
 0  0  0  0  0  0  0  0 29  0  0  0  0  0  0  0  0  0  0  0   0      110.
                                                                  0 -0.114
 0  0  2  6  0  0  1  0  2  0  0  0  1  7  0  2  5  2  0  1   0      11.5
                                                                  0 -0.114
 0  0  0 28  0  0  0  0  0  0  0  0  0  0  0  0  0  0  0  0   1      95.0
                                                                  0 -0.114
 1  0  1  1  0  5  1  0  4  0  0  1  6  0  1  2  0  0  0  0   6     -15.7
                                                                  0 -0.114
 0  0  3  6  0  0  0  1  0  0  0  0  5  1  2  1  1  8  0  1   0      8.85
                                                                  0 -0.114
 0  0  6  7  1  0  1  0  4  0  0  3  3  1  0  3  0  0  0  0   0      15.8

Score: 256.975  Columns: 8  Sequences: 29

                ********
AP2C_HUMAN_9  9 V.KYE.ED 14 + 7.48
ARNT_HUMAN_2 11 V.KKEGQQ 17 + 7.42
AXN1_HUMAN_8 10 IGKVEKVD 17 + 9.98
CEBPA_HUMAN_ 11 I.KQEPRE 17 + 15.6
HDAC1_HUMAN_ 11 V.KTEDEK 17 + 12.1
HDAC1_HUMAN_ 11 V.KEE.VK 16 + 10.9
HDAC4_HUMAN_ 11 V.KQEPIE 17 + 12.2
HSF1_HUMAN_2 11 V.KEEPPS 17 + 14.7
LEF1_MOUSE_2 11 F.KDEGDP 17 + 7.03
LEF1_MOUSE_2 11 V.KQEHPH 17 + 10.8
MYB_HUMAN_50 11 I.KQESDE 17 + 14.8
MYB_HUMAN_52 11 I.KQE.VE 16 + 13.3
NCOA2_HUMAN_ 11 I.KEEGED 17 + 15.5
NCOA2_HUMAN_ 11 I.KQEPVS 17 + 16.3
NCOA2_HUMAN_  8 M.KTEKEE 14 + 9.94
P53_HUMAN_38 11 F.KTEGPD 17 + 11.9
PCNA_HUMAN_1 15 V.KF.SAS 20 + -7.11
PML_HUMAN_15 11 L.KHEARP 17 + 3.47
PRGR_HUMAN_3 11 I.KEE.EE 16 + 12.5
RGP1_MOUSE_5 11 L.KSE.DK 16 + 4.72
SALL1_HUMAN_ 11 I.KTE.VN 16 + 11.6
SATB2_HUMAN_ 11 I.KVERVE 17 + 11.3
SATB2_HUMAN_ 11 V.KPEPTN 17 + 8.42
SHS1_YEAST_4 11 I.KQENEN 17 + 14.1
SHS1_YEAST_4  4 I.KTESSP 10 + 10.2
SP100_HUMAN_ 11 I.KKEKPF 17 + 8.74
SP3_HUMAN_55 11 I.KEEEPD 17 + 13.4
TDG_HUMAN_32 11 V.KEEKYD 17 + 10.0
VIE1_HCMVA_4 11 V.KSEPVS 17 + 13.1

                IGKQEPVE
                V  E  ED

 A  C  D  E  F  G  H  I  K  L  M  N  P  Q  R  S  T  V  W  Y Del Ins Score
 0  0  0  0  2  0  0 13  0  2  1  0  0  0  0  0  0 11  0  0   0      56.9
                                                                  0 -0.114
 0  0  0  0  0  1  0  0  0  0  0  0  0  0  0  0  0  0  0  0  28     -16.8
                                                                  0 -0.114
 0  0  0  0  0  0  0  0 29  0  0  0  0  0  0  0  0  0  0  0   0      110.
                                                                  0 -0.114
 0  0  1  6  1  0  1  0  2  0  0  0  1  7  0  2  5  2  0  1   0      7.62
                                                                  0 -0.114
 0  0  0 28  0  0  0  0  0  0  0  0  0  0  0  0  0  0  0  0   1      95.0
                                                                  0 -0.114
 1  0  1  1  0  4  1  0  4  0  0  1  6  0  1  3  0  0  0  0   6     -16.3
                                                                  0 -0.114
 1  0  3  6  0  0  0  1  0  0  0  0  5  1  2  1  1  7  0  1   0      5.33
                                                                  0 -0.114
 0  0  6  7  1  0  1  0  3  0  0  3  3  1  0  4  0  0  0  0   0      15.5

Score: 256.366  Columns: 8  Sequences: 29

                ********
AP2C_HUMAN_9  9 VKYEEDCE 16 + 5.72
ARNT_HUMAN_2 11 VKKEGQQS 18 + 8.63
AXN1_HUMAN_8 11 GKVEK.VD 17 + 4.46
CEBPA_HUMAN_ 11 IKQEPREE 18 + 16.6
HDAC1_HUMAN_ 11 VKTED.EK 17 + 12.9
HDAC1_HUMAN_  1 TKEEK.PE  7 + 10.3
HDAC4_HUMAN_ 11 VKQEP.IE 17 + 14.2
HSF1_HUMAN_2 11 VKEEP.PS 17 + 15.7
LEF1_MOUSE_2 11 FKDEGDPQ 18 + 8.84
LEF1_MOUSE_2 11 VKQEH.PH 17 + 10.7
MYB_HUMAN_50 11 IKQESDES 18 + 15.7
MYB_HUMAN_52 11 IKQEV.ES 17 + 14.2
NCOA2_HUMAN_ 11 IKEEG.ED 17 + 15.2
NCOA2_HUMAN_ 11 IKQEP.VS 17 + 16.2
NCOA2_HUMAN_  8 MKTEK.EE 14 + 10.0
P53_HUMAN_38 11 FKTEG.PD 17 + 12.1
PCNA_HUMAN_1 11 AKD.G.VK 16 + -4.61
PML_HUMAN_15 11 LKHEARPL 18 + -0.120
PRGR_HUMAN_3 11 IKEEE.EG 17 + 12.8
RGP1_MOUSE_5 11 LKSEDKIK 18 + 5.70
SALL1_HUMAN_ 11 IKTEV.NG 17 + 9.09
SATB2_HUMAN_ 11 IKVER.VE 17 + 9.81
SATB2_HUMAN_ 11 VKPEPTNS 18 + 7.97
SHS1_YEAST_4 11 IKQEN.EN 17 + 11.9
SHS1_YEAST_4  4 IKTESSPK 11 + 12.0
SP100_HUMAN_ 11 IKKEKPFS 18 + 9.42
SP3_HUMAN_55 11 IKEEE.PD 17 + 14.9
TDG_HUMAN_32 11 VKEEK.YD 17 + 12.1
VIE1_HCMVA_4 11 VKSEP.VS 17 + 12.8

                IKQEPDES
                V E  RPE

 A  C  D  E  F  G  H  I  K  L  M  N  P  Q  R  S  T  V  W  Y Del Ins Score
 1  0  0  0  2  1  0 12  0  2  1  0  0  0  0  0  1  9  0  0   0      35.1
                                                                  0 -0.114
 0  0  0  0  0  0  0  0 29  0  0  0  0  0  0  0  0  0  0  0   0      110.
                                                                  0 -0.114
 0  0  2  6  0  0  1  0  2  0  0  0  1  7  0  2  5  2  0  1   0      11.5
                                                                  0 -0.114
 0  0  0 28  0  0  0  0  0  0  0  0  0  0  0  0  0  0  0  0   1      95.0
                                                                  0 -0.114
 1  0  2  3  0  5  1  0  5  0  0  1  6  0  1  2  0  2  0  0   0      5.51
                                                                  0 -0.114
 0  0  3  0  0  0  0  0  1  0  0  0  1  1  2  1  1  0  0  0  19     -31.4
                                                                  0 -0.114
 0  1  0  8  1  0  0  2  0  0  0  2  8  1  0  0  0  5  0  1   0      14.6
                                                                  0 -0.114
 0  0  5  6  0  2  1  0  4  1  0  1  0  1  0  8  0  0  0  0   0      16.5

Score: 248.573  Columns: 9  Sequences: 29

                *********
AP2C_HUMAN_9  9 V.KYE..ED 14 + 7.11
ARNT_HUMAN_2 11 V.KKEG.QQ 17 + 5.95
AXN1_HUMAN_8 10 IGKVEK.VD 17 + 8.73
CEBPA_HUMAN_ 11 I.KQE.PRE 17 + 15.5
HDAC1_HUMAN_ 11 V.KTE..DE 16 + 12.6
HDAC1_HUMAN_ 11 V.KEE..VK 16 + 10.7
HDAC4_HUMAN_ 11 V.KQE.PIE 17 + 13.4
HSF1_HUMAN_2 11 V.KEEPPSP 18 + 12.6
LEF1_MOUSE_2 11 F.KDEG.DP 17 + 8.44
LEF1_MOUSE_2 11 V.KQE..HP 16 + 10.5
MYB_HUMAN_50 11 I.KQES.DE 17 + 15.3
MYB_HUMAN_52 11 I.KQE..VE 16 + 14.2
NCOA2_HUMAN_ 11 I.KEEG.ED 17 + 13.8
NCOA2_HUMAN_ 11 I.KQE.PVS 17 + 16.3
NCOA2_HUMAN_  8 M.KTEK.EE 14 + 8.98
P53_HUMAN_38 11 F.KTEGPDS 18 + 13.7
PCNA_HUMAN_1 15 V.KF.S.AS 20 + -7.56
PML_HUMAN_15 11 L.KHEA.RP 17 + 3.68
PRGR_HUMAN_3 11 I.KEE..EE 16 + 12.9
RGP1_MOUSE_5 11 L.KSE..DK 16 + 5.63
SALL1_HUMAN_ 11 I.KTE..VN 16 + 12.1
SATB2_HUMAN_ 11 I.KVER.VE 17 + 10.8
SATB2_HUMAN_ 11 V.KPE.PTN 17 + 8.20
SHS1_YEAST_4 11 I.KQEN.EN 17 + 12.7
SHS1_YEAST_4  4 I.KTES.SP 10 + 11.9
SP100_HUMAN_ 11 I.KKEKPFS 18 + 12.5
SP3_HUMAN_55 11 I.KEEEPDP 18 + 15.9
TDG_HUMAN_32 11 V.KEEK.YD 17 + 11.1
VIE1_HCMVA_4 11 V.KSE.PVS 17 + 13.2

                IGKQEGPVE
                V  E K DP

 A  C  D  E  F  G  H  I  K  L  M  N  P  Q  R  S  T  V  W  Y Del Ins Score
 0  0  0  0  2  0  0 13  0  2  1  0  0  0  0  0  0 11  0  0   0      56.9
                                                                  0 -0.114
 0  0  0  0  0  1  0  0  0  0  0  0  0  0  0  0  0  0  0  0  28     -16.8
                                                                  0 -0.114
 0  0  0  0  0  0  0  0 29  0  0  0  0  0  0  0  0  0  0  0   0      110.
                                                                  0 -0.114
 0  0  1  6  1  0  1  0  2  0  0  0  1  7  0  2  5  2  0  1   0      7.62
                                                                  0 -0.114
 0  0  0 28  0  0  0  0  0  0  0  0  0  0  0  0  0  0  0  0   1      95.0
                                                                  0 -0.114
 1  0  0  1  0  4  0  0  4  0  0  1  1  0  1  3  0  0  0  0  13     -29.0
                                                                  0 -0.114
 0  0  0  0  0  0  0  0  0  0  0  0  9  0  0  0  0  0  0  0  20     -2.24
                                                                  0 -0.114
 1  0  6  5  1  0  1  1  0  0  0  0  0  1  2  2  1  7  0  1   0      3.74
                                                                  0 -0.114
 0  0  4  8  0  0  0  0  2  0  0  3  6  1  0  5  0  0  0  0   0      23.8

Score: 241.806  Columns: 10  Sequences: 29

                **********
AP2C_HUMAN_9  9 V.KYE..E.D 14 + 6.24
ARNT_HUMAN_2 11 V.KKEG.Q.Q 17 + 5.44
AXN1_HUMAN_8 10 IGKVEK.V.D 17 + 8.74
CEBPA_HUMAN_ 11 I.KQE.PR.E 17 + 15.5
HDAC1_HUMAN_ 11 V.KTE..D.E 16 + 12.5
HDAC1_HUMAN_ 11 V.KEE..V.K 16 + 11.2
HDAC4_HUMAN_ 11 V.KQE.PI.E 17 + 13.2
HSF1_HUMAN_2 11 V.KEE.PPSP 18 + 13.8
LEF1_MOUSE_2 11 F.KDEG.D.P 17 + 10.2
LEF1_MOUSE_2 11 V.KQE..H.P 16 + 10.4
MYB_HUMAN_50 11 I.KQES.D.E 17 + 13.4
MYB_HUMAN_52 11 I.KQE..V.E 16 + 14.5
NCOA2_HUMAN_ 11 I.KEEG.E.D 17 + 14.1
NCOA2_HUMAN_ 11 I.KQE.PVSP 18 + 19.1
NCOA2_HUMAN_  8 M.KTEK.E.E 14 + 9.38
P53_HUMAN_38 11 F.KTEGPDSD 19 + 16.2
PCNA_HUMAN_1 11 A.KD.G.V.K 16 + -9.01
PML_HUMAN_15 11 L.KHEA.R.P 17 + 3.06
PRGR_HUMAN_3 11 I.KEE..E.E 16 + 13.0
RGP1_MOUSE_5 11 L.KSE..D.K 16 + 6.14
SALL1_HUMAN_ 11 I.KTE..V.N 16 + 12.4
SATB2_HUMAN_ 11 I.KVER.V.E 17 + 10.6
SATB2_HUMAN_ 11 V.KPE.PT.N 17 + 7.94
SHS1_YEAST_4 11 I.KQEN.E.N 17 + 12.4
SHS1_YEAST_4  4 I.KTE..SSP 10 + 11.2
SP100_HUMAN_ 11 I.KKEKPFSN 19 + 14.4
SP3_HUMAN_55 11 I.KEEEPD.P 18 + 15.6
TDG_HUMAN_32 11 V.KEEK.Y.D 17 + 11.0
VIE1_HCMVA_4 11 V.KSE.PVSE 18 + 16.2

                IGKQEGPVSE
                V  E K D P

 A  C  D  E  F  G  H  I  K  L  M  N  P  Q  R  S  T  V  W  Y Del Ins Score
 1  0  0  0  2  0  0 13  0  2  1  0  0  0  0  0  0 10  0  0   0      48.6
                                                                  0 -0.114
 0  0  0  0  0  1  0  0  0  0  0  0  0  0  0  0  0  0  0  0  28     -16.8
                                                                  0 -0.114
 0  0  0  0  0  0  0  0 29  0  0  0  0  0  0  0  0  0  0  0   0      110.
                                                                  0 -0.114
 0  0  2  6  0  0  1  0  2  0  0  0  1  7  0  2  5  2  0  1   0      11.5
                                                                  0 -0.114
 0  0  0 28  0  0  0  0  0  0  0  0  0  0  0  0  0  0  0  0   1      95.0
                                                                  0 -0.114
 1  0  0  1  0  5  0  0  4  0  0  1  0  0  1  1  0  0  0  0  15     -27.8
                                                                  0 -0.114
 0  0  0  0  0  0  0  0  0  0  0  0  9  0  0  0  0  0  0  0  20     -2.24
                                                                  0 -0.114
 0  0  6  5  1  0  1  1  0  0  0  0  1  1  2  1  1  8  0  1   0      5.60
                                                                  0 -0.114
 0  0  0  0  0  0  0  0  0  0  0  0  0  0  0  6  0  0  0  0  23     -14.2
                                                                  0 -0.114
 0  0  5  9  0  0  0  0  3  0  0  4  7  1  0  0  0  0  0  0   0      32.7

Score: 241.806  Columns: 10  Sequences: 29

                **********
AP2C_HUMAN_9  9 V.KYE..E.D 14 + 6.24
ARNT_HUMAN_2 11 V.KKEG.Q.Q 17 + 5.44
AXN1_HUMAN_8 10 IGKVEK.V.D 17 + 8.74
CEBPA_HUMAN_ 11 I.KQE.PR.E 17 + 15.5
HDAC1_HUMAN_ 11 V.KTE..D.E 16 + 12.5
HDAC1_HUMAN_ 11 V.KEE..V.K 16 + 11.2
HDAC4_HUMAN_ 11 V.KQE.PI.E 17 + 13.2
HSF1_HUMAN_2 11 V.KEE.PPSP 18 + 13.8
LEF1_MOUSE_2 11 F.KDEG.D.P 17 + 10.2
LEF1_MOUSE_2 11 V.KQE..H.P 16 + 10.4
MYB_HUMAN_50 11 I.KQES.D.E 17 + 13.4
MYB_HUMAN_52 11 I.KQE..V.E 16 + 14.5
NCOA2_HUMAN_ 11 I.KEEG.E.D 17 + 14.1
NCOA2_HUMAN_ 11 I.KQE.PVSP 18 + 19.1
NCOA2_HUMAN_  8 M.KTEK.E.E 14 + 9.38
P53_HUMAN_38 11 F.KTEGPDSD 19 + 16.2
PCNA_HUMAN_1 11 A.KD.G.V.K 16 + -9.01
PML_HUMAN_15 11 L.KHEA.R.P 17 + 3.06
PRGR_HUMAN_3 11 I.KEE..E.E 16 + 13.0
RGP1_MOUSE_5 11 L.KSE..D.K 16 + 6.14
SALL1_HUMAN_ 11 I.KTE..V.N 16 + 12.4
SATB2_HUMAN_ 11 I.KVER.V.E 17 + 10.6
SATB2_HUMAN_ 11 V.KPE.PT.N 17 + 7.94
SHS1_YEAST_4 11 I.KQEN.E.N 17 + 12.4
SHS1_YEAST_4  4 I.KTE..SSP 10 + 11.2
SP100_HUMAN_ 11 I.KKEKPFSN 19 + 14.4
SP3_HUMAN_55 11 I.KEEEPD.P 18 + 15.6
TDG_HUMAN_32 11 V.KEEK.Y.D 17 + 11.0
VIE1_HCMVA_4 11 V.KSE.PVSE 18 + 16.2

                IGKQEGPVSE
                V  E K D P

 A  C  D  E  F  G  H  I  K  L  M  N  P  Q  R  S  T  V  W  Y Del Ins Score
 1  0  0  0  2  0  0 13  0  2  1  0  0  0  0  0  0 10  0  0   0      48.6
                                                                  0 -0.114
 0  0  0  0  0  1  0  0  0  0  0  0  0  0  0  0  0  0  0  0  28     -16.8
                                                                  0 -0.114
 0  0  0  0  0  0  0  0 29  0  0  0  0  0  0  0  0  0  0  0   0      110.
                                                                  0 -0.114
 0  0  2  6  0  0  1  0  2  0  0  0  1  7  0  2  5  2  0  1   0      11.5
                                                                  0 -0.114
 0  0  0 28  0  0  0  0  0  0  0  0  0  0  0  0  0  0  0  0   1      95.0
                                                                  0 -0.114
 1  0  0  1  0  5  0  0  4  0  0  1  0  0  1  1  0  0  0  0  15     -27.8
                                                                  0 -0.114
 0  0  0  0  0  0  0  0  0  0  0  0  9  0  0  0  0  0  0  0  20     -2.24
                                                                  0 -0.114
 0  0  6  5  1  0  1  1  0  0  0  0  1  1  2  1  1  8  0  1   0      5.60
                                                                  0 -0.114
 0  0  0  0  0  0  0  0  0  0  0  0  0  0  0  6  0  0  0  0  23     -14.2
                                                                  0 -0.114
 0  0  5  9  0  0  0  0  3  0  0  4  7  1  0  0  0  0  0  0   0      32.7

Score: 213.675  Columns: 13  Sequences: 29

                *************
AP2C_HUMAN_9  4 KITDNVKYEEDCE 16 + 11.1
ARNT_HUMAN_2  7 KTGT.VK.KEG.Q 16 + 6.34
AXN1_HUMAN_8  8 KIIG..K.VEKVD 17 + 3.80
CEBPA_HUMAN_  8 PLV..IK.QEPRE 17 + 15.6
HDAC1_HUMAN_  7 KAKR.VK.TED.E 16 + 16.9
HDAC1_HUMAN_  7 EAKG.VK.EEV.K 16 + 11.8
HDAC4_HUMAN_  6 QAGVQVK.QEPIE 17 + 14.9
HSF1_HUMAN_2  7 PLVR.VK.EEP.P 16 + 17.7
LEF1_MOUSE_2  7 EMIP.FK.DEG.D 16 + 6.79
LEF1_MOUSE_2  6 IVTPQVK.QEH.P 16 + 11.5
MYB_HUMAN_50  8 QDV..IK.QES.D 16 + 12.7
MYB_HUMAN_52  6 PLLKKIK.QEV.E 16 + 14.5
NCOA2_HUMAN_  7 QPKS.IK.EEG.E 16 + 13.0
NCOA2_HUMAN_  8 EVT..IK.QEPVS 17 + 13.5
NCOA2_HUMAN_  4 KLIA.MK.TEK.E 13 + 11.3
P53_HUMAN_38  8 KLM..FK.TEG.P 16 + 11.9
PCNA_HUMAN_1 12 KDG..VKFS.A.S 20 + -4.79
PML_HUMAN_15  8 QWF..LK.HEARP 17 + 0.564
PRGR_HUMAN_3  7 PALK.IK.EEE.E 16 + 14.1
RGP1_MOUSE_5  6 IHMGLLK.SED.K 16 + 4.98
SALL1_HUMAN_  6 SLSSLIK.TEV.N 16 + 6.47
SATB2_HUMAN_  7 KYKK.IK.VERVE 17 + 12.0
SATB2_HUMAN_  6 PIPRAVK.PEPTN 17 + 4.38
SHS1_YEAST_4  6 QLGREIK.QEN.E 16 + 15.9
SHS1_YEAST_4  1 IRS..IK.TES.S  9 + 5.72
SP100_HUMAN_  7 RLVD.IK.KEK.P 16 + 12.5
SP3_HUMAN_55  7 ADIR.IK.EEE.P 16 + 13.0
TDG_HUMAN_32  7 KKMA.VK.EEKYD 17 + 11.0
VIE1_HCMVA_4  6 EDTVSVK.SEPVS 17 + 11.0

                KL RLIKFEEPVE
                    QV YQ  RP

 A  C  D  E  F  G  H  I  K  L  M  N  P  Q  R  S  T  V  W  Y Del Ins Score
 1  0  0  4  0  0  0  3  9  0  0  0  5  5  1  1  0  0  0  0   0      23.2
                                                                  0 -0.114
 4  0  4  0  0  0  1  3  1  8  1  0  1  0  1  0  1  2  1  1   0      0.246
                                                                  0 -0.114
 0  0  0  0  1  4  0  4  4  2  3  0  1  0  0  2  4  4  0  0   0      3.26
                                                                  0 -0.114
 2  0  2  0  0  3  0  0  3  0  0  0  2  0  5  2  1  2  0  0   7     -26.1
                                                                  0 -0.114
 1  0  0  1  0  0  0  0  1  2  0  1  0  2  0  1  0  0  0  0  20     -34.4
                                                                  0 -0.114
 0  0  0  0  2  0  0 12  0  2  1  0  0  0  0  0  0 11  0  0   1      45.7
                                                                  0 -0.114
 0  0  0  0  0  0  0  0 29  0  0  0  0  0  0  0  0  0  0  0   0      110.
                                                                  0 -0.114
 0  0  0  0  1  0  0  0  0  0  0  0  0  0  0  0  0  0  0  1  27     -18.4
                                                                  0 -0.114
 0  0  1  7  0  0  1  0  2  0  0  0  1  7  0  3  5  2  0  0   0      17.5
                                                                  0 -0.114
 0  0  0 28  0  0  0  0  0  0  0  0  0  0  0  0  0  0  0  0   1      95.0
                                                                  0 -0.114
 2  0  3  2  0  4  1  0  4  0  0  1  6  0  1  2  0  3  0  0   0      2.80
                                                                  0 -0.114
 0  1  0  0  0  0  0  1  0  0  0  0  0  0  2  0  1  4  0  1  19     -30.6
                                                                  0 -0.114
 0  0  4 10  0  0  0  0  2  0  0  2  6  1  0  4  0  0  0  0   0      26.5
