# Supplementary material for: Discovering Sequence Motifs with Arbitrary Insertions and Deletions
Source: PLoS Comput Biol. 2008 May 9;4(5):e1000071. doi: 10.1371/journal.pcbi.1000071 (PMC2323616; doi:10.1371/journal.pcbi.1000071)
Supplement: Dataset S3 — GLAM2 Motifs Made from ELM Sites (0.05 MB ZIP) [file pcbi.1000071.s004.zip › S3/MOD_TYR_ITAM.fas.glam2]

GLAM2: Gapped Local Alignment of Motifs
Version 431:531M

glam2 -q 1e99 -r 10 -n 100000 -z 0 -D 0.1 -E 2 -I 0.02 -J 1 p elm-sites-10-fasta-6/MOD_TYR_ITAM.fas
Sequences: 6
Greatest sequence length: 43
Residue counts: A=11 C=1 D=28 E=19 F=0 G=19 H=5 I=5 K=13 L=22 M=6 N=15 P=10 Q=14 R=12 S=8 T=15 V=3 W=1 Y=15 x=0

Score: 62.2155  Columns: 18  Sequences: 6

                ********.....**********
CD3G_HUMAN_1 11 DQLYQPLK.....DREDDQYSHL 28 + 19.0
CD3Z_HUMAN_1 11 EGLYNELQK....DKMAEAYSEI 29 + 17.7
CD3Z_HUMAN_1  7 DGLYQGLS.....TATKDTYDAL 24 + 21.0
CD79A_HUMAN_ 11 ENLYEGLNL....DDCS.MYEDI 28 + 22.3
CD79B_HUMAN_ 11 DHTYEGLDI....DQTA.TYEDI 28 + 22.1
FCG2A_HUMAN_ 11 DGGYMTLNPRAPTDDDKNIYLTL 33 + 6.73

                DGLYEGLN     DDTADTYEDI
                E   Q           KE  S L
                                 N     

 A  C  D  E  F  G  H  I  K  L  M  N  P  Q  R  S  T  V  W  Y Del Ins Score
 0  0  4  2  0  0  0  0  0  0  0  0  0  0  0  0  0  0  0  0   0      10.5
                                                                  0 -0.0703
 0  0  0  0  0  3  1  0  0  0  0  1  0  1  0  0  0  0  0  0   0      1.71
                                                                  0 -0.0703
 0  0  0  0  0  1  0  0  0  4  0  0  0  0  0  0  1  0  0  0   0      1.19
                                                                  0 -0.0703
 0  0  0  0  0  0  0  0  0  0  0  0  0  0  0  0  0  0  0  6   0      21.4
                                                                  0 -0.0703
 0  0  0  2  0  0  0  0  0  0  1  1  0  2  0  0  0  0  0  0   0      1.34
                                                                  0 -0.0703
 0  0  0  1  0  3  0  0  0  0  0  0  1  0  0  0  1  0  0  0   0      0.129
                                                                  0 -0.0703
 0  0  0  0  0  0  0  0  0  6  0  0  0  0  0  0  0  0  0  0   0      13.5
                                                                  0 -0.0703
 0  0  1  0  0  0  0  0  1  0  0  2  0  1  0  1  0  0  0  0   0      1.35
                                                                  8 -20.2
 0  0  5  0  0  0  0  0  0  0  0  0  0  0  0  0  1  0  0  0   0      10.2
                                                                  0 -0.0703
 1  0  2  0  0  0  0  0  1  0  0  0  0  1  1  0  0  0  0  0   0      0.698
                                                                  0 -0.0703
 0  1  1  1  0  0  0  0  0  0  1  0  0  0  0  0  2  0  0  0   0     -2.87
                                                                  0 -0.0703
 2  0  1  0  0  0  0  0  2  0  0  0  0  0  0  1  0  0  0  0   0      0.840
                                                                  0 -0.0703
 0  0  2  1  0  0  0  0  0  0  0  1  0  0  0  0  0  0  0  0   2     -6.01
                                                                  0 -0.0703
 1  0  0  0  0  0  0  1  0  0  1  0  0  1  0  0  2  0  0  0   0     -1.20
                                                                  0 -0.0703
 0  0  0  0  0  0  0  0  0  0  0  0  0  0  0  0  0  0  0  6   0      21.4
                                                                  0 -0.0703
 0  0  1  2  0  0  0  0  0  1  0  0  0  0  0  2  0  0  0  0   0     -0.262
                                                                  0 -0.0703
 1  0  2  1  0  0  1  0  0  0  0  0  0  0  0  0  1  0  0  0   0      0.0341
                                                                  0 -0.0703
 0  0  0  0  0  0  0  3  0  3  0  0  0  0  0  0  0  0  0  0   0      9.54

Score: 62.2155  Columns: 18  Sequences: 6

                ********.....**********
CD3G_HUMAN_1 11 DQLYQPLK.....DREDDQYSHL 28 + 19.0
CD3Z_HUMAN_1 11 EGLYNELQK....DKMAEAYSEI 29 + 17.7
CD3Z_HUMAN_1  7 DGLYQGLS.....TATKDTYDAL 24 + 21.0
CD79A_HUMAN_ 11 ENLYEGLNL....DDCS.MYEDI 28 + 22.3
CD79B_HUMAN_ 11 DHTYEGLDI....DQTA.TYEDI 28 + 22.1
FCG2A_HUMAN_ 11 DGGYMTLNPRAPTDDDKNIYLTL 33 + 6.73

                DGLYEGLN     DDTADTYEDI
                E   Q           KE  S L
                                 N     

 A  C  D  E  F  G  H  I  K  L  M  N  P  Q  R  S  T  V  W  Y Del Ins Score
 0  0  4  2  0  0  0  0  0  0  0  0  0  0  0  0  0  0  0  0   0      10.5
                                                                  0 -0.0703
 0  0  0  0  0  3  1  0  0  0  0  1  0  1  0  0  0  0  0  0   0      1.71
                                                                  0 -0.0703
 0  0  0  0  0  1  0  0  0  4  0  0  0  0  0  0  1  0  0  0   0      1.19
                                                                  0 -0.0703
 0  0  0  0  0  0  0  0  0  0  0  0  0  0  0  0  0  0  0  6   0      21.4
                                                                  0 -0.0703
 0  0  0  2  0  0  0  0  0  0  1  1  0  2  0  0  0  0  0  0   0      1.34
                                                                  0 -0.0703
 0  0  0  1  0  3  0  0  0  0  0  0  1  0  0  0  1  0  0  0   0      0.129
                                                                  0 -0.0703
 0  0  0  0  0  0  0  0  0  6  0  0  0  0  0  0  0  0  0  0   0      13.5
                                                                  0 -0.0703
 0  0  1  0  0  0  0  0  1  0  0  2  0  1  0  1  0  0  0  0   0      1.35
                                                                  8 -20.2
 0  0  5  0  0  0  0  0  0  0  0  0  0  0  0  0  1  0  0  0   0      10.2
                                                                  0 -0.0703
 1  0  2  0  0  0  0  0  1  0  0  0  0  1  1  0  0  0  0  0   0      0.698
                                                                  0 -0.0703
 0  1  1  1  0  0  0  0  0  0  1  0  0  0  0  0  2  0  0  0   0     -2.87
                                                                  0 -0.0703
 2  0  1  0  0  0  0  0  2  0  0  0  0  0  0  1  0  0  0  0   0      0.840
                                                                  0 -0.0703
 0  0  2  1  0  0  0  0  0  0  0  1  0  0  0  0  0  0  0  0   2     -6.01
                                                                  0 -0.0703
 1  0  0  0  0  0  0  1  0  0  1  0  0  1  0  0  2  0  0  0   0     -1.20
                                                                  0 -0.0703
 0  0  0  0  0  0  0  0  0  0  0  0  0  0  0  0  0  0  0  6   0      21.4
                                                                  0 -0.0703
 0  0  1  2  0  0  0  0  0  1  0  0  0  0  0  2  0  0  0  0   0     -0.262
                                                                  0 -0.0703
 1  0  2  1  0  0  1  0  0  0  0  0  0  0  0  0  1  0  0  0   0      0.0341
                                                                  0 -0.0703
 0  0  0  0  0  0  0  3  0  3  0  0  0  0  0  0  0  0  0  0   0      9.54

Score: 62.2155  Columns: 18  Sequences: 6

                ********.....**********
CD3G_HUMAN_1 11 DQLYQPLK.....DREDDQYSHL 28 + 19.0
CD3Z_HUMAN_1 11 EGLYNELQK....DKMAEAYSEI 29 + 17.7
CD3Z_HUMAN_1  7 DGLYQGLS.....TATKDTYDAL 24 + 21.0
CD79A_HUMAN_ 11 ENLYEGLNL....DDCS.MYEDI 28 + 22.3
CD79B_HUMAN_ 11 DHTYEGLDI....DQTA.TYEDI 28 + 22.1
FCG2A_HUMAN_ 11 DGGYMTLNPRAPTDDDKNIYLTL 33 + 6.73

                DGLYEGLN     DDTADTYEDI
                E   Q           KE  S L
                                 N     

 A  C  D  E  F  G  H  I  K  L  M  N  P  Q  R  S  T  V  W  Y Del Ins Score
 0  0  4  2  0  0  0  0  0  0  0  0  0  0  0  0  0  0  0  0   0      10.5
                                                                  0 -0.0703
 0  0  0  0  0  3  1  0  0  0  0  1  0  1  0  0  0  0  0  0   0      1.71
                                                                  0 -0.0703
 0  0  0  0  0  1  0  0  0  4  0  0  0  0  0  0  1  0  0  0   0      1.19
                                                                  0 -0.0703
 0  0  0  0  0  0  0  0  0  0  0  0  0  0  0  0  0  0  0  6   0      21.4
                                                                  0 -0.0703
 0  0  0  2  0  0  0  0  0  0  1  1  0  2  0  0  0  0  0  0   0      1.34
                                                                  0 -0.0703
 0  0  0  1  0  3  0  0  0  0  0  0  1  0  0  0  1  0  0  0   0      0.129
                                                                  0 -0.0703
 0  0  0  0  0  0  0  0  0  6  0  0  0  0  0  0  0  0  0  0   0      13.5
                                                                  0 -0.0703
 0  0  1  0  0  0  0  0  1  0  0  2  0  1  0  1  0  0  0  0   0      1.35
                                                                  8 -20.2
 0  0  5  0  0  0  0  0  0  0  0  0  0  0  0  0  1  0  0  0   0      10.2
                                                                  0 -0.0703
 1  0  2  0  0  0  0  0  1  0  0  0  0  1  1  0  0  0  0  0   0      0.698
                                                                  0 -0.0703
 0  1  1  1  0  0  0  0  0  0  1  0  0  0  0  0  2  0  0  0   0     -2.87
                                                                  0 -0.0703
 2  0  1  0  0  0  0  0  2  0  0  0  0  0  0  1  0  0  0  0   0      0.840
                                                                  0 -0.0703
 0  0  2  1  0  0  0  0  0  0  0  1  0  0  0  0  0  0  0  0   2     -6.01
                                                                  0 -0.0703
 1  0  0  0  0  0  0  1  0  0  1  0  0  1  0  0  2  0  0  0   0     -1.20
                                                                  0 -0.0703
 0  0  0  0  0  0  0  0  0  0  0  0  0  0  0  0  0  0  0  6   0      21.4
                                                                  0 -0.0703
 0  0  1  2  0  0  0  0  0  1  0  0  0  0  0  2  0  0  0  0   0     -0.262
                                                                  0 -0.0703
 1  0  2  1  0  0  1  0  0  0  0  0  0  0  0  0  1  0  0  0   0      0.0341
                                                                  0 -0.0703
 0  0  0  0  0  0  0  3  0  3  0  0  0  0  0  0  0  0  0  0   0      9.54

Score: 62.2155  Columns: 18  Sequences: 6

                ********.....**********
CD3G_HUMAN_1 11 DQLYQPLK.....DREDDQYSHL 28 + 19.0
CD3Z_HUMAN_1 11 EGLYNELQK....DKMAEAYSEI 29 + 17.7
CD3Z_HUMAN_1  7 DGLYQGLS.....TATKDTYDAL 24 + 21.0
CD79A_HUMAN_ 11 ENLYEGLNL....DDCS.MYEDI 28 + 22.3
CD79B_HUMAN_ 11 DHTYEGLDI....DQTA.TYEDI 28 + 22.1
FCG2A_HUMAN_ 11 DGGYMTLNPRAPTDDDKNIYLTL 33 + 6.73

                DGLYEGLN     DDTADTYEDI
                E   Q           KE  S L
                                 N     

 A  C  D  E  F  G  H  I  K  L  M  N  P  Q  R  S  T  V  W  Y Del Ins Score
 0  0  4  2  0  0  0  0  0  0  0  0  0  0  0  0  0  0  0  0   0      10.5
                                                                  0 -0.0703
 0  0  0  0  0  3  1  0  0  0  0  1  0  1  0  0  0  0  0  0   0      1.71
                                                                  0 -0.0703
 0  0  0  0  0  1  0  0  0  4  0  0  0  0  0  0  1  0  0  0   0      1.19
                                                                  0 -0.0703
 0  0  0  0  0  0  0  0  0  0  0  0  0  0  0  0  0  0  0  6   0      21.4
                                                                  0 -0.0703
 0  0  0  2  0  0  0  0  0  0  1  1  0  2  0  0  0  0  0  0   0      1.34
                                                                  0 -0.0703
 0  0  0  1  0  3  0  0  0  0  0  0  1  0  0  0  1  0  0  0   0      0.129
                                                                  0 -0.0703
 0  0  0  0  0  0  0  0  0  6  0  0  0  0  0  0  0  0  0  0   0      13.5
                                                                  0 -0.0703
 0  0  1  0  0  0  0  0  1  0  0  2  0  1  0  1  0  0  0  0   0      1.35
                                                                  8 -20.2
 0  0  5  0  0  0  0  0  0  0  0  0  0  0  0  0  1  0  0  0   0      10.2
                                                                  0 -0.0703
 1  0  2  0  0  0  0  0  1  0  0  0  0  1  1  0  0  0  0  0   0      0.698
                                                                  0 -0.0703
 0  1  1  1  0  0  0  0  0  0  1  0  0  0  0  0  2  0  0  0   0     -2.87
                                                                  0 -0.0703
 2  0  1  0  0  0  0  0  2  0  0  0  0  0  0  1  0  0  0  0   0      0.840
                                                                  0 -0.0703
 0  0  2  1  0  0  0  0  0  0  0  1  0  0  0  0  0  0  0  0   2     -6.01
                                                                  0 -0.0703
 1  0  0  0  0  0  0  1  0  0  1  0  0  1  0  0  2  0  0  0   0     -1.20
                                                                  0 -0.0703
 0  0  0  0  0  0  0  0  0  0  0  0  0  0  0  0  0  0  0  6   0      21.4
                                                                  0 -0.0703
 0  0  1  2  0  0  0  0  0  1  0  0  0  0  0  2  0  0  0  0   0     -0.262
                                                                  0 -0.0703
 1  0  2  1  0  0  1  0  0  0  0  0  0  0  0  0  1  0  0  0   0      0.0341
                                                                  0 -0.0703
 0  0  0  0  0  0  0  3  0  3  0  0  0  0  0  0  0  0  0  0   0      9.54

Score: 62.2155  Columns: 18  Sequences: 6

                ********.....**********
CD3G_HUMAN_1 11 DQLYQPLK.....DREDDQYSHL 28 + 19.0
CD3Z_HUMAN_1 11 EGLYNELQK....DKMAEAYSEI 29 + 17.7
CD3Z_HUMAN_1  7 DGLYQGLS.....TATKDTYDAL 24 + 21.0
CD79A_HUMAN_ 11 ENLYEGLNL....DDCS.MYEDI 28 + 22.3
CD79B_HUMAN_ 11 DHTYEGLDI....DQTA.TYEDI 28 + 22.1
FCG2A_HUMAN_ 11 DGGYMTLNPRAPTDDDKNIYLTL 33 + 6.73

                DGLYEGLN     DDTADTYEDI
                E   Q           KE  S L
                                 N     

 A  C  D  E  F  G  H  I  K  L  M  N  P  Q  R  S  T  V  W  Y Del Ins Score
 0  0  4  2  0  0  0  0  0  0  0  0  0  0  0  0  0  0  0  0   0      10.5
                                                                  0 -0.0703
 0  0  0  0  0  3  1  0  0  0  0  1  0  1  0  0  0  0  0  0   0      1.71
                                                                  0 -0.0703
 0  0  0  0  0  1  0  0  0  4  0  0  0  0  0  0  1  0  0  0   0      1.19
                                                                  0 -0.0703
 0  0  0  0  0  0  0  0  0  0  0  0  0  0  0  0  0  0  0  6   0      21.4
                                                                  0 -0.0703
 0  0  0  2  0  0  0  0  0  0  1  1  0  2  0  0  0  0  0  0   0      1.34
                                                                  0 -0.0703
 0  0  0  1  0  3  0  0  0  0  0  0  1  0  0  0  1  0  0  0   0      0.129
                                                                  0 -0.0703
 0  0  0  0  0  0  0  0  0  6  0  0  0  0  0  0  0  0  0  0   0      13.5
                                                                  0 -0.0703
 0  0  1  0  0  0  0  0  1  0  0  2  0  1  0  1  0  0  0  0   0      1.35
                                                                  8 -20.2
 0  0  5  0  0  0  0  0  0  0  0  0  0  0  0  0  1  0  0  0   0      10.2
                                                                  0 -0.0703
 1  0  2  0  0  0  0  0  1  0  0  0  0  1  1  0  0  0  0  0   0      0.698
                                                                  0 -0.0703
 0  1  1  1  0  0  0  0  0  0  1  0  0  0  0  0  2  0  0  0   0     -2.87
                                                                  0 -0.0703
 2  0  1  0  0  0  0  0  2  0  0  0  0  0  0  1  0  0  0  0   0      0.840
                                                                  0 -0.0703
 0  0  2  1  0  0  0  0  0  0  0  1  0  0  0  0  0  0  0  0   2     -6.01
                                                                  0 -0.0703
 1  0  0  0  0  0  0  1  0  0  1  0  0  1  0  0  2  0  0  0   0     -1.20
                                                                  0 -0.0703
 0  0  0  0  0  0  0  0  0  0  0  0  0  0  0  0  0  0  0  6   0      21.4
                                                                  0 -0.0703
 0  0  1  2  0  0  0  0  0  1  0  0  0  0  0  2  0  0  0  0   0     -0.262
                                                                  0 -0.0703
 1  0  2  1  0  0  1  0  0  0  0  0  0  0  0  0  1  0  0  0   0      0.0341
                                                                  0 -0.0703
 0  0  0  0  0  0  0  3  0  3  0  0  0  0  0  0  0  0  0  0   0      9.54

Score: 62.2155  Columns: 18  Sequences: 6

                ********.....**********
CD3G_HUMAN_1 11 DQLYQPLK.....DREDDQYSHL 28 + 19.0
CD3Z_HUMAN_1 11 EGLYNELQK....DKMAEAYSEI 29 + 17.7
CD3Z_HUMAN_1  7 DGLYQGLS.....TATKDTYDAL 24 + 21.0
CD79A_HUMAN_ 11 ENLYEGLNL....DDCS.MYEDI 28 + 22.3
CD79B_HUMAN_ 11 DHTYEGLDI....DQTA.TYEDI 28 + 22.1
FCG2A_HUMAN_ 11 DGGYMTLNPRAPTDDDKNIYLTL 33 + 6.73

                DGLYEGLN     DDTADTYEDI
                E   Q           KE  S L
                                 N     

 A  C  D  E  F  G  H  I  K  L  M  N  P  Q  R  S  T  V  W  Y Del Ins Score
 0  0  4  2  0  0  0  0  0  0  0  0  0  0  0  0  0  0  0  0   0      10.5
                                                                  0 -0.0703
 0  0  0  0  0  3  1  0  0  0  0  1  0  1  0  0  0  0  0  0   0      1.71
                                                                  0 -0.0703
 0  0  0  0  0  1  0  0  0  4  0  0  0  0  0  0  1  0  0  0   0      1.19
                                                                  0 -0.0703
 0  0  0  0  0  0  0  0  0  0  0  0  0  0  0  0  0  0  0  6   0      21.4
                                                                  0 -0.0703
 0  0  0  2  0  0  0  0  0  0  1  1  0  2  0  0  0  0  0  0   0      1.34
                                                                  0 -0.0703
 0  0  0  1  0  3  0  0  0  0  0  0  1  0  0  0  1  0  0  0   0      0.129
                                                                  0 -0.0703
 0  0  0  0  0  0  0  0  0  6  0  0  0  0  0  0  0  0  0  0   0      13.5
                                                                  0 -0.0703
 0  0  1  0  0  0  0  0  1  0  0  2  0  1  0  1  0  0  0  0   0      1.35
                                                                  8 -20.2
 0  0  5  0  0  0  0  0  0  0  0  0  0  0  0  0  1  0  0  0   0      10.2
                                                                  0 -0.0703
 1  0  2  0  0  0  0  0  1  0  0  0  0  1  1  0  0  0  0  0   0      0.698
                                                                  0 -0.0703
 0  1  1  1  0  0  0  0  0  0  1  0  0  0  0  0  2  0  0  0   0     -2.87
                                                                  0 -0.0703
 2  0  1  0  0  0  0  0  2  0  0  0  0  0  0  1  0  0  0  0   0      0.840
                                                                  0 -0.0703
 0  0  2  1  0  0  0  0  0  0  0  1  0  0  0  0  0  0  0  0   2     -6.01
                                                                  0 -0.0703
 1  0  0  0  0  0  0  1  0  0  1  0  0  1  0  0  2  0  0  0   0     -1.20
                                                                  0 -0.0703
 0  0  0  0  0  0  0  0  0  0  0  0  0  0  0  0  0  0  0  6   0      21.4
                                                                  0 -0.0703
 0  0  1  2  0  0  0  0  0  1  0  0  0  0  0  2  0  0  0  0   0     -0.262
                                                                  0 -0.0703
 1  0  2  1  0  0  1  0  0  0  0  0  0  0  0  0  1  0  0  0   0      0.0341
                                                                  0 -0.0703
 0  0  0  0  0  0  0  3  0  3  0  0  0  0  0  0  0  0  0  0   0      9.54

Score: 62.2155  Columns: 18  Sequences: 6

                ********.....**********
CD3G_HUMAN_1 11 DQLYQPLK.....DREDDQYSHL 28 + 19.0
CD3Z_HUMAN_1 11 EGLYNELQK....DKMAEAYSEI 29 + 17.7
CD3Z_HUMAN_1  7 DGLYQGLS.....TATKDTYDAL 24 + 21.0
CD79A_HUMAN_ 11 ENLYEGLNL....DDCS.MYEDI 28 + 22.3
CD79B_HUMAN_ 11 DHTYEGLDI....DQTA.TYEDI 28 + 22.1
FCG2A_HUMAN_ 11 DGGYMTLNPRAPTDDDKNIYLTL 33 + 6.73

                DGLYEGLN     DDTADTYEDI
                E   Q           KE  S L
                                 N     

 A  C  D  E  F  G  H  I  K  L  M  N  P  Q  R  S  T  V  W  Y Del Ins Score
 0  0  4  2  0  0  0  0  0  0  0  0  0  0  0  0  0  0  0  0   0      10.5
                                                                  0 -0.0703
 0  0  0  0  0  3  1  0  0  0  0  1  0  1  0  0  0  0  0  0   0      1.71
                                                                  0 -0.0703
 0  0  0  0  0  1  0  0  0  4  0  0  0  0  0  0  1  0  0  0   0      1.19
                                                                  0 -0.0703
 0  0  0  0  0  0  0  0  0  0  0  0  0  0  0  0  0  0  0  6   0      21.4
                                                                  0 -0.0703
 0  0  0  2  0  0  0  0  0  0  1  1  0  2  0  0  0  0  0  0   0      1.34
                                                                  0 -0.0703
 0  0  0  1  0  3  0  0  0  0  0  0  1  0  0  0  1  0  0  0   0      0.129
                                                                  0 -0.0703
 0  0  0  0  0  0  0  0  0  6  0  0  0  0  0  0  0  0  0  0   0      13.5
                                                                  0 -0.0703
 0  0  1  0  0  0  0  0  1  0  0  2  0  1  0  1  0  0  0  0   0      1.35
                                                                  8 -20.2
 0  0  5  0  0  0  0  0  0  0  0  0  0  0  0  0  1  0  0  0   0      10.2
                                                                  0 -0.0703
 1  0  2  0  0  0  0  0  1  0  0  0  0  1  1  0  0  0  0  0   0      0.698
                                                                  0 -0.0703
 0  1  1  1  0  0  0  0  0  0  1  0  0  0  0  0  2  0  0  0   0     -2.87
                                                                  0 -0.0703
 2  0  1  0  0  0  0  0  2  0  0  0  0  0  0  1  0  0  0  0   0      0.840
                                                                  0 -0.0703
 0  0  2  1  0  0  0  0  0  0  0  1  0  0  0  0  0  0  0  0   2     -6.01
                                                                  0 -0.0703
 1  0  0  0  0  0  0  1  0  0  1  0  0  1  0  0  2  0  0  0   0     -1.20
                                                                  0 -0.0703
 0  0  0  0  0  0  0  0  0  0  0  0  0  0  0  0  0  0  0  6   0      21.4
                                                                  0 -0.0703
 0  0  1  2  0  0  0  0  0  1  0  0  0  0  0  2  0  0  0  0   0     -0.262
                                                                  0 -0.0703
 1  0  2  1  0  0  1  0  0  0  0  0  0  0  0  0  1  0  0  0   0      0.0341
                                                                  0 -0.0703
 0  0  0  0  0  0  0  3  0  3  0  0  0  0  0  0  0  0  0  0   0      9.54

Score: 62.2155  Columns: 18  Sequences: 6

                ********.....**********
CD3G_HUMAN_1 11 DQLYQPLK.....DREDDQYSHL 28 + 19.0
CD3Z_HUMAN_1 11 EGLYNELQK....DKMAEAYSEI 29 + 17.7
CD3Z_HUMAN_1  7 DGLYQGLS.....TATKDTYDAL 24 + 21.0
CD79A_HUMAN_ 11 ENLYEGLNL....DDCS.MYEDI 28 + 22.3
CD79B_HUMAN_ 11 DHTYEGLDI....DQTA.TYEDI 28 + 22.1
FCG2A_HUMAN_ 11 DGGYMTLNPRAPTDDDKNIYLTL 33 + 6.73

                DGLYEGLN     DDTADTYEDI
                E   Q           KE  S L
                                 N     

 A  C  D  E  F  G  H  I  K  L  M  N  P  Q  R  S  T  V  W  Y Del Ins Score
 0  0  4  2  0  0  0  0  0  0  0  0  0  0  0  0  0  0  0  0   0      10.5
                                                                  0 -0.0703
 0  0  0  0  0  3  1  0  0  0  0  1  0  1  0  0  0  0  0  0   0      1.71
                                                                  0 -0.0703
 0  0  0  0  0  1  0  0  0  4  0  0  0  0  0  0  1  0  0  0   0      1.19
                                                                  0 -0.0703
 0  0  0  0  0  0  0  0  0  0  0  0  0  0  0  0  0  0  0  6   0      21.4
                                                                  0 -0.0703
 0  0  0  2  0  0  0  0  0  0  1  1  0  2  0  0  0  0  0  0   0      1.34
                                                                  0 -0.0703
 0  0  0  1  0  3  0  0  0  0  0  0  1  0  0  0  1  0  0  0   0      0.129
                                                                  0 -0.0703
 0  0  0  0  0  0  0  0  0  6  0  0  0  0  0  0  0  0  0  0   0      13.5
                                                                  0 -0.0703
 0  0  1  0  0  0  0  0  1  0  0  2  0  1  0  1  0  0  0  0   0      1.35
                                                                  8 -20.2
 0  0  5  0  0  0  0  0  0  0  0  0  0  0  0  0  1  0  0  0   0      10.2
                                                                  0 -0.0703
 1  0  2  0  0  0  0  0  1  0  0  0  0  1  1  0  0  0  0  0   0      0.698
                                                                  0 -0.0703
 0  1  1  1  0  0  0  0  0  0  1  0  0  0  0  0  2  0  0  0   0     -2.87
                                                                  0 -0.0703
 2  0  1  0  0  0  0  0  2  0  0  0  0  0  0  1  0  0  0  0   0      0.840
                                                                  0 -0.0703
 0  0  2  1  0  0  0  0  0  0  0  1  0  0  0  0  0  0  0  0   2     -6.01
                                                                  0 -0.0703
 1  0  0  0  0  0  0  1  0  0  1  0  0  1  0  0  2  0  0  0   0     -1.20
                                                                  0 -0.0703
 0  0  0  0  0  0  0  0  0  0  0  0  0  0  0  0  0  0  0  6   0      21.4
                                                                  0 -0.0703
 0  0  1  2  0  0  0  0  0  1  0  0  0  0  0  2  0  0  0  0   0     -0.262
                                                                  0 -0.0703
 1  0  2  1  0  0  1  0  0  0  0  0  0  0  0  0  1  0  0  0   0      0.0341
                                                                  0 -0.0703
 0  0  0  0  0  0  0  3  0  3  0  0  0  0  0  0  0  0  0  0   0      9.54

Score: 62.0590  Columns: 18  Sequences: 6

                ***********.*******
CD3G_HUMAN_1 11 DQLYQPLKDRE.DDQYSHL 28 + 17.8
CD3Z_HUMAN_1 11 EGLYNELQKDKMAEAYSEI 29 + 15.2
CD3Z_HUMAN_1  7 DGLYQGLSTAT.KDTYDAL 24 + 20.4
CD79A_HUMAN_ 11 ENLYEGLNLDD.CSMYEDI 28 + 20.7
CD79B_HUMAN_ 11 DHTYEGLDIDQ.TATYEDI 28 + 22.3
FCG2A_HUMAN_ 11 DGGYMTLNPRAPTDDDKNI 29 + 4.06

                DGLYEGLN D  TDTYEDI
                E   Q    R      S L

 A  C  D  E  F  G  H  I  K  L  M  N  P  Q  R  S  T  V  W  Y Del Ins Score
 0  0  4  2  0  0  0  0  0  0  0  0  0  0  0  0  0  0  0  0   0      10.5
                                                                  0 -0.0703
 0  0  0  0  0  3  1  0  0  0  0  1  0  1  0  0  0  0  0  0   0      1.71
                                                                  0 -0.0703
 0  0  0  0  0  1  0  0  0  4  0  0  0  0  0  0  1  0  0  0   0      1.19
                                                                  0 -0.0703
 0  0  0  0  0  0  0  0  0  0  0  0  0  0  0  0  0  0  0  6   0      21.4
                                                                  0 -0.0703
 0  0  0  2  0  0  0  0  0  0  1  1  0  2  0  0  0  0  0  0   0      1.34
                                                                  0 -0.0703
 0  0  0  1  0  3  0  0  0  0  0  0  1  0  0  0  1  0  0  0   0      0.129
                                                                  0 -0.0703
 0  0  0  0  0  0  0  0  0  6  0  0  0  0  0  0  0  0  0  0   0      13.5
                                                                  0 -0.0703
 0  0  1  0  0  0  0  0  1  0  0  2  0  1  0  1  0  0  0  0   0      1.35
                                                                  0 -0.0703
 0  0  1  0  0  0  0  1  1  1  0  0  1  0  0  0  1  0  0  0   0     -4.58
                                                                  0 -0.0703
 1  0  3  0  0  0  0  0  0  0  0  0  0  0  2  0  0  0  0  0   0      3.61
                                                                  0 -0.0703
 1  0  1  1  0  0  0  0  1  0  0  0  0  1  0  0  1  0  0  0   0     -0.462
                                                                  2 -11.5
 1  1  1  0  0  0  0  0  1  0  0  0  0  0  0  0  2  0  0  0   0     -2.36
                                                                  0 -0.0703
 1  0  3  1  0  0  0  0  0  0  0  0  0  0  0  1  0  0  0  0   0      3.07
                                                                  0 -0.0703
 1  0  1  0  0  0  0  0  0  0  1  0  0  1  0  0  2  0  0  0   0     -1.80
                                                                  0 -0.0703
 0  0  1  0  0  0  0  0  0  0  0  0  0  0  0  0  0  0  0  5   0      12.3
                                                                  0 -0.0703
 0  0  1  2  0  0  0  0  1  0  0  0  0  0  0  2  0  0  0  0   0      2.28
                                                                  0 -0.0703
 1  0  2  1  0  0  1  0  0  0  0  1  0  0  0  0  0  0  0  0   0      0.908
                                                                  0 -0.0703
 0  0  0  0  0  0  0  4  0  2  0  0  0  0  0  0  0  0  0  0   0      10.5

Score: 62.0590  Columns: 18  Sequences: 6

                ***********.*******
CD3G_HUMAN_1 11 DQLYQPLKDRE.DDQYSHL 28 + 17.8
CD3Z_HUMAN_1 11 EGLYNELQKDKMAEAYSEI 29 + 15.2
CD3Z_HUMAN_1  7 DGLYQGLSTAT.KDTYDAL 24 + 20.4
CD79A_HUMAN_ 11 ENLYEGLNLDD.CSMYEDI 28 + 20.7
CD79B_HUMAN_ 11 DHTYEGLDIDQ.TATYEDI 28 + 22.3
FCG2A_HUMAN_ 11 DGGYMTLNPRAPTDDDKNI 29 + 4.06

                DGLYEGLN D  TDTYEDI
                E   Q    R      S L

 A  C  D  E  F  G  H  I  K  L  M  N  P  Q  R  S  T  V  W  Y Del Ins Score
 0  0  4  2  0  0  0  0  0  0  0  0  0  0  0  0  0  0  0  0   0      10.5
                                                                  0 -0.0703
 0  0  0  0  0  3  1  0  0  0  0  1  0  1  0  0  0  0  0  0   0      1.71
                                                                  0 -0.0703
 0  0  0  0  0  1  0  0  0  4  0  0  0  0  0  0  1  0  0  0   0      1.19
                                                                  0 -0.0703
 0  0  0  0  0  0  0  0  0  0  0  0  0  0  0  0  0  0  0  6   0      21.4
                                                                  0 -0.0703
 0  0  0  2  0  0  0  0  0  0  1  1  0  2  0  0  0  0  0  0   0      1.34
                                                                  0 -0.0703
 0  0  0  1  0  3  0  0  0  0  0  0  1  0  0  0  1  0  0  0   0      0.129
                                                                  0 -0.0703
 0  0  0  0  0  0  0  0  0  6  0  0  0  0  0  0  0  0  0  0   0      13.5
                                                                  0 -0.0703
 0  0  1  0  0  0  0  0  1  0  0  2  0  1  0  1  0  0  0  0   0      1.35
                                                                  0 -0.0703
 0  0  1  0  0  0  0  1  1  1  0  0  1  0  0  0  1  0  0  0   0     -4.58
                                                                  0 -0.0703
 1  0  3  0  0  0  0  0  0  0  0  0  0  0  2  0  0  0  0  0   0      3.61
                                                                  0 -0.0703
 1  0  1  1  0  0  0  0  1  0  0  0  0  1  0  0  1  0  0  0   0     -0.462
                                                                  2 -11.5
 1  1  1  0  0  0  0  0  1  0  0  0  0  0  0  0  2  0  0  0   0     -2.36
                                                                  0 -0.0703
 1  0  3  1  0  0  0  0  0  0  0  0  0  0  0  1  0  0  0  0   0      3.07
                                                                  0 -0.0703
 1  0  1  0  0  0  0  0  0  0  1  0  0  1  0  0  2  0  0  0   0     -1.80
                                                                  0 -0.0703
 0  0  1  0  0  0  0  0  0  0  0  0  0  0  0  0  0  0  0  5   0      12.3
                                                                  0 -0.0703
 0  0  1  2  0  0  0  0  1  0  0  0  0  0  0  2  0  0  0  0   0      2.28
                                                                  0 -0.0703
 1  0  2  1  0  0  1  0  0  0  0  1  0  0  0  0  0  0  0  0   0      0.908
                                                                  0 -0.0703
 0  0  0  0  0  0  0  4  0  2  0  0  0  0  0  0  0  0  0  0   0      10.5
