# Supplementary material for: Discovering Sequence Motifs with Arbitrary Insertions and Deletions
Source: PLoS Comput Biol. 2008 May 9;4(5):e1000071. doi: 10.1371/journal.pcbi.1000071 (PMC2323616; doi:10.1371/journal.pcbi.1000071)
Supplement: Dataset S3 — GLAM2 Motifs Made from ELM Sites (0.05 MB ZIP) [file pcbi.1000071.s004.zip › S3/MOD_TYR_ITIM.fas.glam2]

GLAM2: Gapped Local Alignment of Motifs
Version 431:531M

glam2 -q 1e99 -r 10 -n 100000 -z 0 -D 0.1 -E 2 -I 0.02 -J 1 p elm-sites-10-fasta-6/MOD_TYR_ITIM.fas
Sequences: 3
Greatest sequence length: 26
Residue counts: A=8 C=1 D=6 E=11 F=2 G=0 H=2 I=5 K=5 L=7 M=0 N=2 P=2 Q=9 R=1 S=5 T=7 V=2 W=0 Y=3 x=0

Score: 25.7204  Columns: 11  Sequences: 3

                ***********
FCGR2_MOUSE_  8 ENTITYSLLKH 18 + 12.5
KI3L2_HUMAN_  8 PQEVTYAQLDH 18 + 17.8
NKG2A_HUMAN_  8 EQEITYAELNL 18 + 17.0

                EQEITYAELDH
                PNTV  SL KL
                       Q N 

 A  C  D  E  F  G  H  I  K  L  M  N  P  Q  R  S  T  V  W  Y Del Ins Score
 0  0  0  2  0  0  0  0  0  0  0  0  1  0  0  0  0  0  0  0   0      0.961
                                                                  0 -0.0525
 0  0  0  0  0  0  0  0  0  0  0  1  0  2  0  0  0  0  0  0   0      1.40
                                                                  0 -0.0525
 0  0  0  2  0  0  0  0  0  0  0  0  0  0  0  0  1  0  0  0   0      1.13
                                                                  0 -0.0525
 0  0  0  0  0  0  0  2  0  0  0  0  0  0  0  0  0  1  0  0   0      3.86
                                                                  0 -0.0525
 0  0  0  0  0  0  0  0  0  0  0  0  0  0  0  0  3  0  0  0   0      4.98
                                                                  0 -0.0525
 0  0  0  0  0  0  0  0  0  0  0  0  0  0  0  0  0  0  0  3   0      7.52
                                                                  0 -0.0525
 2  0  0  0  0  0  0  0  0  0  0  0  0  0  0  1  0  0  0  0   0      1.54
                                                                  0 -0.0525
 0  0  0  1  0  0  0  0  0  1  0  0  0  1  0  0  0  0  0  0   0     -1.40
                                                                  0 -0.0525
 0  0  0  0  0  0  0  0  0  3  0  0  0  0  0  0  0  0  0  0   0      4.44
                                                                  0 -0.0525
 0  0  1  0  0  0  0  0  1  0  0  1  0  0  0  0  0  0  0  0   0      0.233
                                                                  0 -0.0525
 0  0  0  0  0  0  2  0  0  1  0  0  0  0  0  0  0  0  0  0   0      1.58

Score: 25.7204  Columns: 11  Sequences: 3

                ***********
FCGR2_MOUSE_  8 ENTITYSLLKH 18 + 12.5
KI3L2_HUMAN_  8 PQEVTYAQLDH 18 + 17.8
NKG2A_HUMAN_  8 EQEITYAELNL 18 + 17.0

                EQEITYAELDH
                PNTV  SL KL
                       Q N 

 A  C  D  E  F  G  H  I  K  L  M  N  P  Q  R  S  T  V  W  Y Del Ins Score
 0  0  0  2  0  0  0  0  0  0  0  0  1  0  0  0  0  0  0  0   0      0.961
                                                                  0 -0.0525
 0  0  0  0  0  0  0  0  0  0  0  1  0  2  0  0  0  0  0  0   0      1.40
                                                                  0 -0.0525
 0  0  0  2  0  0  0  0  0  0  0  0  0  0  0  0  1  0  0  0   0      1.13
                                                                  0 -0.0525
 0  0  0  0  0  0  0  2  0  0  0  0  0  0  0  0  0  1  0  0   0      3.86
                                                                  0 -0.0525
 0  0  0  0  0  0  0  0  0  0  0  0  0  0  0  0  3  0  0  0   0      4.98
                                                                  0 -0.0525
 0  0  0  0  0  0  0  0  0  0  0  0  0  0  0  0  0  0  0  3   0      7.52
                                                                  0 -0.0525
 2  0  0  0  0  0  0  0  0  0  0  0  0  0  0  1  0  0  0  0   0      1.54
                                                                  0 -0.0525
 0  0  0  1  0  0  0  0  0  1  0  0  0  1  0  0  0  0  0  0   0     -1.40
                                                                  0 -0.0525
 0  0  0  0  0  0  0  0  0  3  0  0  0  0  0  0  0  0  0  0   0      4.44
                                                                  0 -0.0525
 0  0  1  0  0  0  0  0  1  0  0  1  0  0  0  0  0  0  0  0   0      0.233
                                                                  0 -0.0525
 0  0  0  0  0  0  2  0  0  1  0  0  0  0  0  0  0  0  0  0   0      1.58

Score: 25.7204  Columns: 11  Sequences: 3

                ***********
FCGR2_MOUSE_  8 ENTITYSLLKH 18 + 12.5
KI3L2_HUMAN_  8 PQEVTYAQLDH 18 + 17.8
NKG2A_HUMAN_  8 EQEITYAELNL 18 + 17.0

                EQEITYAELDH
                PNTV  SL KL
                       Q N 

 A  C  D  E  F  G  H  I  K  L  M  N  P  Q  R  S  T  V  W  Y Del Ins Score
 0  0  0  2  0  0  0  0  0  0  0  0  1  0  0  0  0  0  0  0   0      0.961
                                                                  0 -0.0525
 0  0  0  0  0  0  0  0  0  0  0  1  0  2  0  0  0  0  0  0   0      1.40
                                                                  0 -0.0525
 0  0  0  2  0  0  0  0  0  0  0  0  0  0  0  0  1  0  0  0   0      1.13
                                                                  0 -0.0525
 0  0  0  0  0  0  0  2  0  0  0  0  0  0  0  0  0  1  0  0   0      3.86
                                                                  0 -0.0525
 0  0  0  0  0  0  0  0  0  0  0  0  0  0  0  0  3  0  0  0   0      4.98
                                                                  0 -0.0525
 0  0  0  0  0  0  0  0  0  0  0  0  0  0  0  0  0  0  0  3   0      7.52
                                                                  0 -0.0525
 2  0  0  0  0  0  0  0  0  0  0  0  0  0  0  1  0  0  0  0   0      1.54
                                                                  0 -0.0525
 0  0  0  1  0  0  0  0  0  1  0  0  0  1  0  0  0  0  0  0   0     -1.40
                                                                  0 -0.0525
 0  0  0  0  0  0  0  0  0  3  0  0  0  0  0  0  0  0  0  0   0      4.44
                                                                  0 -0.0525
 0  0  1  0  0  0  0  0  1  0  0  1  0  0  0  0  0  0  0  0   0      0.233
                                                                  0 -0.0525
 0  0  0  0  0  0  2  0  0  1  0  0  0  0  0  0  0  0  0  0   0      1.58

Score: 25.7204  Columns: 11  Sequences: 3

                ***********
FCGR2_MOUSE_  8 ENTITYSLLKH 18 + 12.5
KI3L2_HUMAN_  8 PQEVTYAQLDH 18 + 17.8
NKG2A_HUMAN_  8 EQEITYAELNL 18 + 17.0

                EQEITYAELDH
                PNTV  SL KL
                       Q N 

 A  C  D  E  F  G  H  I  K  L  M  N  P  Q  R  S  T  V  W  Y Del Ins Score
 0  0  0  2  0  0  0  0  0  0  0  0  1  0  0  0  0  0  0  0   0      0.961
                                                                  0 -0.0525
 0  0  0  0  0  0  0  0  0  0  0  1  0  2  0  0  0  0  0  0   0      1.40
                                                                  0 -0.0525
 0  0  0  2  0  0  0  0  0  0  0  0  0  0  0  0  1  0  0  0   0      1.13
                                                                  0 -0.0525
 0  0  0  0  0  0  0  2  0  0  0  0  0  0  0  0  0  1  0  0   0      3.86
                                                                  0 -0.0525
 0  0  0  0  0  0  0  0  0  0  0  0  0  0  0  0  3  0  0  0   0      4.98
                                                                  0 -0.0525
 0  0  0  0  0  0  0  0  0  0  0  0  0  0  0  0  0  0  0  3   0      7.52
                                                                  0 -0.0525
 2  0  0  0  0  0  0  0  0  0  0  0  0  0  0  1  0  0  0  0   0      1.54
                                                                  0 -0.0525
 0  0  0  1  0  0  0  0  0  1  0  0  0  1  0  0  0  0  0  0   0     -1.40
                                                                  0 -0.0525
 0  0  0  0  0  0  0  0  0  3  0  0  0  0  0  0  0  0  0  0   0      4.44
                                                                  0 -0.0525
 0  0  1  0  0  0  0  0  1  0  0  1  0  0  0  0  0  0  0  0   0      0.233
                                                                  0 -0.0525
 0  0  0  0  0  0  2  0  0  1  0  0  0  0  0  0  0  0  0  0   0      1.58

Score: 25.7204  Columns: 11  Sequences: 3

                ***********
FCGR2_MOUSE_  8 ENTITYSLLKH 18 + 12.5
KI3L2_HUMAN_  8 PQEVTYAQLDH 18 + 17.8
NKG2A_HUMAN_  8 EQEITYAELNL 18 + 17.0

                EQEITYAELDH
                PNTV  SL KL
                       Q N 

 A  C  D  E  F  G  H  I  K  L  M  N  P  Q  R  S  T  V  W  Y Del Ins Score
 0  0  0  2  0  0  0  0  0  0  0  0  1  0  0  0  0  0  0  0   0      0.961
                                                                  0 -0.0525
 0  0  0  0  0  0  0  0  0  0  0  1  0  2  0  0  0  0  0  0   0      1.40
                                                                  0 -0.0525
 0  0  0  2  0  0  0  0  0  0  0  0  0  0  0  0  1  0  0  0   0      1.13
                                                                  0 -0.0525
 0  0  0  0  0  0  0  2  0  0  0  0  0  0  0  0  0  1  0  0   0      3.86
                                                                  0 -0.0525
 0  0  0  0  0  0  0  0  0  0  0  0  0  0  0  0  3  0  0  0   0      4.98
                                                                  0 -0.0525
 0  0  0  0  0  0  0  0  0  0  0  0  0  0  0  0  0  0  0  3   0      7.52
                                                                  0 -0.0525
 2  0  0  0  0  0  0  0  0  0  0  0  0  0  0  1  0  0  0  0   0      1.54
                                                                  0 -0.0525
 0  0  0  1  0  0  0  0  0  1  0  0  0  1  0  0  0  0  0  0   0     -1.40
                                                                  0 -0.0525
 0  0  0  0  0  0  0  0  0  3  0  0  0  0  0  0  0  0  0  0   0      4.44
                                                                  0 -0.0525
 0  0  1  0  0  0  0  0  1  0  0  1  0  0  0  0  0  0  0  0   0      0.233
                                                                  0 -0.0525
 0  0  0  0  0  0  2  0  0  1  0  0  0  0  0  0  0  0  0  0   0      1.58

Score: 25.7204  Columns: 11  Sequences: 3

                ***********
FCGR2_MOUSE_  8 ENTITYSLLKH 18 + 12.5
KI3L2_HUMAN_  8 PQEVTYAQLDH 18 + 17.8
NKG2A_HUMAN_  8 EQEITYAELNL 18 + 17.0

                EQEITYAELDH
                PNTV  SL KL
                       Q N 

 A  C  D  E  F  G  H  I  K  L  M  N  P  Q  R  S  T  V  W  Y Del Ins Score
 0  0  0  2  0  0  0  0  0  0  0  0  1  0  0  0  0  0  0  0   0      0.961
                                                                  0 -0.0525
 0  0  0  0  0  0  0  0  0  0  0  1  0  2  0  0  0  0  0  0   0      1.40
                                                                  0 -0.0525
 0  0  0  2  0  0  0  0  0  0  0  0  0  0  0  0  1  0  0  0   0      1.13
                                                                  0 -0.0525
 0  0  0  0  0  0  0  2  0  0  0  0  0  0  0  0  0  1  0  0   0      3.86
                                                                  0 -0.0525
 0  0  0  0  0  0  0  0  0  0  0  0  0  0  0  0  3  0  0  0   0      4.98
                                                                  0 -0.0525
 0  0  0  0  0  0  0  0  0  0  0  0  0  0  0  0  0  0  0  3   0      7.52
                                                                  0 -0.0525
 2  0  0  0  0  0  0  0  0  0  0  0  0  0  0  1  0  0  0  0   0      1.54
                                                                  0 -0.0525
 0  0  0  1  0  0  0  0  0  1  0  0  0  1  0  0  0  0  0  0   0     -1.40
                                                                  0 -0.0525
 0  0  0  0  0  0  0  0  0  3  0  0  0  0  0  0  0  0  0  0   0      4.44
                                                                  0 -0.0525
 0  0  1  0  0  0  0  0  1  0  0  1  0  0  0  0  0  0  0  0   0      0.233
                                                                  0 -0.0525
 0  0  0  0  0  0  2  0  0  1  0  0  0  0  0  0  0  0  0  0   0      1.58

Score: 25.7204  Columns: 11  Sequences: 3

                ***********
FCGR2_MOUSE_  8 ENTITYSLLKH 18 + 12.5
KI3L2_HUMAN_  8 PQEVTYAQLDH 18 + 17.8
NKG2A_HUMAN_  8 EQEITYAELNL 18 + 17.0

                EQEITYAELDH
                PNTV  SL KL
                       Q N 

 A  C  D  E  F  G  H  I  K  L  M  N  P  Q  R  S  T  V  W  Y Del Ins Score
 0  0  0  2  0  0  0  0  0  0  0  0  1  0  0  0  0  0  0  0   0      0.961
                                                                  0 -0.0525
 0  0  0  0  0  0  0  0  0  0  0  1  0  2  0  0  0  0  0  0   0      1.40
                                                                  0 -0.0525
 0  0  0  2  0  0  0  0  0  0  0  0  0  0  0  0  1  0  0  0   0      1.13
                                                                  0 -0.0525
 0  0  0  0  0  0  0  2  0  0  0  0  0  0  0  0  0  1  0  0   0      3.86
                                                                  0 -0.0525
 0  0  0  0  0  0  0  0  0  0  0  0  0  0  0  0  3  0  0  0   0      4.98
                                                                  0 -0.0525
 0  0  0  0  0  0  0  0  0  0  0  0  0  0  0  0  0  0  0  3   0      7.52
                                                                  0 -0.0525
 2  0  0  0  0  0  0  0  0  0  0  0  0  0  0  1  0  0  0  0   0      1.54
                                                                  0 -0.0525
 0  0  0  1  0  0  0  0  0  1  0  0  0  1  0  0  0  0  0  0   0     -1.40
                                                                  0 -0.0525
 0  0  0  0  0  0  0  0  0  3  0  0  0  0  0  0  0  0  0  0   0      4.44
                                                                  0 -0.0525
 0  0  1  0  0  0  0  0  1  0  0  1  0  0  0  0  0  0  0  0   0      0.233
                                                                  0 -0.0525
 0  0  0  0  0  0  2  0  0  1  0  0  0  0  0  0  0  0  0  0   0      1.58

Score: 25.7204  Columns: 11  Sequences: 3

                ***********
FCGR2_MOUSE_  8 ENTITYSLLKH 18 + 12.5
KI3L2_HUMAN_  8 PQEVTYAQLDH 18 + 17.8
NKG2A_HUMAN_  8 EQEITYAELNL 18 + 17.0

                EQEITYAELDH
                PNTV  SL KL
                       Q N 

 A  C  D  E  F  G  H  I  K  L  M  N  P  Q  R  S  T  V  W  Y Del Ins Score
 0  0  0  2  0  0  0  0  0  0  0  0  1  0  0  0  0  0  0  0   0      0.961
                                                                  0 -0.0525
 0  0  0  0  0  0  0  0  0  0  0  1  0  2  0  0  0  0  0  0   0      1.40
                                                                  0 -0.0525
 0  0  0  2  0  0  0  0  0  0  0  0  0  0  0  0  1  0  0  0   0      1.13
                                                                  0 -0.0525
 0  0  0  0  0  0  0  2  0  0  0  0  0  0  0  0  0  1  0  0   0      3.86
                                                                  0 -0.0525
 0  0  0  0  0  0  0  0  0  0  0  0  0  0  0  0  3  0  0  0   0      4.98
                                                                  0 -0.0525
 0  0  0  0  0  0  0  0  0  0  0  0  0  0  0  0  0  0  0  3   0      7.52
                                                                  0 -0.0525
 2  0  0  0  0  0  0  0  0  0  0  0  0  0  0  1  0  0  0  0   0      1.54
                                                                  0 -0.0525
 0  0  0  1  0  0  0  0  0  1  0  0  0  1  0  0  0  0  0  0   0     -1.40
                                                                  0 -0.0525
 0  0  0  0  0  0  0  0  0  3  0  0  0  0  0  0  0  0  0  0   0      4.44
                                                                  0 -0.0525
 0  0  1  0  0  0  0  0  1  0  0  1  0  0  0  0  0  0  0  0   0      0.233
                                                                  0 -0.0525
 0  0  0  0  0  0  2  0  0  1  0  0  0  0  0  0  0  0  0  0   0      1.58

Score: 25.7204  Columns: 11  Sequences: 3

                ***********
FCGR2_MOUSE_  8 ENTITYSLLKH 18 + 12.5
KI3L2_HUMAN_  8 PQEVTYAQLDH 18 + 17.8
NKG2A_HUMAN_  8 EQEITYAELNL 18 + 17.0

                EQEITYAELDH
                PNTV  SL KL
                       Q N 

 A  C  D  E  F  G  H  I  K  L  M  N  P  Q  R  S  T  V  W  Y Del Ins Score
 0  0  0  2  0  0  0  0  0  0  0  0  1  0  0  0  0  0  0  0   0      0.961
                                                                  0 -0.0525
 0  0  0  0  0  0  0  0  0  0  0  1  0  2  0  0  0  0  0  0   0      1.40
                                                                  0 -0.0525
 0  0  0  2  0  0  0  0  0  0  0  0  0  0  0  0  1  0  0  0   0      1.13
                                                                  0 -0.0525
 0  0  0  0  0  0  0  2  0  0  0  0  0  0  0  0  0  1  0  0   0      3.86
                                                                  0 -0.0525
 0  0  0  0  0  0  0  0  0  0  0  0  0  0  0  0  3  0  0  0   0      4.98
                                                                  0 -0.0525
 0  0  0  0  0  0  0  0  0  0  0  0  0  0  0  0  0  0  0  3   0      7.52
                                                                  0 -0.0525
 2  0  0  0  0  0  0  0  0  0  0  0  0  0  0  1  0  0  0  0   0      1.54
                                                                  0 -0.0525
 0  0  0  1  0  0  0  0  0  1  0  0  0  1  0  0  0  0  0  0   0     -1.40
                                                                  0 -0.0525
 0  0  0  0  0  0  0  0  0  3  0  0  0  0  0  0  0  0  0  0   0      4.44
                                                                  0 -0.0525
 0  0  1  0  0  0  0  0  1  0  0  1  0  0  0  0  0  0  0  0   0      0.233
                                                                  0 -0.0525
 0  0  0  0  0  0  2  0  0  1  0  0  0  0  0  0  0  0  0  0   0      1.58

Score: 25.7204  Columns: 11  Sequences: 3

                ***********
FCGR2_MOUSE_  8 ENTITYSLLKH 18 + 12.5
KI3L2_HUMAN_  8 PQEVTYAQLDH 18 + 17.8
NKG2A_HUMAN_  8 EQEITYAELNL 18 + 17.0

                EQEITYAELDH
                PNTV  SL KL
                       Q N 

 A  C  D  E  F  G  H  I  K  L  M  N  P  Q  R  S  T  V  W  Y Del Ins Score
 0  0  0  2  0  0  0  0  0  0  0  0  1  0  0  0  0  0  0  0   0      0.961
                                                                  0 -0.0525
 0  0  0  0  0  0  0  0  0  0  0  1  0  2  0  0  0  0  0  0   0      1.40
                                                                  0 -0.0525
 0  0  0  2  0  0  0  0  0  0  0  0  0  0  0  0  1  0  0  0   0      1.13
                                                                  0 -0.0525
 0  0  0  0  0  0  0  2  0  0  0  0  0  0  0  0  0  1  0  0   0      3.86
                                                                  0 -0.0525
 0  0  0  0  0  0  0  0  0  0  0  0  0  0  0  0  3  0  0  0   0      4.98
                                                                  0 -0.0525
 0  0  0  0  0  0  0  0  0  0  0  0  0  0  0  0  0  0  0  3   0      7.52
                                                                  0 -0.0525
 2  0  0  0  0  0  0  0  0  0  0  0  0  0  0  1  0  0  0  0   0      1.54
                                                                  0 -0.0525
 0  0  0  1  0  0  0  0  0  1  0  0  0  1  0  0  0  0  0  0   0     -1.40
                                                                  0 -0.0525
 0  0  0  0  0  0  0  0  0  3  0  0  0  0  0  0  0  0  0  0   0      4.44
                                                                  0 -0.0525
 0  0  1  0  0  0  0  0  1  0  0  1  0  0  0  0  0  0  0  0   0      0.233
                                                                  0 -0.0525
 0  0  0  0  0  0  2  0  0  1  0  0  0  0  0  0  0  0  0  0   0      1.58
