# Supplementary material for: Discovering Sequence Motifs with Arbitrary Insertions and Deletions
Source: PLoS Comput Biol. 2008 May 9;4(5):e1000071. doi: 10.1371/journal.pcbi.1000071 (PMC2323616; doi:10.1371/journal.pcbi.1000071)
Supplement: Dataset S3 — GLAM2 Motifs Made from ELM Sites (0.05 MB ZIP) [file pcbi.1000071.s004.zip › S3/MOD_TYR_ITSM.fas.glam2]

GLAM2: Gapped Local Alignment of Motifs
Version 431:531M

glam2 -q 1e99 -r 10 -n 100000 -z 0 -D 0.1 -E 2 -I 0.02 -J 1 p elm-sites-10-fasta-6/MOD_TYR_ITSM.fas
Sequences: 7
Greatest sequence length: 28
Residue counts: A=7 C=1 D=2 E=16 F=3 G=5 H=3 I=8 K=16 L=9 M=1 N=8 P=17 Q=16 R=6 S=23 T=16 V=16 W=0 Y=10 x=0

Score: 71.4537  Columns: 10  Sequences: 7

                **********
CD244_HUMAN_ 13 TIYEDVKDLK 22 + 13.1
CD244_HUMAN_ 13 TLYSLIQPSR 22 + 9.38
CD244_HUMAN_ 11 TIYEVIGKSQ 20 + 16.2
LY9_HUMAN_59 13 TMYAQVFNLQ 22 + 13.2
LY9_HUMAN_62 10 TIYCSIRKPQ 19 + 19.1
SLAF1_HUMAN_ 13 TIYAQVQKPG 22 + 20.1
SLAF1_HUMAN_ 13 TVYASVTLPE 22 + 12.7

                TIYAQVQKPQ
                   ESI  L 
                        S 

 A  C  D  E  F  G  H  I  K  L  M  N  P  Q  R  S  T  V  W  Y Del Ins Score
 0  0  0  0  0  0  0  0  0  0  0  0  0  0  0  0  7  0  0  0   0      20.0
                                                                  0 -0.0744
 0  0  0  0  0  0  0  4  0  1  1  0  0  0  0  0  0  1  0  0   0      9.45
                                                                  0 -0.0744
 0  0  0  0  0  0  0  0  0  0  0  0  0  0  0  0  0  0  0  7   0      26.3
                                                                  0 -0.0744
 3  1  0  2  0  0  0  0  0  0  0  0  0  0  0  1  0  0  0  0   0      1.46
                                                                  0 -0.0744
 0  0  1  0  0  0  0  0  0  1  0  0  0  2  0  2  0  1  0  0   0     -2.01
                                                                  0 -0.0744
 0  0  0  0  0  0  0  3  0  0  0  0  0  0  0  0  0  4  0  0   0      14.1
                                                                  0 -0.0744
 0  0  0  0  1  1  0  0  1  0  0  0  0  2  1  0  1  0  0  0   0     -2.60
                                                                  0 -0.0744
 0  0  1  0  0  0  0  0  3  1  0  1  1  0  0  0  0  0  0  0   0     -0.341
                                                                  0 -0.0744
 0  0  0  0  0  0  0  0  0  2  0  0  3  0  0  2  0  0  0  0   0      3.33
                                                                  0 -0.0744
 0  0  0  1  0  1  0  0  1  0  0  0  0  3  1  0  0  0  0  0   0      2.44

Score: 71.4537  Columns: 10  Sequences: 7

                **********
CD244_HUMAN_ 13 TIYEDVKDLK 22 + 13.1
CD244_HUMAN_ 13 TLYSLIQPSR 22 + 9.38
CD244_HUMAN_ 11 TIYEVIGKSQ 20 + 16.2
LY9_HUMAN_59 13 TMYAQVFNLQ 22 + 13.2
LY9_HUMAN_62 10 TIYCSIRKPQ 19 + 19.1
SLAF1_HUMAN_ 13 TIYAQVQKPG 22 + 20.1
SLAF1_HUMAN_ 13 TVYASVTLPE 22 + 12.7

                TIYAQVQKPQ
                   ESI  L 
                        S 

 A  C  D  E  F  G  H  I  K  L  M  N  P  Q  R  S  T  V  W  Y Del Ins Score
 0  0  0  0  0  0  0  0  0  0  0  0  0  0  0  0  7  0  0  0   0      20.0
                                                                  0 -0.0744
 0  0  0  0  0  0  0  4  0  1  1  0  0  0  0  0  0  1  0  0   0      9.45
                                                                  0 -0.0744
 0  0  0  0  0  0  0  0  0  0  0  0  0  0  0  0  0  0  0  7   0      26.3
                                                                  0 -0.0744
 3  1  0  2  0  0  0  0  0  0  0  0  0  0  0  1  0  0  0  0   0      1.46
                                                                  0 -0.0744
 0  0  1  0  0  0  0  0  0  1  0  0  0  2  0  2  0  1  0  0   0     -2.01
                                                                  0 -0.0744
 0  0  0  0  0  0  0  3  0  0  0  0  0  0  0  0  0  4  0  0   0      14.1
                                                                  0 -0.0744
 0  0  0  0  1  1  0  0  1  0  0  0  0  2  1  0  1  0  0  0   0     -2.60
                                                                  0 -0.0744
 0  0  1  0  0  0  0  0  3  1  0  1  1  0  0  0  0  0  0  0   0     -0.341
                                                                  0 -0.0744
 0  0  0  0  0  0  0  0  0  2  0  0  3  0  0  2  0  0  0  0   0      3.33
                                                                  0 -0.0744
 0  0  0  1  0  1  0  0  1  0  0  0  0  3  1  0  0  0  0  0   0      2.44

Score: 71.4537  Columns: 10  Sequences: 7

                **********
CD244_HUMAN_ 13 TIYEDVKDLK 22 + 13.1
CD244_HUMAN_ 13 TLYSLIQPSR 22 + 9.38
CD244_HUMAN_ 11 TIYEVIGKSQ 20 + 16.2
LY9_HUMAN_59 13 TMYAQVFNLQ 22 + 13.2
LY9_HUMAN_62 10 TIYCSIRKPQ 19 + 19.1
SLAF1_HUMAN_ 13 TIYAQVQKPG 22 + 20.1
SLAF1_HUMAN_ 13 TVYASVTLPE 22 + 12.7

                TIYAQVQKPQ
                   ESI  L 
                        S 

 A  C  D  E  F  G  H  I  K  L  M  N  P  Q  R  S  T  V  W  Y Del Ins Score
 0  0  0  0  0  0  0  0  0  0  0  0  0  0  0  0  7  0  0  0   0      20.0
                                                                  0 -0.0744
 0  0  0  0  0  0  0  4  0  1  1  0  0  0  0  0  0  1  0  0   0      9.45
                                                                  0 -0.0744
 0  0  0  0  0  0  0  0  0  0  0  0  0  0  0  0  0  0  0  7   0      26.3
                                                                  0 -0.0744
 3  1  0  2  0  0  0  0  0  0  0  0  0  0  0  1  0  0  0  0   0      1.46
                                                                  0 -0.0744
 0  0  1  0  0  0  0  0  0  1  0  0  0  2  0  2  0  1  0  0   0     -2.01
                                                                  0 -0.0744
 0  0  0  0  0  0  0  3  0  0  0  0  0  0  0  0  0  4  0  0   0      14.1
                                                                  0 -0.0744
 0  0  0  0  1  1  0  0  1  0  0  0  0  2  1  0  1  0  0  0   0     -2.60
                                                                  0 -0.0744
 0  0  1  0  0  0  0  0  3  1  0  1  1  0  0  0  0  0  0  0   0     -0.341
                                                                  0 -0.0744
 0  0  0  0  0  0  0  0  0  2  0  0  3  0  0  2  0  0  0  0   0      3.33
                                                                  0 -0.0744
 0  0  0  1  0  1  0  0  1  0  0  0  0  3  1  0  0  0  0  0   0      2.44

Score: 71.4537  Columns: 10  Sequences: 7

                **********
CD244_HUMAN_ 13 TIYEDVKDLK 22 + 13.1
CD244_HUMAN_ 13 TLYSLIQPSR 22 + 9.38
CD244_HUMAN_ 11 TIYEVIGKSQ 20 + 16.2
LY9_HUMAN_59 13 TMYAQVFNLQ 22 + 13.2
LY9_HUMAN_62 10 TIYCSIRKPQ 19 + 19.1
SLAF1_HUMAN_ 13 TIYAQVQKPG 22 + 20.1
SLAF1_HUMAN_ 13 TVYASVTLPE 22 + 12.7

                TIYAQVQKPQ
                   ESI  L 
                        S 

 A  C  D  E  F  G  H  I  K  L  M  N  P  Q  R  S  T  V  W  Y Del Ins Score
 0  0  0  0  0  0  0  0  0  0  0  0  0  0  0  0  7  0  0  0   0      20.0
                                                                  0 -0.0744
 0  0  0  0  0  0  0  4  0  1  1  0  0  0  0  0  0  1  0  0   0      9.45
                                                                  0 -0.0744
 0  0  0  0  0  0  0  0  0  0  0  0  0  0  0  0  0  0  0  7   0      26.3
                                                                  0 -0.0744
 3  1  0  2  0  0  0  0  0  0  0  0  0  0  0  1  0  0  0  0   0      1.46
                                                                  0 -0.0744
 0  0  1  0  0  0  0  0  0  1  0  0  0  2  0  2  0  1  0  0   0     -2.01
                                                                  0 -0.0744
 0  0  0  0  0  0  0  3  0  0  0  0  0  0  0  0  0  4  0  0   0      14.1
                                                                  0 -0.0744
 0  0  0  0  1  1  0  0  1  0  0  0  0  2  1  0  1  0  0  0   0     -2.60
                                                                  0 -0.0744
 0  0  1  0  0  0  0  0  3  1  0  1  1  0  0  0  0  0  0  0   0     -0.341
                                                                  0 -0.0744
 0  0  0  0  0  0  0  0  0  2  0  0  3  0  0  2  0  0  0  0   0      3.33
                                                                  0 -0.0744
 0  0  0  1  0  1  0  0  1  0  0  0  0  3  1  0  0  0  0  0   0      2.44

Score: 70.2815  Columns: 18  Sequences: 7

                ******************
CD244_HUMAN_  6 TSPKEF.LTIYEDVKDLK 22 + 15.3
CD244_HUMAN_  6 TSQEPA.YTLYSLIQPSR 22 + 10.8
CD244_HUMAN_  4 HSPSFNS.TIYEVIGKSQ 20 + 13.8
LY9_HUMAN_59  7 SVVGEN..TMYAQVFNLQ 22 + 13.0
LY9_HUMAN_62  2 SQKEESSATIYCSIRKPQ 19 + 21.8
SLAF1_HUMAN_  5 TTVEKKSLTIYAQVQKPG 22 + 27.0
SLAF1_HUMAN_  5 SVQETNSITVYASVTLPE 22 + 22.0

                SSPEENSLTIYAQVQKPQ
                TVQ    A   ESI  L 
                  V    I        S 
                       Y          

 A  C  D  E  F  G  H  I  K  L  M  N  P  Q  R  S  T  V  W  Y Del Ins Score
 0  0  0  0  0  0  1  0  0  0  0  0  0  0  0  3  3  0  0  0   0      6.38
                                                                  0 -0.0744
 0  0  0  0  0  0  0  0  0  0  0  0  0  1  0  3  1  2  0  0   0      1.38
                                                                  0 -0.0744
 0  0  0  0  0  0  0  0  1  0  0  0  2  2  0  0  0  2  0  0   0      0.718
                                                                  0 -0.0744
 0  0  0  4  0  1  0  0  1  0  0  0  0  0  0  1  0  0  0  0   0      3.83
                                                                  0 -0.0744
 0  0  0  3  1  0  0  0  1  0  0  0  1  0  0  0  1  0  0  0   0     -0.877
                                                                  0 -0.0744
 1  0  0  0  1  0  0  0  1  0  0  3  0  0  0  1  0  0  0  0   0      0.312
                                                                  0 -0.0744
 0  0  0  0  0  0  0  0  0  0  0  0  0  0  0  4  0  0  0  0   3     -3.30
                                                                  0 -0.0744
 1  0  0  0  0  0  0  1  0  2  0  0  0  0  0  0  0  0  0  1   2     -9.01
                                                                  0 -0.0744
 0  0  0  0  0  0  0  0  0  0  0  0  0  0  0  0  7  0  0  0   0      20.0
                                                                  0 -0.0744
 0  0  0  0  0  0  0  4  0  1  1  0  0  0  0  0  0  1  0  0   0      9.45
                                                                  0 -0.0744
 0  0  0  0  0  0  0  0  0  0  0  0  0  0  0  0  0  0  0  7   0      26.3
                                                                  0 -0.0744
 3  1  0  2  0  0  0  0  0  0  0  0  0  0  0  1  0  0  0  0   0      1.46
                                                                  0 -0.0744
 0  0  1  0  0  0  0  0  0  1  0  0  0  2  0  2  0  1  0  0   0     -2.01
                                                                  0 -0.0744
 0  0  0  0  0  0  0  3  0  0  0  0  0  0  0  0  0  4  0  0   0      14.1
                                                                  0 -0.0744
 0  0  0  0  1  1  0  0  1  0  0  0  0  2  1  0  1  0  0  0   0     -2.60
                                                                  0 -0.0744
 0  0  1  0  0  0  0  0  3  1  0  1  1  0  0  0  0  0  0  0   0     -0.341
                                                                  0 -0.0744
 0  0  0  0  0  0  0  0  0  2  0  0  3  0  0  2  0  0  0  0   0      3.33
                                                                  0 -0.0744
 0  0  0  1  0  1  0  0  1  0  0  0  0  3  1  0  0  0  0  0   0      2.44

Score: 70.2815  Columns: 18  Sequences: 7

                ******************
CD244_HUMAN_  6 TSPKEF.LTIYEDVKDLK 22 + 15.3
CD244_HUMAN_  6 TSQEPA.YTLYSLIQPSR 22 + 10.8
CD244_HUMAN_  4 HSPSFNS.TIYEVIGKSQ 20 + 13.8
LY9_HUMAN_59  7 SVVGEN..TMYAQVFNLQ 22 + 13.0
LY9_HUMAN_62  2 SQKEESSATIYCSIRKPQ 19 + 21.8
SLAF1_HUMAN_  5 TTVEKKSLTIYAQVQKPG 22 + 27.0
SLAF1_HUMAN_  5 SVQETNSITVYASVTLPE 22 + 22.0

                SSPEENSLTIYAQVQKPQ
                TVQ    A   ESI  L 
                  V    I        S 
                       Y          

 A  C  D  E  F  G  H  I  K  L  M  N  P  Q  R  S  T  V  W  Y Del Ins Score
 0  0  0  0  0  0  1  0  0  0  0  0  0  0  0  3  3  0  0  0   0      6.38
                                                                  0 -0.0744
 0  0  0  0  0  0  0  0  0  0  0  0  0  1  0  3  1  2  0  0   0      1.38
                                                                  0 -0.0744
 0  0  0  0  0  0  0  0  1  0  0  0  2  2  0  0  0  2  0  0   0      0.718
                                                                  0 -0.0744
 0  0  0  4  0  1  0  0  1  0  0  0  0  0  0  1  0  0  0  0   0      3.83
                                                                  0 -0.0744
 0  0  0  3  1  0  0  0  1  0  0  0  1  0  0  0  1  0  0  0   0     -0.877
                                                                  0 -0.0744
 1  0  0  0  1  0  0  0  1  0  0  3  0  0  0  1  0  0  0  0   0      0.312
                                                                  0 -0.0744
 0  0  0  0  0  0  0  0  0  0  0  0  0  0  0  4  0  0  0  0   3     -3.30
                                                                  0 -0.0744
 1  0  0  0  0  0  0  1  0  2  0  0  0  0  0  0  0  0  0  1   2     -9.01
                                                                  0 -0.0744
 0  0  0  0  0  0  0  0  0  0  0  0  0  0  0  0  7  0  0  0   0      20.0
                                                                  0 -0.0744
 0  0  0  0  0  0  0  4  0  1  1  0  0  0  0  0  0  1  0  0   0      9.45
                                                                  0 -0.0744
 0  0  0  0  0  0  0  0  0  0  0  0  0  0  0  0  0  0  0  7   0      26.3
                                                                  0 -0.0744
 3  1  0  2  0  0  0  0  0  0  0  0  0  0  0  1  0  0  0  0   0      1.46
                                                                  0 -0.0744
 0  0  1  0  0  0  0  0  0  1  0  0  0  2  0  2  0  1  0  0   0     -2.01
                                                                  0 -0.0744
 0  0  0  0  0  0  0  3  0  0  0  0  0  0  0  0  0  4  0  0   0      14.1
                                                                  0 -0.0744
 0  0  0  0  1  1  0  0  1  0  0  0  0  2  1  0  1  0  0  0   0     -2.60
                                                                  0 -0.0744
 0  0  1  0  0  0  0  0  3  1  0  1  1  0  0  0  0  0  0  0   0     -0.341
                                                                  0 -0.0744
 0  0  0  0  0  0  0  0  0  2  0  0  3  0  0  2  0  0  0  0   0      3.33
                                                                  0 -0.0744
 0  0  0  1  0  1  0  0  1  0  0  0  0  3  1  0  0  0  0  0   0      2.44

Score: 70.2815  Columns: 18  Sequences: 7

                ******************
CD244_HUMAN_  6 TSPKEF.LTIYEDVKDLK 22 + 15.3
CD244_HUMAN_  6 TSQEPA.YTLYSLIQPSR 22 + 10.8
CD244_HUMAN_  4 HSPSFNS.TIYEVIGKSQ 20 + 13.8
LY9_HUMAN_59  7 SVVGEN..TMYAQVFNLQ 22 + 13.0
LY9_HUMAN_62  2 SQKEESSATIYCSIRKPQ 19 + 21.8
SLAF1_HUMAN_  5 TTVEKKSLTIYAQVQKPG 22 + 27.0
SLAF1_HUMAN_  5 SVQETNSITVYASVTLPE 22 + 22.0

                SSPEENSLTIYAQVQKPQ
                TVQ    A   ESI  L 
                  V    I        S 
                       Y          

 A  C  D  E  F  G  H  I  K  L  M  N  P  Q  R  S  T  V  W  Y Del Ins Score
 0  0  0  0  0  0  1  0  0  0  0  0  0  0  0  3  3  0  0  0   0      6.38
                                                                  0 -0.0744
 0  0  0  0  0  0  0  0  0  0  0  0  0  1  0  3  1  2  0  0   0      1.38
                                                                  0 -0.0744
 0  0  0  0  0  0  0  0  1  0  0  0  2  2  0  0  0  2  0  0   0      0.718
                                                                  0 -0.0744
 0  0  0  4  0  1  0  0  1  0  0  0  0  0  0  1  0  0  0  0   0      3.83
                                                                  0 -0.0744
 0  0  0  3  1  0  0  0  1  0  0  0  1  0  0  0  1  0  0  0   0     -0.877
                                                                  0 -0.0744
 1  0  0  0  1  0  0  0  1  0  0  3  0  0  0  1  0  0  0  0   0      0.312
                                                                  0 -0.0744
 0  0  0  0  0  0  0  0  0  0  0  0  0  0  0  4  0  0  0  0   3     -3.30
                                                                  0 -0.0744
 1  0  0  0  0  0  0  1  0  2  0  0  0  0  0  0  0  0  0  1   2     -9.01
                                                                  0 -0.0744
 0  0  0  0  0  0  0  0  0  0  0  0  0  0  0  0  7  0  0  0   0      20.0
                                                                  0 -0.0744
 0  0  0  0  0  0  0  4  0  1  1  0  0  0  0  0  0  1  0  0   0      9.45
                                                                  0 -0.0744
 0  0  0  0  0  0  0  0  0  0  0  0  0  0  0  0  0  0  0  7   0      26.3
                                                                  0 -0.0744
 3  1  0  2  0  0  0  0  0  0  0  0  0  0  0  1  0  0  0  0   0      1.46
                                                                  0 -0.0744
 0  0  1  0  0  0  0  0  0  1  0  0  0  2  0  2  0  1  0  0   0     -2.01
                                                                  0 -0.0744
 0  0  0  0  0  0  0  3  0  0  0  0  0  0  0  0  0  4  0  0   0      14.1
                                                                  0 -0.0744
 0  0  0  0  1  1  0  0  1  0  0  0  0  2  1  0  1  0  0  0   0     -2.60
                                                                  0 -0.0744
 0  0  1  0  0  0  0  0  3  1  0  1  1  0  0  0  0  0  0  0   0     -0.341
                                                                  0 -0.0744
 0  0  0  0  0  0  0  0  0  2  0  0  3  0  0  2  0  0  0  0   0      3.33
                                                                  0 -0.0744
 0  0  0  1  0  1  0  0  1  0  0  0  0  3  1  0  0  0  0  0   0      2.44

Score: 70.2815  Columns: 18  Sequences: 7

                ******************
CD244_HUMAN_  6 TSPKEF.LTIYEDVKDLK 22 + 15.3
CD244_HUMAN_  6 TSQEPA.YTLYSLIQPSR 22 + 10.8
CD244_HUMAN_  4 HSPSFNS.TIYEVIGKSQ 20 + 13.8
LY9_HUMAN_59  7 SVVGEN..TMYAQVFNLQ 22 + 13.0
LY9_HUMAN_62  2 SQKEESSATIYCSIRKPQ 19 + 21.8
SLAF1_HUMAN_  5 TTVEKKSLTIYAQVQKPG 22 + 27.0
SLAF1_HUMAN_  5 SVQETNSITVYASVTLPE 22 + 22.0

                SSPEENSLTIYAQVQKPQ
                TVQ    A   ESI  L 
                  V    I        S 
                       Y          

 A  C  D  E  F  G  H  I  K  L  M  N  P  Q  R  S  T  V  W  Y Del Ins Score
 0  0  0  0  0  0  1  0  0  0  0  0  0  0  0  3  3  0  0  0   0      6.38
                                                                  0 -0.0744
 0  0  0  0  0  0  0  0  0  0  0  0  0  1  0  3  1  2  0  0   0      1.38
                                                                  0 -0.0744
 0  0  0  0  0  0  0  0  1  0  0  0  2  2  0  0  0  2  0  0   0      0.718
                                                                  0 -0.0744
 0  0  0  4  0  1  0  0  1  0  0  0  0  0  0  1  0  0  0  0   0      3.83
                                                                  0 -0.0744
 0  0  0  3  1  0  0  0  1  0  0  0  1  0  0  0  1  0  0  0   0     -0.877
                                                                  0 -0.0744
 1  0  0  0  1  0  0  0  1  0  0  3  0  0  0  1  0  0  0  0   0      0.312
                                                                  0 -0.0744
 0  0  0  0  0  0  0  0  0  0  0  0  0  0  0  4  0  0  0  0   3     -3.30
                                                                  0 -0.0744
 1  0  0  0  0  0  0  1  0  2  0  0  0  0  0  0  0  0  0  1   2     -9.01
                                                                  0 -0.0744
 0  0  0  0  0  0  0  0  0  0  0  0  0  0  0  0  7  0  0  0   0      20.0
                                                                  0 -0.0744
 0  0  0  0  0  0  0  4  0  1  1  0  0  0  0  0  0  1  0  0   0      9.45
                                                                  0 -0.0744
 0  0  0  0  0  0  0  0  0  0  0  0  0  0  0  0  0  0  0  7   0      26.3
                                                                  0 -0.0744
 3  1  0  2  0  0  0  0  0  0  0  0  0  0  0  1  0  0  0  0   0      1.46
                                                                  0 -0.0744
 0  0  1  0  0  0  0  0  0  1  0  0  0  2  0  2  0  1  0  0   0     -2.01
                                                                  0 -0.0744
 0  0  0  0  0  0  0  3  0  0  0  0  0  0  0  0  0  4  0  0   0      14.1
                                                                  0 -0.0744
 0  0  0  0  1  1  0  0  1  0  0  0  0  2  1  0  1  0  0  0   0     -2.60
                                                                  0 -0.0744
 0  0  1  0  0  0  0  0  3  1  0  1  1  0  0  0  0  0  0  0   0     -0.341
                                                                  0 -0.0744
 0  0  0  0  0  0  0  0  0  2  0  0  3  0  0  2  0  0  0  0   0      3.33
                                                                  0 -0.0744
 0  0  0  1  0  1  0  0  1  0  0  0  0  3  1  0  0  0  0  0   0      2.44

Score: 70.2815  Columns: 18  Sequences: 7

                ******************
CD244_HUMAN_  6 TSPKEF.LTIYEDVKDLK 22 + 15.3
CD244_HUMAN_  6 TSQEPA.YTLYSLIQPSR 22 + 10.8
CD244_HUMAN_  4 HSPSFNS.TIYEVIGKSQ 20 + 13.8
LY9_HUMAN_59  7 SVVGEN..TMYAQVFNLQ 22 + 13.0
LY9_HUMAN_62  2 SQKEESSATIYCSIRKPQ 19 + 21.8
SLAF1_HUMAN_  5 TTVEKKSLTIYAQVQKPG 22 + 27.0
SLAF1_HUMAN_  5 SVQETNSITVYASVTLPE 22 + 22.0

                SSPEENSLTIYAQVQKPQ
                TVQ    A   ESI  L 
                  V    I        S 
                       Y          

 A  C  D  E  F  G  H  I  K  L  M  N  P  Q  R  S  T  V  W  Y Del Ins Score
 0  0  0  0  0  0  1  0  0  0  0  0  0  0  0  3  3  0  0  0   0      6.38
                                                                  0 -0.0744
 0  0  0  0  0  0  0  0  0  0  0  0  0  1  0  3  1  2  0  0   0      1.38
                                                                  0 -0.0744
 0  0  0  0  0  0  0  0  1  0  0  0  2  2  0  0  0  2  0  0   0      0.718
                                                                  0 -0.0744
 0  0  0  4  0  1  0  0  1  0  0  0  0  0  0  1  0  0  0  0   0      3.83
                                                                  0 -0.0744
 0  0  0  3  1  0  0  0  1  0  0  0  1  0  0  0  1  0  0  0   0     -0.877
                                                                  0 -0.0744
 1  0  0  0  1  0  0  0  1  0  0  3  0  0  0  1  0  0  0  0   0      0.312
                                                                  0 -0.0744
 0  0  0  0  0  0  0  0  0  0  0  0  0  0  0  4  0  0  0  0   3     -3.30
                                                                  0 -0.0744
 1  0  0  0  0  0  0  1  0  2  0  0  0  0  0  0  0  0  0  1   2     -9.01
                                                                  0 -0.0744
 0  0  0  0  0  0  0  0  0  0  0  0  0  0  0  0  7  0  0  0   0      20.0
                                                                  0 -0.0744
 0  0  0  0  0  0  0  4  0  1  1  0  0  0  0  0  0  1  0  0   0      9.45
                                                                  0 -0.0744
 0  0  0  0  0  0  0  0  0  0  0  0  0  0  0  0  0  0  0  7   0      26.3
                                                                  0 -0.0744
 3  1  0  2  0  0  0  0  0  0  0  0  0  0  0  1  0  0  0  0   0      1.46
                                                                  0 -0.0744
 0  0  1  0  0  0  0  0  0  1  0  0  0  2  0  2  0  1  0  0   0     -2.01
                                                                  0 -0.0744
 0  0  0  0  0  0  0  3  0  0  0  0  0  0  0  0  0  4  0  0   0      14.1
                                                                  0 -0.0744
 0  0  0  0  1  1  0  0  1  0  0  0  0  2  1  0  1  0  0  0   0     -2.60
                                                                  0 -0.0744
 0  0  1  0  0  0  0  0  3  1  0  1  1  0  0  0  0  0  0  0   0     -0.341
                                                                  0 -0.0744
 0  0  0  0  0  0  0  0  0  2  0  0  3  0  0  2  0  0  0  0   0      3.33
                                                                  0 -0.0744
 0  0  0  1  0  1  0  0  1  0  0  0  0  3  1  0  0  0  0  0   0      2.44

Score: 70.2815  Columns: 18  Sequences: 7

                ******************
CD244_HUMAN_  6 TSPKEF.LTIYEDVKDLK 22 + 15.3
CD244_HUMAN_  6 TSQEPA.YTLYSLIQPSR 22 + 10.8
CD244_HUMAN_  4 HSPSFNS.TIYEVIGKSQ 20 + 13.8
LY9_HUMAN_59  7 SVVGEN..TMYAQVFNLQ 22 + 13.0
LY9_HUMAN_62  2 SQKEESSATIYCSIRKPQ 19 + 21.8
SLAF1_HUMAN_  5 TTVEKKSLTIYAQVQKPG 22 + 27.0
SLAF1_HUMAN_  5 SVQETNSITVYASVTLPE 22 + 22.0

                SSPEENSLTIYAQVQKPQ
                TVQ    A   ESI  L 
                  V    I        S 
                       Y          

 A  C  D  E  F  G  H  I  K  L  M  N  P  Q  R  S  T  V  W  Y Del Ins Score
 0  0  0  0  0  0  1  0  0  0  0  0  0  0  0  3  3  0  0  0   0      6.38
                                                                  0 -0.0744
 0  0  0  0  0  0  0  0  0  0  0  0  0  1  0  3  1  2  0  0   0      1.38
                                                                  0 -0.0744
 0  0  0  0  0  0  0  0  1  0  0  0  2  2  0  0  0  2  0  0   0      0.718
                                                                  0 -0.0744
 0  0  0  4  0  1  0  0  1  0  0  0  0  0  0  1  0  0  0  0   0      3.83
                                                                  0 -0.0744
 0  0  0  3  1  0  0  0  1  0  0  0  1  0  0  0  1  0  0  0   0     -0.877
                                                                  0 -0.0744
 1  0  0  0  1  0  0  0  1  0  0  3  0  0  0  1  0  0  0  0   0      0.312
                                                                  0 -0.0744
 0  0  0  0  0  0  0  0  0  0  0  0  0  0  0  4  0  0  0  0   3     -3.30
                                                                  0 -0.0744
 1  0  0  0  0  0  0  1  0  2  0  0  0  0  0  0  0  0  0  1   2     -9.01
                                                                  0 -0.0744
 0  0  0  0  0  0  0  0  0  0  0  0  0  0  0  0  7  0  0  0   0      20.0
                                                                  0 -0.0744
 0  0  0  0  0  0  0  4  0  1  1  0  0  0  0  0  0  1  0  0   0      9.45
                                                                  0 -0.0744
 0  0  0  0  0  0  0  0  0  0  0  0  0  0  0  0  0  0  0  7   0      26.3
                                                                  0 -0.0744
 3  1  0  2  0  0  0  0  0  0  0  0  0  0  0  1  0  0  0  0   0      1.46
                                                                  0 -0.0744
 0  0  1  0  0  0  0  0  0  1  0  0  0  2  0  2  0  1  0  0   0     -2.01
                                                                  0 -0.0744
 0  0  0  0  0  0  0  3  0  0  0  0  0  0  0  0  0  4  0  0   0      14.1
                                                                  0 -0.0744
 0  0  0  0  1  1  0  0  1  0  0  0  0  2  1  0  1  0  0  0   0     -2.60
                                                                  0 -0.0744
 0  0  1  0  0  0  0  0  3  1  0  1  1  0  0  0  0  0  0  0   0     -0.341
                                                                  0 -0.0744
 0  0  0  0  0  0  0  0  0  2  0  0  3  0  0  2  0  0  0  0   0      3.33
                                                                  0 -0.0744
 0  0  0  1  0  1  0  0  1  0  0  0  0  3  1  0  0  0  0  0   0      2.44
