# Supplementary material for: Discovering Sequence Motifs with Arbitrary Insertions and Deletions
Source: PLoS Comput Biol. 2008 May 9;4(5):e1000071. doi: 10.1371/journal.pcbi.1000071 (PMC2323616; doi:10.1371/journal.pcbi.1000071)
Supplement: Dataset S3 — GLAM2 Motifs Made from ELM Sites (0.05 MB ZIP) [file pcbi.1000071.s004.zip › S3/TRG_ENDOCYTIC_2.fas.glam2]

GLAM2: Gapped Local Alignment of Motifs
Version 431:531M

glam2 -q 1e99 -r 10 -n 100000 -z 0 -D 0.1 -E 2 -I 0.02 -J 1 p elm-sites-10-fasta-6/TRG_ENDOCYTIC_2.fas
Sequences: 6
Greatest sequence length: 24
Residue counts: A=4 C=1 D=12 E=14 F=5 G=8 H=4 I=1 K=8 L=10 M=4 N=5 P=8 Q=5 R=8 S=10 T=8 V=6 W=0 Y=6 x=0

Score: 26.5082  Columns: 4  Sequences: 6

                ****
ASGR1_HUMAN_  4 YQDL  7 + 8.11
CTLA4_HUMAN_ 11 YVKM 14 + 3.86
EGFR_HUMAN_9 11 YRAL 14 + 7.36
L1CAM_HUMAN_ 11 YRSL 14 + 7.63
LAMP1_HUMAN_ 11 YQTI 14 + 6.15
TFR1_HUMAN_2 11 YTRF 14 + 3.74

                YQ L
                 R  

 A  C  D  E  F  G  H  I  K  L  M  N  P  Q  R  S  T  V  W  Y Del Ins Score
 0  0  0  0  0  0  0  0  0  0  0  0  0  0  0  0  0  0  0  6   0      21.4
                                                                  0 -0.0703
 0  0  0  0  0  0  0  0  0  0  0  0  0  2  2  0  1  1  0  0   0      1.05
                                                                  0 -0.0703
 1  0  1  0  0  0  0  0  1  0  0  0  0  0  1  1  1  0  0  0   0     -1.66
                                                                  0 -0.0703
 0  0  0  0  1  0  0  1  0  3  1  0  0  0  0  0  0  0  0  0   0      5.89

Score: 26.5082  Columns: 4  Sequences: 6

                ****
ASGR1_HUMAN_  4 YQDL  7 + 8.11
CTLA4_HUMAN_ 11 YVKM 14 + 3.86
EGFR_HUMAN_9 11 YRAL 14 + 7.36
L1CAM_HUMAN_ 11 YRSL 14 + 7.63
LAMP1_HUMAN_ 11 YQTI 14 + 6.15
TFR1_HUMAN_2 11 YTRF 14 + 3.74

                YQ L
                 R  

 A  C  D  E  F  G  H  I  K  L  M  N  P  Q  R  S  T  V  W  Y Del Ins Score
 0  0  0  0  0  0  0  0  0  0  0  0  0  0  0  0  0  0  0  6   0      21.4
                                                                  0 -0.0703
 0  0  0  0  0  0  0  0  0  0  0  0  0  2  2  0  1  1  0  0   0      1.05
                                                                  0 -0.0703
 1  0  1  0  0  0  0  0  1  0  0  0  0  0  1  1  1  0  0  0   0     -1.66
                                                                  0 -0.0703
 0  0  0  0  1  0  0  1  0  3  1  0  0  0  0  0  0  0  0  0   0      5.89

Score: 26.5082  Columns: 4  Sequences: 6

                ****
ASGR1_HUMAN_  4 YQDL  7 + 8.11
CTLA4_HUMAN_ 11 YVKM 14 + 3.86
EGFR_HUMAN_9 11 YRAL 14 + 7.36
L1CAM_HUMAN_ 11 YRSL 14 + 7.63
LAMP1_HUMAN_ 11 YQTI 14 + 6.15
TFR1_HUMAN_2 11 YTRF 14 + 3.74

                YQ L
                 R  

 A  C  D  E  F  G  H  I  K  L  M  N  P  Q  R  S  T  V  W  Y Del Ins Score
 0  0  0  0  0  0  0  0  0  0  0  0  0  0  0  0  0  0  0  6   0      21.4
                                                                  0 -0.0703
 0  0  0  0  0  0  0  0  0  0  0  0  0  2  2  0  1  1  0  0   0      1.05
                                                                  0 -0.0703
 1  0  1  0  0  0  0  0  1  0  0  0  0  0  1  1  1  0  0  0   0     -1.66
                                                                  0 -0.0703
 0  0  0  0  1  0  0  1  0  3  1  0  0  0  0  0  0  0  0  0   0      5.89

Score: 26.5082  Columns: 4  Sequences: 6

                ****
ASGR1_HUMAN_  4 YQDL  7 + 8.11
CTLA4_HUMAN_ 11 YVKM 14 + 3.86
EGFR_HUMAN_9 11 YRAL 14 + 7.36
L1CAM_HUMAN_ 11 YRSL 14 + 7.63
LAMP1_HUMAN_ 11 YQTI 14 + 6.15
TFR1_HUMAN_2 11 YTRF 14 + 3.74

                YQ L
                 R  

 A  C  D  E  F  G  H  I  K  L  M  N  P  Q  R  S  T  V  W  Y Del Ins Score
 0  0  0  0  0  0  0  0  0  0  0  0  0  0  0  0  0  0  0  6   0      21.4
                                                                  0 -0.0703
 0  0  0  0  0  0  0  0  0  0  0  0  0  2  2  0  1  1  0  0   0      1.05
                                                                  0 -0.0703
 1  0  1  0  0  0  0  0  1  0  0  0  0  0  1  1  1  0  0  0   0     -1.66
                                                                  0 -0.0703
 0  0  0  0  1  0  0  1  0  3  1  0  0  0  0  0  0  0  0  0   0      5.89

Score: 26.5082  Columns: 4  Sequences: 6

                ****
ASGR1_HUMAN_  4 YQDL  7 + 8.11
CTLA4_HUMAN_ 11 YVKM 14 + 3.86
EGFR_HUMAN_9 11 YRAL 14 + 7.36
L1CAM_HUMAN_ 11 YRSL 14 + 7.63
LAMP1_HUMAN_ 11 YQTI 14 + 6.15
TFR1_HUMAN_2 11 YTRF 14 + 3.74

                YQ L
                 R  

 A  C  D  E  F  G  H  I  K  L  M  N  P  Q  R  S  T  V  W  Y Del Ins Score
 0  0  0  0  0  0  0  0  0  0  0  0  0  0  0  0  0  0  0  6   0      21.4
                                                                  0 -0.0703
 0  0  0  0  0  0  0  0  0  0  0  0  0  2  2  0  1  1  0  0   0      1.05
                                                                  0 -0.0703
 1  0  1  0  0  0  0  0  1  0  0  0  0  0  1  1  1  0  0  0   0     -1.66
                                                                  0 -0.0703
 0  0  0  0  1  0  0  1  0  3  1  0  0  0  0  0  0  0  0  0   0      5.89

Score: 26.5082  Columns: 4  Sequences: 6

                ****
ASGR1_HUMAN_  4 YQDL  7 + 8.11
CTLA4_HUMAN_ 11 YVKM 14 + 3.86
EGFR_HUMAN_9 11 YRAL 14 + 7.36
L1CAM_HUMAN_ 11 YRSL 14 + 7.63
LAMP1_HUMAN_ 11 YQTI 14 + 6.15
TFR1_HUMAN_2 11 YTRF 14 + 3.74

                YQ L
                 R  

 A  C  D  E  F  G  H  I  K  L  M  N  P  Q  R  S  T  V  W  Y Del Ins Score
 0  0  0  0  0  0  0  0  0  0  0  0  0  0  0  0  0  0  0  6   0      21.4
                                                                  0 -0.0703
 0  0  0  0  0  0  0  0  0  0  0  0  0  2  2  0  1  1  0  0   0      1.05
                                                                  0 -0.0703
 1  0  1  0  0  0  0  0  1  0  0  0  0  0  1  1  1  0  0  0   0     -1.66
                                                                  0 -0.0703
 0  0  0  0  1  0  0  1  0  3  1  0  0  0  0  0  0  0  0  0   0      5.89

Score: 26.5082  Columns: 4  Sequences: 6

                ****
ASGR1_HUMAN_  4 YQDL  7 + 8.11
CTLA4_HUMAN_ 11 YVKM 14 + 3.86
EGFR_HUMAN_9 11 YRAL 14 + 7.36
L1CAM_HUMAN_ 11 YRSL 14 + 7.63
LAMP1_HUMAN_ 11 YQTI 14 + 6.15
TFR1_HUMAN_2 11 YTRF 14 + 3.74

                YQ L
                 R  

 A  C  D  E  F  G  H  I  K  L  M  N  P  Q  R  S  T  V  W  Y Del Ins Score
 0  0  0  0  0  0  0  0  0  0  0  0  0  0  0  0  0  0  0  6   0      21.4
                                                                  0 -0.0703
 0  0  0  0  0  0  0  0  0  0  0  0  0  2  2  0  1  1  0  0   0      1.05
                                                                  0 -0.0703
 1  0  1  0  0  0  0  0  1  0  0  0  0  0  1  1  1  0  0  0   0     -1.66
                                                                  0 -0.0703
 0  0  0  0  1  0  0  1  0  3  1  0  0  0  0  0  0  0  0  0   0      5.89

Score: 26.5082  Columns: 4  Sequences: 6

                ****
ASGR1_HUMAN_  4 YQDL  7 + 8.11
CTLA4_HUMAN_ 11 YVKM 14 + 3.86
EGFR_HUMAN_9 11 YRAL 14 + 7.36
L1CAM_HUMAN_ 11 YRSL 14 + 7.63
LAMP1_HUMAN_ 11 YQTI 14 + 6.15
TFR1_HUMAN_2 11 YTRF 14 + 3.74

                YQ L
                 R  

 A  C  D  E  F  G  H  I  K  L  M  N  P  Q  R  S  T  V  W  Y Del Ins Score
 0  0  0  0  0  0  0  0  0  0  0  0  0  0  0  0  0  0  0  6   0      21.4
                                                                  0 -0.0703
 0  0  0  0  0  0  0  0  0  0  0  0  0  2  2  0  1  1  0  0   0      1.05
                                                                  0 -0.0703
 1  0  1  0  0  0  0  0  1  0  0  0  0  0  1  1  1  0  0  0   0     -1.66
                                                                  0 -0.0703
 0  0  0  0  1  0  0  1  0  3  1  0  0  0  0  0  0  0  0  0   0      5.89

Score: 26.5082  Columns: 4  Sequences: 6

                ****
ASGR1_HUMAN_  4 YQDL  7 + 8.11
CTLA4_HUMAN_ 11 YVKM 14 + 3.86
EGFR_HUMAN_9 11 YRAL 14 + 7.36
L1CAM_HUMAN_ 11 YRSL 14 + 7.63
LAMP1_HUMAN_ 11 YQTI 14 + 6.15
TFR1_HUMAN_2 11 YTRF 14 + 3.74

                YQ L
                 R  

 A  C  D  E  F  G  H  I  K  L  M  N  P  Q  R  S  T  V  W  Y Del Ins Score
 0  0  0  0  0  0  0  0  0  0  0  0  0  0  0  0  0  0  0  6   0      21.4
                                                                  0 -0.0703
 0  0  0  0  0  0  0  0  0  0  0  0  0  2  2  0  1  1  0  0   0      1.05
                                                                  0 -0.0703
 1  0  1  0  0  0  0  0  1  0  0  0  0  0  1  1  1  0  0  0   0     -1.66
                                                                  0 -0.0703
 0  0  0  0  1  0  0  1  0  3  1  0  0  0  0  0  0  0  0  0   0      5.89

Score: 26.5082  Columns: 4  Sequences: 6

                ****
ASGR1_HUMAN_  4 YQDL  7 + 8.11
CTLA4_HUMAN_ 11 YVKM 14 + 3.86
EGFR_HUMAN_9 11 YRAL 14 + 7.36
L1CAM_HUMAN_ 11 YRSL 14 + 7.63
LAMP1_HUMAN_ 11 YQTI 14 + 6.15
TFR1_HUMAN_2 11 YTRF 14 + 3.74

                YQ L
                 R  

 A  C  D  E  F  G  H  I  K  L  M  N  P  Q  R  S  T  V  W  Y Del Ins Score
 0  0  0  0  0  0  0  0  0  0  0  0  0  0  0  0  0  0  0  6   0      21.4
                                                                  0 -0.0703
 0  0  0  0  0  0  0  0  0  0  0  0  0  2  2  0  1  1  0  0   0      1.05
                                                                  0 -0.0703
 1  0  1  0  0  0  0  0  1  0  0  0  0  0  1  1  1  0  0  0   0     -1.66
                                                                  0 -0.0703
 0  0  0  0  1  0  0  1  0  3  1  0  0  0  0  0  0  0  0  0   0      5.89
