# Supplementary material for: Discovering Sequence Motifs with Arbitrary Insertions and Deletions
Source: PLoS Comput Biol. 2008 May 9;4(5):e1000071. doi: 10.1371/journal.pcbi.1000071 (PMC2323616; doi:10.1371/journal.pcbi.1000071)
Supplement: Dataset S3 — GLAM2 Motifs Made from ELM Sites (0.05 MB ZIP) [file pcbi.1000071.s004.zip › S3/TRG_ER_diArg_1.fas.glam2]

GLAM2: Gapped Local Alignment of Motifs
Version 431:531M

glam2 -q 1e99 -r 10 -n 100000 -z 0 -D 0.1 -E 2 -I 0.02 -J 1 p elm-sites-10-fasta-6/TRG_ER_diArg_1.fas
Sequences: 3
Greatest sequence length: 15
Residue counts: A=2 C=1 D=2 E=2 F=0 G=4 H=1 I=0 K=3 L=0 M=3 N=1 P=4 Q=3 R=10 S=4 T=1 V=2 W=0 Y=1 x=0

Score: 15.9409  Columns: 5  Sequences: 3

                *****
HG2A_HUMAN_1  1 MHRRR  5 + 10.5
HMDH_NICSY_1  1 MDVRR  5 + 9.36
PIGA_MOUSE_1  1 MANRR  5 + 9.55

                MANRR
                 DR  
                 HV  

 A  C  D  E  F  G  H  I  K  L  M  N  P  Q  R  S  T  V  W  Y Del Ins Score
 0  0  0  0  0  0  0  0  0  0  3  0  0  0  0  0  0  0  0  0   0      7.30
                                                                  0 -0.0525
 1  0  1  0  0  0  1  0  0  0  0  0  0  0  0  0  0  0  0  0   0     -0.880
                                                                  0 -0.0525
 0  0  0  0  0  0  0  0  0  0  0  1  0  0  1  0  0  1  0  0   0     -1.77
                                                                  0 -0.0525
 0  0  0  0  0  0  0  0  0  0  0  0  0  0  3  0  0  0  0  0   0      5.75
                                                                  0 -0.0525
 0  0  0  0  0  0  0  0  0  0  0  0  0  0  3  0  0  0  0  0   0      5.75

Score: 15.9409  Columns: 5  Sequences: 3

                *****
HG2A_HUMAN_1  1 MHRRR  5 + 10.5
HMDH_NICSY_1  1 MDVRR  5 + 9.36
PIGA_MOUSE_1  1 MANRR  5 + 9.55

                MANRR
                 DR  
                 HV  

 A  C  D  E  F  G  H  I  K  L  M  N  P  Q  R  S  T  V  W  Y Del Ins Score
 0  0  0  0  0  0  0  0  0  0  3  0  0  0  0  0  0  0  0  0   0      7.30
                                                                  0 -0.0525
 1  0  1  0  0  0  1  0  0  0  0  0  0  0  0  0  0  0  0  0   0     -0.880
                                                                  0 -0.0525
 0  0  0  0  0  0  0  0  0  0  0  1  0  0  1  0  0  1  0  0   0     -1.77
                                                                  0 -0.0525
 0  0  0  0  0  0  0  0  0  0  0  0  0  0  3  0  0  0  0  0   0      5.75
                                                                  0 -0.0525
 0  0  0  0  0  0  0  0  0  0  0  0  0  0  3  0  0  0  0  0   0      5.75

Score: 15.9409  Columns: 5  Sequences: 3

                *****
HG2A_HUMAN_1  1 MHRRR  5 + 10.5
HMDH_NICSY_1  1 MDVRR  5 + 9.36
PIGA_MOUSE_1  1 MANRR  5 + 9.55

                MANRR
                 DR  
                 HV  

 A  C  D  E  F  G  H  I  K  L  M  N  P  Q  R  S  T  V  W  Y Del Ins Score
 0  0  0  0  0  0  0  0  0  0  3  0  0  0  0  0  0  0  0  0   0      7.30
                                                                  0 -0.0525
 1  0  1  0  0  0  1  0  0  0  0  0  0  0  0  0  0  0  0  0   0     -0.880
                                                                  0 -0.0525
 0  0  0  0  0  0  0  0  0  0  0  1  0  0  1  0  0  1  0  0   0     -1.77
                                                                  0 -0.0525
 0  0  0  0  0  0  0  0  0  0  0  0  0  0  3  0  0  0  0  0   0      5.75
                                                                  0 -0.0525
 0  0  0  0  0  0  0  0  0  0  0  0  0  0  3  0  0  0  0  0   0      5.75

Score: 15.9409  Columns: 5  Sequences: 3

                *****
HG2A_HUMAN_1  1 MHRRR  5 + 10.5
HMDH_NICSY_1  1 MDVRR  5 + 9.36
PIGA_MOUSE_1  1 MANRR  5 + 9.55

                MANRR
                 DR  
                 HV  

 A  C  D  E  F  G  H  I  K  L  M  N  P  Q  R  S  T  V  W  Y Del Ins Score
 0  0  0  0  0  0  0  0  0  0  3  0  0  0  0  0  0  0  0  0   0      7.30
                                                                  0 -0.0525
 1  0  1  0  0  0  1  0  0  0  0  0  0  0  0  0  0  0  0  0   0     -0.880
                                                                  0 -0.0525
 0  0  0  0  0  0  0  0  0  0  0  1  0  0  1  0  0  1  0  0   0     -1.77
                                                                  0 -0.0525
 0  0  0  0  0  0  0  0  0  0  0  0  0  0  3  0  0  0  0  0   0      5.75
                                                                  0 -0.0525
 0  0  0  0  0  0  0  0  0  0  0  0  0  0  3  0  0  0  0  0   0      5.75

Score: 15.9409  Columns: 5  Sequences: 3

                *****
HG2A_HUMAN_1  1 MHRRR  5 + 10.5
HMDH_NICSY_1  1 MDVRR  5 + 9.36
PIGA_MOUSE_1  1 MANRR  5 + 9.55

                MANRR
                 DR  
                 HV  

 A  C  D  E  F  G  H  I  K  L  M  N  P  Q  R  S  T  V  W  Y Del Ins Score
 0  0  0  0  0  0  0  0  0  0  3  0  0  0  0  0  0  0  0  0   0      7.30
                                                                  0 -0.0525
 1  0  1  0  0  0  1  0  0  0  0  0  0  0  0  0  0  0  0  0   0     -0.880
                                                                  0 -0.0525
 0  0  0  0  0  0  0  0  0  0  0  1  0  0  1  0  0  1  0  0   0     -1.77
                                                                  0 -0.0525
 0  0  0  0  0  0  0  0  0  0  0  0  0  0  3  0  0  0  0  0   0      5.75
                                                                  0 -0.0525
 0  0  0  0  0  0  0  0  0  0  0  0  0  0  3  0  0  0  0  0   0      5.75

Score: 15.9409  Columns: 5  Sequences: 3

                *****
HG2A_HUMAN_1  1 MHRRR  5 + 10.5
HMDH_NICSY_1  1 MDVRR  5 + 9.36
PIGA_MOUSE_1  1 MANRR  5 + 9.55

                MANRR
                 DR  
                 HV  

 A  C  D  E  F  G  H  I  K  L  M  N  P  Q  R  S  T  V  W  Y Del Ins Score
 0  0  0  0  0  0  0  0  0  0  3  0  0  0  0  0  0  0  0  0   0      7.30
                                                                  0 -0.0525
 1  0  1  0  0  0  1  0  0  0  0  0  0  0  0  0  0  0  0  0   0     -0.880
                                                                  0 -0.0525
 0  0  0  0  0  0  0  0  0  0  0  1  0  0  1  0  0  1  0  0   0     -1.77
                                                                  0 -0.0525
 0  0  0  0  0  0  0  0  0  0  0  0  0  0  3  0  0  0  0  0   0      5.75
                                                                  0 -0.0525
 0  0  0  0  0  0  0  0  0  0  0  0  0  0  3  0  0  0  0  0   0      5.75

Score: 15.9409  Columns: 5  Sequences: 3

                *****
HG2A_HUMAN_1  1 MHRRR  5 + 10.5
HMDH_NICSY_1  1 MDVRR  5 + 9.36
PIGA_MOUSE_1  1 MANRR  5 + 9.55

                MANRR
                 DR  
                 HV  

 A  C  D  E  F  G  H  I  K  L  M  N  P  Q  R  S  T  V  W  Y Del Ins Score
 0  0  0  0  0  0  0  0  0  0  3  0  0  0  0  0  0  0  0  0   0      7.30
                                                                  0 -0.0525
 1  0  1  0  0  0  1  0  0  0  0  0  0  0  0  0  0  0  0  0   0     -0.880
                                                                  0 -0.0525
 0  0  0  0  0  0  0  0  0  0  0  1  0  0  1  0  0  1  0  0   0     -1.77
                                                                  0 -0.0525
 0  0  0  0  0  0  0  0  0  0  0  0  0  0  3  0  0  0  0  0   0      5.75
                                                                  0 -0.0525
 0  0  0  0  0  0  0  0  0  0  0  0  0  0  3  0  0  0  0  0   0      5.75

Score: 15.9409  Columns: 5  Sequences: 3

                *****
HG2A_HUMAN_1  1 MHRRR  5 + 10.5
HMDH_NICSY_1  1 MDVRR  5 + 9.36
PIGA_MOUSE_1  1 MANRR  5 + 9.55

                MANRR
                 DR  
                 HV  

 A  C  D  E  F  G  H  I  K  L  M  N  P  Q  R  S  T  V  W  Y Del Ins Score
 0  0  0  0  0  0  0  0  0  0  3  0  0  0  0  0  0  0  0  0   0      7.30
                                                                  0 -0.0525
 1  0  1  0  0  0  1  0  0  0  0  0  0  0  0  0  0  0  0  0   0     -0.880
                                                                  0 -0.0525
 0  0  0  0  0  0  0  0  0  0  0  1  0  0  1  0  0  1  0  0   0     -1.77
                                                                  0 -0.0525
 0  0  0  0  0  0  0  0  0  0  0  0  0  0  3  0  0  0  0  0   0      5.75
                                                                  0 -0.0525
 0  0  0  0  0  0  0  0  0  0  0  0  0  0  3  0  0  0  0  0   0      5.75

Score: 15.9409  Columns: 5  Sequences: 3

                *****
HG2A_HUMAN_1  1 MHRRR  5 + 10.5
HMDH_NICSY_1  1 MDVRR  5 + 9.36
PIGA_MOUSE_1  1 MANRR  5 + 9.55

                MANRR
                 DR  
                 HV  

 A  C  D  E  F  G  H  I  K  L  M  N  P  Q  R  S  T  V  W  Y Del Ins Score
 0  0  0  0  0  0  0  0  0  0  3  0  0  0  0  0  0  0  0  0   0      7.30
                                                                  0 -0.0525
 1  0  1  0  0  0  1  0  0  0  0  0  0  0  0  0  0  0  0  0   0     -0.880
                                                                  0 -0.0525
 0  0  0  0  0  0  0  0  0  0  0  1  0  0  1  0  0  1  0  0   0     -1.77
                                                                  0 -0.0525
 0  0  0  0  0  0  0  0  0  0  0  0  0  0  3  0  0  0  0  0   0      5.75
                                                                  0 -0.0525
 0  0  0  0  0  0  0  0  0  0  0  0  0  0  3  0  0  0  0  0   0      5.75

Score: 15.9409  Columns: 5  Sequences: 3

                *****
HG2A_HUMAN_1  1 MHRRR  5 + 10.5
HMDH_NICSY_1  1 MDVRR  5 + 9.36
PIGA_MOUSE_1  1 MANRR  5 + 9.55

                MANRR
                 DR  
                 HV  

 A  C  D  E  F  G  H  I  K  L  M  N  P  Q  R  S  T  V  W  Y Del Ins Score
 0  0  0  0  0  0  0  0  0  0  3  0  0  0  0  0  0  0  0  0   0      7.30
                                                                  0 -0.0525
 1  0  1  0  0  0  1  0  0  0  0  0  0  0  0  0  0  0  0  0   0     -0.880
                                                                  0 -0.0525
 0  0  0  0  0  0  0  0  0  0  0  1  0  0  1  0  0  1  0  0   0     -1.77
                                                                  0 -0.0525
 0  0  0  0  0  0  0  0  0  0  0  0  0  0  3  0  0  0  0  0   0      5.75
                                                                  0 -0.0525
 0  0  0  0  0  0  0  0  0  0  0  0  0  0  3  0  0  0  0  0   0      5.75
