# Supplementary material for: Discovering Sequence Motifs with Arbitrary Insertions and Deletions
Source: PLoS Comput Biol. 2008 May 9;4(5):e1000071. doi: 10.1371/journal.pcbi.1000071 (PMC2323616; doi:10.1371/journal.pcbi.1000071)
Supplement: Dataset S3 — GLAM2 Motifs Made from ELM Sites (0.05 MB ZIP) [file pcbi.1000071.s004.zip › S3/TRG_ER_diLys_1.fas.glam2]

GLAM2: Gapped Local Alignment of Motifs
Version 431:531M

glam2 -q 1e99 -r 10 -n 100000 -z 0 -D 0.1 -E 2 -I 0.02 -J 1 p elm-sites-10-fasta-6/TRG_ER_diLys_1.fas
Sequences: 8
Greatest sequence length: 15
Residue counts: A=7 C=1 D=1 E=4 F=6 G=7 H=5 I=7 K=30 L=8 M=3 N=2 P=0 Q=6 R=6 S=5 T=10 V=3 W=0 Y=3 x=0

Score: 41.4009  Columns: 3  Sequences: 8

                ***
EMP47_YEAST_ 12 TKL 14 + -0.285
FCERA_RAT_24 10 GKK 12 + 8.93
HMDH_HUMAN_8 10 TKK 12 + 8.31
LMAN1_HUMAN_ 10 AKK 12 + 8.66
OSTB_YEAST_4  4 GKK  6 + 8.93
Q40235_LYCPM  7 MKK  9 + 5.10
TMED9_HUMAN_ 10 AKK 12 + 8.66
UD11_HUMAN_5  1 GKK  3 + 8.93

                GKK
                A  
                T  

 A  C  D  E  F  G  H  I  K  L  M  N  P  Q  R  S  T  V  W  Y Del Ins Score
 2  0  0  0  0  3  0  0  0  0  1  0  0  0  0  0  2  0  0  0   0      2.32
                                                                  0 -0.0780
 0  0  0  0  0  0  0  0  8  0  0  0  0  0  0  0  0  0  0  0   0      24.2
                                                                  0 -0.0780
 0  0  0  0  0  0  0  0  7  1  0  0  0  0  0  0  0  0  0  0   0      15.0

Score: 41.4009  Columns: 3  Sequences: 8

                ***
EMP47_YEAST_ 12 TKL 14 + -0.285
FCERA_RAT_24 10 GKK 12 + 8.93
HMDH_HUMAN_8 10 TKK 12 + 8.31
LMAN1_HUMAN_ 10 AKK 12 + 8.66
OSTB_YEAST_4  4 GKK  6 + 8.93
Q40235_LYCPM  7 MKK  9 + 5.10
TMED9_HUMAN_ 10 AKK 12 + 8.66
UD11_HUMAN_5  1 GKK  3 + 8.93

                GKK
                A  
                T  

 A  C  D  E  F  G  H  I  K  L  M  N  P  Q  R  S  T  V  W  Y Del Ins Score
 2  0  0  0  0  3  0  0  0  0  1  0  0  0  0  0  2  0  0  0   0      2.32
                                                                  0 -0.0780
 0  0  0  0  0  0  0  0  8  0  0  0  0  0  0  0  0  0  0  0   0      24.2
                                                                  0 -0.0780
 0  0  0  0  0  0  0  0  7  1  0  0  0  0  0  0  0  0  0  0   0      15.0

Score: 41.4009  Columns: 3  Sequences: 8

                ***
EMP47_YEAST_ 12 TKL 14 + -0.285
FCERA_RAT_24 10 GKK 12 + 8.93
HMDH_HUMAN_8 10 TKK 12 + 8.31
LMAN1_HUMAN_ 10 AKK 12 + 8.66
OSTB_YEAST_4  4 GKK  6 + 8.93
Q40235_LYCPM  7 MKK  9 + 5.10
TMED9_HUMAN_ 10 AKK 12 + 8.66
UD11_HUMAN_5  1 GKK  3 + 8.93

                GKK
                A  
                T  

 A  C  D  E  F  G  H  I  K  L  M  N  P  Q  R  S  T  V  W  Y Del Ins Score
 2  0  0  0  0  3  0  0  0  0  1  0  0  0  0  0  2  0  0  0   0      2.32
                                                                  0 -0.0780
 0  0  0  0  0  0  0  0  8  0  0  0  0  0  0  0  0  0  0  0   0      24.2
                                                                  0 -0.0780
 0  0  0  0  0  0  0  0  7  1  0  0  0  0  0  0  0  0  0  0   0      15.0

Score: 41.4009  Columns: 3  Sequences: 8

                ***
EMP47_YEAST_ 12 TKL 14 + -0.285
FCERA_RAT_24 10 GKK 12 + 8.93
HMDH_HUMAN_8 10 TKK 12 + 8.31
LMAN1_HUMAN_ 10 AKK 12 + 8.66
OSTB_YEAST_4  4 GKK  6 + 8.93
Q40235_LYCPM  7 MKK  9 + 5.10
TMED9_HUMAN_ 10 AKK 12 + 8.66
UD11_HUMAN_5  1 GKK  3 + 8.93

                GKK
                A  
                T  

 A  C  D  E  F  G  H  I  K  L  M  N  P  Q  R  S  T  V  W  Y Del Ins Score
 2  0  0  0  0  3  0  0  0  0  1  0  0  0  0  0  2  0  0  0   0      2.32
                                                                  0 -0.0780
 0  0  0  0  0  0  0  0  8  0  0  0  0  0  0  0  0  0  0  0   0      24.2
                                                                  0 -0.0780
 0  0  0  0  0  0  0  0  7  1  0  0  0  0  0  0  0  0  0  0   0      15.0

Score: 41.4009  Columns: 3  Sequences: 8

                ***
EMP47_YEAST_ 12 TKL 14 + -0.285
FCERA_RAT_24 10 GKK 12 + 8.93
HMDH_HUMAN_8 10 TKK 12 + 8.31
LMAN1_HUMAN_ 10 AKK 12 + 8.66
OSTB_YEAST_4  4 GKK  6 + 8.93
Q40235_LYCPM  7 MKK  9 + 5.10
TMED9_HUMAN_ 10 AKK 12 + 8.66
UD11_HUMAN_5  1 GKK  3 + 8.93

                GKK
                A  
                T  

 A  C  D  E  F  G  H  I  K  L  M  N  P  Q  R  S  T  V  W  Y Del Ins Score
 2  0  0  0  0  3  0  0  0  0  1  0  0  0  0  0  2  0  0  0   0      2.32
                                                                  0 -0.0780
 0  0  0  0  0  0  0  0  8  0  0  0  0  0  0  0  0  0  0  0   0      24.2
                                                                  0 -0.0780
 0  0  0  0  0  0  0  0  7  1  0  0  0  0  0  0  0  0  0  0   0      15.0

Score: 41.4009  Columns: 3  Sequences: 8

                ***
EMP47_YEAST_ 12 TKL 14 + -0.285
FCERA_RAT_24 10 GKK 12 + 8.93
HMDH_HUMAN_8 10 TKK 12 + 8.31
LMAN1_HUMAN_ 10 AKK 12 + 8.66
OSTB_YEAST_4  4 GKK  6 + 8.93
Q40235_LYCPM  7 MKK  9 + 5.10
TMED9_HUMAN_ 10 AKK 12 + 8.66
UD11_HUMAN_5  1 GKK  3 + 8.93

                GKK
                A  
                T  

 A  C  D  E  F  G  H  I  K  L  M  N  P  Q  R  S  T  V  W  Y Del Ins Score
 2  0  0  0  0  3  0  0  0  0  1  0  0  0  0  0  2  0  0  0   0      2.32
                                                                  0 -0.0780
 0  0  0  0  0  0  0  0  8  0  0  0  0  0  0  0  0  0  0  0   0      24.2
                                                                  0 -0.0780
 0  0  0  0  0  0  0  0  7  1  0  0  0  0  0  0  0  0  0  0   0      15.0

Score: 41.4009  Columns: 3  Sequences: 8

                ***
EMP47_YEAST_ 12 TKL 14 + -0.285
FCERA_RAT_24 10 GKK 12 + 8.93
HMDH_HUMAN_8 10 TKK 12 + 8.31
LMAN1_HUMAN_ 10 AKK 12 + 8.66
OSTB_YEAST_4  4 GKK  6 + 8.93
Q40235_LYCPM  7 MKK  9 + 5.10
TMED9_HUMAN_ 10 AKK 12 + 8.66
UD11_HUMAN_5  1 GKK  3 + 8.93

                GKK
                A  
                T  

 A  C  D  E  F  G  H  I  K  L  M  N  P  Q  R  S  T  V  W  Y Del Ins Score
 2  0  0  0  0  3  0  0  0  0  1  0  0  0  0  0  2  0  0  0   0      2.32
                                                                  0 -0.0780
 0  0  0  0  0  0  0  0  8  0  0  0  0  0  0  0  0  0  0  0   0      24.2
                                                                  0 -0.0780
 0  0  0  0  0  0  0  0  7  1  0  0  0  0  0  0  0  0  0  0   0      15.0

Score: 41.4009  Columns: 3  Sequences: 8

                ***
EMP47_YEAST_ 12 TKL 14 + -0.285
FCERA_RAT_24 10 GKK 12 + 8.93
HMDH_HUMAN_8 10 TKK 12 + 8.31
LMAN1_HUMAN_ 10 AKK 12 + 8.66
OSTB_YEAST_4  4 GKK  6 + 8.93
Q40235_LYCPM  7 MKK  9 + 5.10
TMED9_HUMAN_ 10 AKK 12 + 8.66
UD11_HUMAN_5  1 GKK  3 + 8.93

                GKK
                A  
                T  

 A  C  D  E  F  G  H  I  K  L  M  N  P  Q  R  S  T  V  W  Y Del Ins Score
 2  0  0  0  0  3  0  0  0  0  1  0  0  0  0  0  2  0  0  0   0      2.32
                                                                  0 -0.0780
 0  0  0  0  0  0  0  0  8  0  0  0  0  0  0  0  0  0  0  0   0      24.2
                                                                  0 -0.0780
 0  0  0  0  0  0  0  0  7  1  0  0  0  0  0  0  0  0  0  0   0      15.0

Score: 41.4009  Columns: 3  Sequences: 8

                ***
EMP47_YEAST_ 12 TKL 14 + -0.285
FCERA_RAT_24 10 GKK 12 + 8.93
HMDH_HUMAN_8 10 TKK 12 + 8.31
LMAN1_HUMAN_ 10 AKK 12 + 8.66
OSTB_YEAST_4  4 GKK  6 + 8.93
Q40235_LYCPM  7 MKK  9 + 5.10
TMED9_HUMAN_ 10 AKK 12 + 8.66
UD11_HUMAN_5  1 GKK  3 + 8.93

                GKK
                A  
                T  

 A  C  D  E  F  G  H  I  K  L  M  N  P  Q  R  S  T  V  W  Y Del Ins Score
 2  0  0  0  0  3  0  0  0  0  1  0  0  0  0  0  2  0  0  0   0      2.32
                                                                  0 -0.0780
 0  0  0  0  0  0  0  0  8  0  0  0  0  0  0  0  0  0  0  0   0      24.2
                                                                  0 -0.0780
 0  0  0  0  0  0  0  0  7  1  0  0  0  0  0  0  0  0  0  0   0      15.0

Score: 41.4009  Columns: 3  Sequences: 8

                ***
EMP47_YEAST_ 12 TKL 14 + -0.285
FCERA_RAT_24 10 GKK 12 + 8.93
HMDH_HUMAN_8 10 TKK 12 + 8.31
LMAN1_HUMAN_ 10 AKK 12 + 8.66
OSTB_YEAST_4  4 GKK  6 + 8.93
Q40235_LYCPM  7 MKK  9 + 5.10
TMED9_HUMAN_ 10 AKK 12 + 8.66
UD11_HUMAN_5  1 GKK  3 + 8.93

                GKK
                A  
                T  

 A  C  D  E  F  G  H  I  K  L  M  N  P  Q  R  S  T  V  W  Y Del Ins Score
 2  0  0  0  0  3  0  0  0  0  1  0  0  0  0  0  2  0  0  0   0      2.32
                                                                  0 -0.0780
 0  0  0  0  0  0  0  0  8  0  0  0  0  0  0  0  0  0  0  0   0      24.2
                                                                  0 -0.0780
 0  0  0  0  0  0  0  0  7  1  0  0  0  0  0  0  0  0  0  0   0      15.0
