# Supplementary material for: Discovering Sequence Motifs with Arbitrary Insertions and Deletions
Source: PLoS Comput Biol. 2008 May 9;4(5):e1000071. doi: 10.1371/journal.pcbi.1000071 (PMC2323616; doi:10.1371/journal.pcbi.1000071)
Supplement: Dataset S3 — GLAM2 Motifs Made from ELM Sites (0.05 MB ZIP) [file pcbi.1000071.s004.zip › S3/TRG_ER_KDEL_1.fas.glam2]

GLAM2: Gapped Local Alignment of Motifs
Version 431:531M

glam2 -q 1e99 -r 10 -n 100000 -z 0 -D 0.1 -E 2 -I 0.02 -J 1 p elm-sites-10-fasta-6/TRG_ER_KDEL_1.fas
Sequences: 9
Greatest sequence length: 14
Residue counts: A=7 C=1 D=22 E=21 F=2 G=3 H=4 I=2 K=12 L=13 M=2 N=6 P=4 Q=5 R=5 S=3 T=6 V=4 W=1 Y=3 x=0

Score: 85.7868  Columns: 7  Sequences: 9

                *******
ABP1_MAIZE_1  8 EAAKDEL 14 + 14.1
CHTA_VIBCH_2  8 NRIKDEL 14 + 13.4
ENPL_PIG_801  8 TAEKDEL 14 + 16.1
EST5_RAT_558  8 QPHHNEL 14 + 3.97
GRP78_SCHPO_  8 DDEADEL 14 + 9.03
HSP47_RAT_41  8 DKMRDEL 14 + 13.1
PDIA1_MOUSE_  8 KAVKDEL 14 + 14.1
Q9V4N7_DROME  8 NAKKDEL 14 + 15.2
RCN1_HUMAN_3  8 TKNHDEL 14 + 13.2

                DAEKDEL
                NK H   
                T      

 A  C  D  E  F  G  H  I  K  L  M  N  P  Q  R  S  T  V  W  Y Del Ins Score
 0  0  2  1  0  0  0  0  1  0  0  2  0  1  0  0  2  0  0  0   0      2.76
                                                                  0 -0.0812
 4  0  1  0  0  0  0  0  2  0  0  0  1  0  1  0  0  0  0  0   0      2.47
                                                                  0 -0.0812
 1  0  0  2  0  0  1  1  1  0  1  1  0  0  0  0  0  1  0  0   0     -4.01
                                                                  0 -0.0812
 1  0  0  0  0  0  2  0  5  0  0  0  0  0  1  0  0  0  0  0   0      10.5
                                                                  0 -0.0812
 0  0  8  0  0  0  0  0  0  0  0  1  0  0  0  0  0  0  0  0   0      23.5
                                                                  0 -0.0812
 0  0  0  9  0  0  0  0  0  0  0  0  0  0  0  0  0  0  0  0   0      27.7
                                                                  0 -0.0812
 0  0  0  0  0  0  0  0  0  9  0  0  0  0  0  0  0  0  0  0   0      23.3

Score: 85.7868  Columns: 7  Sequences: 9

                *******
ABP1_MAIZE_1  8 EAAKDEL 14 + 14.1
CHTA_VIBCH_2  8 NRIKDEL 14 + 13.4
ENPL_PIG_801  8 TAEKDEL 14 + 16.1
EST5_RAT_558  8 QPHHNEL 14 + 3.97
GRP78_SCHPO_  8 DDEADEL 14 + 9.03
HSP47_RAT_41  8 DKMRDEL 14 + 13.1
PDIA1_MOUSE_  8 KAVKDEL 14 + 14.1
Q9V4N7_DROME  8 NAKKDEL 14 + 15.2
RCN1_HUMAN_3  8 TKNHDEL 14 + 13.2

                DAEKDEL
                NK H   
                T      

 A  C  D  E  F  G  H  I  K  L  M  N  P  Q  R  S  T  V  W  Y Del Ins Score
 0  0  2  1  0  0  0  0  1  0  0  2  0  1  0  0  2  0  0  0   0      2.76
                                                                  0 -0.0812
 4  0  1  0  0  0  0  0  2  0  0  0  1  0  1  0  0  0  0  0   0      2.47
                                                                  0 -0.0812
 1  0  0  2  0  0  1  1  1  0  1  1  0  0  0  0  0  1  0  0   0     -4.01
                                                                  0 -0.0812
 1  0  0  0  0  0  2  0  5  0  0  0  0  0  1  0  0  0  0  0   0      10.5
                                                                  0 -0.0812
 0  0  8  0  0  0  0  0  0  0  0  1  0  0  0  0  0  0  0  0   0      23.5
                                                                  0 -0.0812
 0  0  0  9  0  0  0  0  0  0  0  0  0  0  0  0  0  0  0  0   0      27.7
                                                                  0 -0.0812
 0  0  0  0  0  0  0  0  0  9  0  0  0  0  0  0  0  0  0  0   0      23.3

Score: 85.7868  Columns: 7  Sequences: 9

                *******
ABP1_MAIZE_1  8 EAAKDEL 14 + 14.1
CHTA_VIBCH_2  8 NRIKDEL 14 + 13.4
ENPL_PIG_801  8 TAEKDEL 14 + 16.1
EST5_RAT_558  8 QPHHNEL 14 + 3.97
GRP78_SCHPO_  8 DDEADEL 14 + 9.03
HSP47_RAT_41  8 DKMRDEL 14 + 13.1
PDIA1_MOUSE_  8 KAVKDEL 14 + 14.1
Q9V4N7_DROME  8 NAKKDEL 14 + 15.2
RCN1_HUMAN_3  8 TKNHDEL 14 + 13.2

                DAEKDEL
                NK H   
                T      

 A  C  D  E  F  G  H  I  K  L  M  N  P  Q  R  S  T  V  W  Y Del Ins Score
 0  0  2  1  0  0  0  0  1  0  0  2  0  1  0  0  2  0  0  0   0      2.76
                                                                  0 -0.0812
 4  0  1  0  0  0  0  0  2  0  0  0  1  0  1  0  0  0  0  0   0      2.47
                                                                  0 -0.0812
 1  0  0  2  0  0  1  1  1  0  1  1  0  0  0  0  0  1  0  0   0     -4.01
                                                                  0 -0.0812
 1  0  0  0  0  0  2  0  5  0  0  0  0  0  1  0  0  0  0  0   0      10.5
                                                                  0 -0.0812
 0  0  8  0  0  0  0  0  0  0  0  1  0  0  0  0  0  0  0  0   0      23.5
                                                                  0 -0.0812
 0  0  0  9  0  0  0  0  0  0  0  0  0  0  0  0  0  0  0  0   0      27.7
                                                                  0 -0.0812
 0  0  0  0  0  0  0  0  0  9  0  0  0  0  0  0  0  0  0  0   0      23.3

Score: 85.7868  Columns: 7  Sequences: 9

                *******
ABP1_MAIZE_1  8 EAAKDEL 14 + 14.1
CHTA_VIBCH_2  8 NRIKDEL 14 + 13.4
ENPL_PIG_801  8 TAEKDEL 14 + 16.1
EST5_RAT_558  8 QPHHNEL 14 + 3.97
GRP78_SCHPO_  8 DDEADEL 14 + 9.03
HSP47_RAT_41  8 DKMRDEL 14 + 13.1
PDIA1_MOUSE_  8 KAVKDEL 14 + 14.1
Q9V4N7_DROME  8 NAKKDEL 14 + 15.2
RCN1_HUMAN_3  8 TKNHDEL 14 + 13.2

                DAEKDEL
                NK H   
                T      

 A  C  D  E  F  G  H  I  K  L  M  N  P  Q  R  S  T  V  W  Y Del Ins Score
 0  0  2  1  0  0  0  0  1  0  0  2  0  1  0  0  2  0  0  0   0      2.76
                                                                  0 -0.0812
 4  0  1  0  0  0  0  0  2  0  0  0  1  0  1  0  0  0  0  0   0      2.47
                                                                  0 -0.0812
 1  0  0  2  0  0  1  1  1  0  1  1  0  0  0  0  0  1  0  0   0     -4.01
                                                                  0 -0.0812
 1  0  0  0  0  0  2  0  5  0  0  0  0  0  1  0  0  0  0  0   0      10.5
                                                                  0 -0.0812
 0  0  8  0  0  0  0  0  0  0  0  1  0  0  0  0  0  0  0  0   0      23.5
                                                                  0 -0.0812
 0  0  0  9  0  0  0  0  0  0  0  0  0  0  0  0  0  0  0  0   0      27.7
                                                                  0 -0.0812
 0  0  0  0  0  0  0  0  0  9  0  0  0  0  0  0  0  0  0  0   0      23.3

Score: 85.7868  Columns: 7  Sequences: 9

                *******
ABP1_MAIZE_1  8 EAAKDEL 14 + 14.1
CHTA_VIBCH_2  8 NRIKDEL 14 + 13.4
ENPL_PIG_801  8 TAEKDEL 14 + 16.1
EST5_RAT_558  8 QPHHNEL 14 + 3.97
GRP78_SCHPO_  8 DDEADEL 14 + 9.03
HSP47_RAT_41  8 DKMRDEL 14 + 13.1
PDIA1_MOUSE_  8 KAVKDEL 14 + 14.1
Q9V4N7_DROME  8 NAKKDEL 14 + 15.2
RCN1_HUMAN_3  8 TKNHDEL 14 + 13.2

                DAEKDEL
                NK H   
                T      

 A  C  D  E  F  G  H  I  K  L  M  N  P  Q  R  S  T  V  W  Y Del Ins Score
 0  0  2  1  0  0  0  0  1  0  0  2  0  1  0  0  2  0  0  0   0      2.76
                                                                  0 -0.0812
 4  0  1  0  0  0  0  0  2  0  0  0  1  0  1  0  0  0  0  0   0      2.47
                                                                  0 -0.0812
 1  0  0  2  0  0  1  1  1  0  1  1  0  0  0  0  0  1  0  0   0     -4.01
                                                                  0 -0.0812
 1  0  0  0  0  0  2  0  5  0  0  0  0  0  1  0  0  0  0  0   0      10.5
                                                                  0 -0.0812
 0  0  8  0  0  0  0  0  0  0  0  1  0  0  0  0  0  0  0  0   0      23.5
                                                                  0 -0.0812
 0  0  0  9  0  0  0  0  0  0  0  0  0  0  0  0  0  0  0  0   0      27.7
                                                                  0 -0.0812
 0  0  0  0  0  0  0  0  0  9  0  0  0  0  0  0  0  0  0  0   0      23.3

Score: 85.7868  Columns: 7  Sequences: 9

                *******
ABP1_MAIZE_1  8 EAAKDEL 14 + 14.1
CHTA_VIBCH_2  8 NRIKDEL 14 + 13.4
ENPL_PIG_801  8 TAEKDEL 14 + 16.1
EST5_RAT_558  8 QPHHNEL 14 + 3.97
GRP78_SCHPO_  8 DDEADEL 14 + 9.03
HSP47_RAT_41  8 DKMRDEL 14 + 13.1
PDIA1_MOUSE_  8 KAVKDEL 14 + 14.1
Q9V4N7_DROME  8 NAKKDEL 14 + 15.2
RCN1_HUMAN_3  8 TKNHDEL 14 + 13.2

                DAEKDEL
                NK H   
                T      

 A  C  D  E  F  G  H  I  K  L  M  N  P  Q  R  S  T  V  W  Y Del Ins Score
 0  0  2  1  0  0  0  0  1  0  0  2  0  1  0  0  2  0  0  0   0      2.76
                                                                  0 -0.0812
 4  0  1  0  0  0  0  0  2  0  0  0  1  0  1  0  0  0  0  0   0      2.47
                                                                  0 -0.0812
 1  0  0  2  0  0  1  1  1  0  1  1  0  0  0  0  0  1  0  0   0     -4.01
                                                                  0 -0.0812
 1  0  0  0  0  0  2  0  5  0  0  0  0  0  1  0  0  0  0  0   0      10.5
                                                                  0 -0.0812
 0  0  8  0  0  0  0  0  0  0  0  1  0  0  0  0  0  0  0  0   0      23.5
                                                                  0 -0.0812
 0  0  0  9  0  0  0  0  0  0  0  0  0  0  0  0  0  0  0  0   0      27.7
                                                                  0 -0.0812
 0  0  0  0  0  0  0  0  0  9  0  0  0  0  0  0  0  0  0  0   0      23.3

Score: 85.7868  Columns: 7  Sequences: 9

                *******
ABP1_MAIZE_1  8 EAAKDEL 14 + 14.1
CHTA_VIBCH_2  8 NRIKDEL 14 + 13.4
ENPL_PIG_801  8 TAEKDEL 14 + 16.1
EST5_RAT_558  8 QPHHNEL 14 + 3.97
GRP78_SCHPO_  8 DDEADEL 14 + 9.03
HSP47_RAT_41  8 DKMRDEL 14 + 13.1
PDIA1_MOUSE_  8 KAVKDEL 14 + 14.1
Q9V4N7_DROME  8 NAKKDEL 14 + 15.2
RCN1_HUMAN_3  8 TKNHDEL 14 + 13.2

                DAEKDEL
                NK H   
                T      

 A  C  D  E  F  G  H  I  K  L  M  N  P  Q  R  S  T  V  W  Y Del Ins Score
 0  0  2  1  0  0  0  0  1  0  0  2  0  1  0  0  2  0  0  0   0      2.76
                                                                  0 -0.0812
 4  0  1  0  0  0  0  0  2  0  0  0  1  0  1  0  0  0  0  0   0      2.47
                                                                  0 -0.0812
 1  0  0  2  0  0  1  1  1  0  1  1  0  0  0  0  0  1  0  0   0     -4.01
                                                                  0 -0.0812
 1  0  0  0  0  0  2  0  5  0  0  0  0  0  1  0  0  0  0  0   0      10.5
                                                                  0 -0.0812
 0  0  8  0  0  0  0  0  0  0  0  1  0  0  0  0  0  0  0  0   0      23.5
                                                                  0 -0.0812
 0  0  0  9  0  0  0  0  0  0  0  0  0  0  0  0  0  0  0  0   0      27.7
                                                                  0 -0.0812
 0  0  0  0  0  0  0  0  0  9  0  0  0  0  0  0  0  0  0  0   0      23.3

Score: 85.7868  Columns: 7  Sequences: 9

                *******
ABP1_MAIZE_1  8 EAAKDEL 14 + 14.1
CHTA_VIBCH_2  8 NRIKDEL 14 + 13.4
ENPL_PIG_801  8 TAEKDEL 14 + 16.1
EST5_RAT_558  8 QPHHNEL 14 + 3.97
GRP78_SCHPO_  8 DDEADEL 14 + 9.03
HSP47_RAT_41  8 DKMRDEL 14 + 13.1
PDIA1_MOUSE_  8 KAVKDEL 14 + 14.1
Q9V4N7_DROME  8 NAKKDEL 14 + 15.2
RCN1_HUMAN_3  8 TKNHDEL 14 + 13.2

                DAEKDEL
                NK H   
                T      

 A  C  D  E  F  G  H  I  K  L  M  N  P  Q  R  S  T  V  W  Y Del Ins Score
 0  0  2  1  0  0  0  0  1  0  0  2  0  1  0  0  2  0  0  0   0      2.76
                                                                  0 -0.0812
 4  0  1  0  0  0  0  0  2  0  0  0  1  0  1  0  0  0  0  0   0      2.47
                                                                  0 -0.0812
 1  0  0  2  0  0  1  1  1  0  1  1  0  0  0  0  0  1  0  0   0     -4.01
                                                                  0 -0.0812
 1  0  0  0  0  0  2  0  5  0  0  0  0  0  1  0  0  0  0  0   0      10.5
                                                                  0 -0.0812
 0  0  8  0  0  0  0  0  0  0  0  1  0  0  0  0  0  0  0  0   0      23.5
                                                                  0 -0.0812
 0  0  0  9  0  0  0  0  0  0  0  0  0  0  0  0  0  0  0  0   0      27.7
                                                                  0 -0.0812
 0  0  0  0  0  0  0  0  0  9  0  0  0  0  0  0  0  0  0  0   0      23.3

Score: 85.7868  Columns: 7  Sequences: 9

                *******
ABP1_MAIZE_1  8 EAAKDEL 14 + 14.1
CHTA_VIBCH_2  8 NRIKDEL 14 + 13.4
ENPL_PIG_801  8 TAEKDEL 14 + 16.1
EST5_RAT_558  8 QPHHNEL 14 + 3.97
GRP78_SCHPO_  8 DDEADEL 14 + 9.03
HSP47_RAT_41  8 DKMRDEL 14 + 13.1
PDIA1_MOUSE_  8 KAVKDEL 14 + 14.1
Q9V4N7_DROME  8 NAKKDEL 14 + 15.2
RCN1_HUMAN_3  8 TKNHDEL 14 + 13.2

                DAEKDEL
                NK H   
                T      

 A  C  D  E  F  G  H  I  K  L  M  N  P  Q  R  S  T  V  W  Y Del Ins Score
 0  0  2  1  0  0  0  0  1  0  0  2  0  1  0  0  2  0  0  0   0      2.76
                                                                  0 -0.0812
 4  0  1  0  0  0  0  0  2  0  0  0  1  0  1  0  0  0  0  0   0      2.47
                                                                  0 -0.0812
 1  0  0  2  0  0  1  1  1  0  1  1  0  0  0  0  0  1  0  0   0     -4.01
                                                                  0 -0.0812
 1  0  0  0  0  0  2  0  5  0  0  0  0  0  1  0  0  0  0  0   0      10.5
                                                                  0 -0.0812
 0  0  8  0  0  0  0  0  0  0  0  1  0  0  0  0  0  0  0  0   0      23.5
                                                                  0 -0.0812
 0  0  0  9  0  0  0  0  0  0  0  0  0  0  0  0  0  0  0  0   0      27.7
                                                                  0 -0.0812
 0  0  0  0  0  0  0  0  0  9  0  0  0  0  0  0  0  0  0  0   0      23.3

Score: 85.0897  Columns: 10  Sequences: 9

                **********
ABP1_MAIZE_1  5 DCFEAAKDEL 14 + 15.4
CHTA_VIBCH_2  5 DTHNRIKDEL 14 + 16.0
ENPL_PIG_801  5 ETSTAEKDEL 14 + 16.8
EST5_RAT_558  5 RQPQPHHNEL 14 + -0.321
GRP78_SCHPO_  5 DYFDDEADEL 14 + 11.0
HSP47_RAT_41  5 PKGDKMRDEL 14 + 11.4
PDIA1_MOUSE_  5 DDQKAVKDEL 14 + 16.5
Q9V4N7_DROME  5 PGVNAKKDEL 14 + 14.5
RCN1_HUMAN_3  5 EDLTKNHDEL 14 + 14.9

                DDFDAEKDEL
                ET NK H   
                P  T      

 A  C  D  E  F  G  H  I  K  L  M  N  P  Q  R  S  T  V  W  Y Del Ins Score
 0  0  4  2  0  0  0  0  0  0  0  0  2  0  1  0  0  0  0  0   0      7.29
                                                                  0 -0.0812
 0  1  2  0  0  1  0  0  1  0  0  0  0  1  0  0  2  0  0  1   0     -3.04
                                                                  0 -0.0812
 0  0  0  0  2  1  1  0  0  1  0  0  1  1  0  1  0  1  0  0   0     -4.71
                                                                  0 -0.0812
 0  0  2  1  0  0  0  0  1  0  0  2  0  1  0  0  2  0  0  0   0      2.76
                                                                  0 -0.0812
 4  0  1  0  0  0  0  0  2  0  0  0  1  0  1  0  0  0  0  0   0      2.47
                                                                  0 -0.0812
 1  0  0  2  0  0  1  1  1  0  1  1  0  0  0  0  0  1  0  0   0     -4.01
                                                                  0 -0.0812
 1  0  0  0  0  0  2  0  5  0  0  0  0  0  1  0  0  0  0  0   0      10.5
                                                                  0 -0.0812
 0  0  8  0  0  0  0  0  0  0  0  1  0  0  0  0  0  0  0  0   0      23.5
                                                                  0 -0.0812
 0  0  0  9  0  0  0  0  0  0  0  0  0  0  0  0  0  0  0  0   0      27.7
                                                                  0 -0.0812
 0  0  0  0  0  0  0  0  0  9  0  0  0  0  0  0  0  0  0  0   0      23.3
