# Supplementary material for: Discovering Sequence Motifs with Arbitrary Insertions and Deletions
Source: PLoS Comput Biol. 2008 May 9;4(5):e1000071. doi: 10.1371/journal.pcbi.1000071 (PMC2323616; doi:10.1371/journal.pcbi.1000071)
Supplement: Dataset S3 — GLAM2 Motifs Made from ELM Sites (0.05 MB ZIP) [file pcbi.1000071.s004.zip › S3/TRG_LysEnd_APsAcLL_1.fas.glam2]

GLAM2: Gapped Local Alignment of Motifs
Version 431:531M

glam2 -q 1e99 -r 10 -n 100000 -z 0 -D 0.1 -E 2 -I 0.02 -J 1 p elm-sites-10-fasta-6/TRG_LysEnd_APsAcLL_1.fas
Sequences: 9
Greatest sequence length: 26
Residue counts: A=6 C=3 D=16 E=24 F=3 G=21 H=5 I=2 K=12 L=30 M=7 N=9 P=10 Q=14 R=15 S=23 T=9 V=12 W=1 Y=4 x=0

Score: 51.8358  Columns: 6  Sequences: 9

                ******
ATP7A_HUMAN_ 11 DKHSLL 16 + 9.75
CD3G_MOUSE_1 11 DKQTLL 16 + 9.69
CD44_HUMAN_7 11 EMVHLV 16 + 3.57
HG2A_HUMAN_1 11 DQRDLI 16 + 6.26
INSR_HUMAN_1 11 EKITLL 16 + 9.97
LU_HUMAN_604 11 EQTGLL 16 + 9.77
NEF_HV1B8_15 10 ENTSLL 15 + 8.70
NPC1_HUMAN_1 11 ERERLL 16 + 8.31
OPRD_HUMAN_2 11 RSVRLL 16 + 3.14

                EKTRLL
                DQVS  
                   T  

 A  C  D  E  F  G  H  I  K  L  M  N  P  Q  R  S  T  V  W  Y Del Ins Score
 0  0  3  5  0  0  0  0  0  0  0  0  0  0  1  0  0  0  0  0   0      12.9
                                                                  0 -0.0812
 0  0  0  0  0  0  0  0  3  0  1  1  0  2  1  1  0  0  0  0   0      1.87
                                                                  0 -0.0812
 0  0  0  1  0  0  1  1  0  0  0  0  0  1  1  0  2  2  0  0   0     -2.05
                                                                  0 -0.0812
 0  0  1  0  0  1  1  0  0  0  0  0  0  0  2  2  2  0  0  0   0      0.781
                                                                  0 -0.0812
 0  0  0  0  0  0  0  0  0  9  0  0  0  0  0  0  0  0  0  0   0      23.3
                                                                  0 -0.0812
 0  0  0  0  0  0  0  1  0  7  0  0  0  0  0  0  0  1  0  0   0      15.5

Score: 51.8358  Columns: 6  Sequences: 9

                ******
ATP7A_HUMAN_ 11 DKHSLL 16 + 9.75
CD3G_MOUSE_1 11 DKQTLL 16 + 9.69
CD44_HUMAN_7 11 EMVHLV 16 + 3.57
HG2A_HUMAN_1 11 DQRDLI 16 + 6.26
INSR_HUMAN_1 11 EKITLL 16 + 9.97
LU_HUMAN_604 11 EQTGLL 16 + 9.77
NEF_HV1B8_15 10 ENTSLL 15 + 8.70
NPC1_HUMAN_1 11 ERERLL 16 + 8.31
OPRD_HUMAN_2 11 RSVRLL 16 + 3.14

                EKTRLL
                DQVS  
                   T  

 A  C  D  E  F  G  H  I  K  L  M  N  P  Q  R  S  T  V  W  Y Del Ins Score
 0  0  3  5  0  0  0  0  0  0  0  0  0  0  1  0  0  0  0  0   0      12.9
                                                                  0 -0.0812
 0  0  0  0  0  0  0  0  3  0  1  1  0  2  1  1  0  0  0  0   0      1.87
                                                                  0 -0.0812
 0  0  0  1  0  0  1  1  0  0  0  0  0  1  1  0  2  2  0  0   0     -2.05
                                                                  0 -0.0812
 0  0  1  0  0  1  1  0  0  0  0  0  0  0  2  2  2  0  0  0   0      0.781
                                                                  0 -0.0812
 0  0  0  0  0  0  0  0  0  9  0  0  0  0  0  0  0  0  0  0   0      23.3
                                                                  0 -0.0812
 0  0  0  0  0  0  0  1  0  7  0  0  0  0  0  0  0  1  0  0   0      15.5

Score: 51.8358  Columns: 6  Sequences: 9

                ******
ATP7A_HUMAN_ 11 DKHSLL 16 + 9.75
CD3G_MOUSE_1 11 DKQTLL 16 + 9.69
CD44_HUMAN_7 11 EMVHLV 16 + 3.57
HG2A_HUMAN_1 11 DQRDLI 16 + 6.26
INSR_HUMAN_1 11 EKITLL 16 + 9.97
LU_HUMAN_604 11 EQTGLL 16 + 9.77
NEF_HV1B8_15 10 ENTSLL 15 + 8.70
NPC1_HUMAN_1 11 ERERLL 16 + 8.31
OPRD_HUMAN_2 11 RSVRLL 16 + 3.14

                EKTRLL
                DQVS  
                   T  

 A  C  D  E  F  G  H  I  K  L  M  N  P  Q  R  S  T  V  W  Y Del Ins Score
 0  0  3  5  0  0  0  0  0  0  0  0  0  0  1  0  0  0  0  0   0      12.9
                                                                  0 -0.0812
 0  0  0  0  0  0  0  0  3  0  1  1  0  2  1  1  0  0  0  0   0      1.87
                                                                  0 -0.0812
 0  0  0  1  0  0  1  1  0  0  0  0  0  1  1  0  2  2  0  0   0     -2.05
                                                                  0 -0.0812
 0  0  1  0  0  1  1  0  0  0  0  0  0  0  2  2  2  0  0  0   0      0.781
                                                                  0 -0.0812
 0  0  0  0  0  0  0  0  0  9  0  0  0  0  0  0  0  0  0  0   0      23.3
                                                                  0 -0.0812
 0  0  0  0  0  0  0  1  0  7  0  0  0  0  0  0  0  1  0  0   0      15.5

Score: 51.8358  Columns: 6  Sequences: 9

                ******
ATP7A_HUMAN_ 11 DKHSLL 16 + 9.75
CD3G_MOUSE_1 11 DKQTLL 16 + 9.69
CD44_HUMAN_7 11 EMVHLV 16 + 3.57
HG2A_HUMAN_1 11 DQRDLI 16 + 6.26
INSR_HUMAN_1 11 EKITLL 16 + 9.97
LU_HUMAN_604 11 EQTGLL 16 + 9.77
NEF_HV1B8_15 10 ENTSLL 15 + 8.70
NPC1_HUMAN_1 11 ERERLL 16 + 8.31
OPRD_HUMAN_2 11 RSVRLL 16 + 3.14

                EKTRLL
                DQVS  
                   T  

 A  C  D  E  F  G  H  I  K  L  M  N  P  Q  R  S  T  V  W  Y Del Ins Score
 0  0  3  5  0  0  0  0  0  0  0  0  0  0  1  0  0  0  0  0   0      12.9
                                                                  0 -0.0812
 0  0  0  0  0  0  0  0  3  0  1  1  0  2  1  1  0  0  0  0   0      1.87
                                                                  0 -0.0812
 0  0  0  1  0  0  1  1  0  0  0  0  0  1  1  0  2  2  0  0   0     -2.05
                                                                  0 -0.0812
 0  0  1  0  0  1  1  0  0  0  0  0  0  0  2  2  2  0  0  0   0      0.781
                                                                  0 -0.0812
 0  0  0  0  0  0  0  0  0  9  0  0  0  0  0  0  0  0  0  0   0      23.3
                                                                  0 -0.0812
 0  0  0  0  0  0  0  1  0  7  0  0  0  0  0  0  0  1  0  0   0      15.5

Score: 51.8358  Columns: 6  Sequences: 9

                ******
ATP7A_HUMAN_ 11 DKHSLL 16 + 9.75
CD3G_MOUSE_1 11 DKQTLL 16 + 9.69
CD44_HUMAN_7 11 EMVHLV 16 + 3.57
HG2A_HUMAN_1 11 DQRDLI 16 + 6.26
INSR_HUMAN_1 11 EKITLL 16 + 9.97
LU_HUMAN_604 11 EQTGLL 16 + 9.77
NEF_HV1B8_15 10 ENTSLL 15 + 8.70
NPC1_HUMAN_1 11 ERERLL 16 + 8.31
OPRD_HUMAN_2 11 RSVRLL 16 + 3.14

                EKTRLL
                DQVS  
                   T  

 A  C  D  E  F  G  H  I  K  L  M  N  P  Q  R  S  T  V  W  Y Del Ins Score
 0  0  3  5  0  0  0  0  0  0  0  0  0  0  1  0  0  0  0  0   0      12.9
                                                                  0 -0.0812
 0  0  0  0  0  0  0  0  3  0  1  1  0  2  1  1  0  0  0  0   0      1.87
                                                                  0 -0.0812
 0  0  0  1  0  0  1  1  0  0  0  0  0  1  1  0  2  2  0  0   0     -2.05
                                                                  0 -0.0812
 0  0  1  0  0  1  1  0  0  0  0  0  0  0  2  2  2  0  0  0   0      0.781
                                                                  0 -0.0812
 0  0  0  0  0  0  0  0  0  9  0  0  0  0  0  0  0  0  0  0   0      23.3
                                                                  0 -0.0812
 0  0  0  0  0  0  0  1  0  7  0  0  0  0  0  0  0  1  0  0   0      15.5

Score: 51.8358  Columns: 6  Sequences: 9

                ******
ATP7A_HUMAN_ 11 DKHSLL 16 + 9.75
CD3G_MOUSE_1 11 DKQTLL 16 + 9.69
CD44_HUMAN_7 11 EMVHLV 16 + 3.57
HG2A_HUMAN_1 11 DQRDLI 16 + 6.26
INSR_HUMAN_1 11 EKITLL 16 + 9.97
LU_HUMAN_604 11 EQTGLL 16 + 9.77
NEF_HV1B8_15 10 ENTSLL 15 + 8.70
NPC1_HUMAN_1 11 ERERLL 16 + 8.31
OPRD_HUMAN_2 11 RSVRLL 16 + 3.14

                EKTRLL
                DQVS  
                   T  

 A  C  D  E  F  G  H  I  K  L  M  N  P  Q  R  S  T  V  W  Y Del Ins Score
 0  0  3  5  0  0  0  0  0  0  0  0  0  0  1  0  0  0  0  0   0      12.9
                                                                  0 -0.0812
 0  0  0  0  0  0  0  0  3  0  1  1  0  2  1  1  0  0  0  0   0      1.87
                                                                  0 -0.0812
 0  0  0  1  0  0  1  1  0  0  0  0  0  1  1  0  2  2  0  0   0     -2.05
                                                                  0 -0.0812
 0  0  1  0  0  1  1  0  0  0  0  0  0  0  2  2  2  0  0  0   0      0.781
                                                                  0 -0.0812
 0  0  0  0  0  0  0  0  0  9  0  0  0  0  0  0  0  0  0  0   0      23.3
                                                                  0 -0.0812
 0  0  0  0  0  0  0  1  0  7  0  0  0  0  0  0  0  1  0  0   0      15.5

Score: 51.8358  Columns: 6  Sequences: 9

                ******
ATP7A_HUMAN_ 11 DKHSLL 16 + 9.75
CD3G_MOUSE_1 11 DKQTLL 16 + 9.69
CD44_HUMAN_7 11 EMVHLV 16 + 3.57
HG2A_HUMAN_1 11 DQRDLI 16 + 6.26
INSR_HUMAN_1 11 EKITLL 16 + 9.97
LU_HUMAN_604 11 EQTGLL 16 + 9.77
NEF_HV1B8_15 10 ENTSLL 15 + 8.70
NPC1_HUMAN_1 11 ERERLL 16 + 8.31
OPRD_HUMAN_2 11 RSVRLL 16 + 3.14

                EKTRLL
                DQVS  
                   T  

 A  C  D  E  F  G  H  I  K  L  M  N  P  Q  R  S  T  V  W  Y Del Ins Score
 0  0  3  5  0  0  0  0  0  0  0  0  0  0  1  0  0  0  0  0   0      12.9
                                                                  0 -0.0812
 0  0  0  0  0  0  0  0  3  0  1  1  0  2  1  1  0  0  0  0   0      1.87
                                                                  0 -0.0812
 0  0  0  1  0  0  1  1  0  0  0  0  0  1  1  0  2  2  0  0   0     -2.05
                                                                  0 -0.0812
 0  0  1  0  0  1  1  0  0  0  0  0  0  0  2  2  2  0  0  0   0      0.781
                                                                  0 -0.0812
 0  0  0  0  0  0  0  0  0  9  0  0  0  0  0  0  0  0  0  0   0      23.3
                                                                  0 -0.0812
 0  0  0  0  0  0  0  1  0  7  0  0  0  0  0  0  0  1  0  0   0      15.5

Score: 51.8358  Columns: 6  Sequences: 9

                ******
ATP7A_HUMAN_ 11 DKHSLL 16 + 9.75
CD3G_MOUSE_1 11 DKQTLL 16 + 9.69
CD44_HUMAN_7 11 EMVHLV 16 + 3.57
HG2A_HUMAN_1 11 DQRDLI 16 + 6.26
INSR_HUMAN_1 11 EKITLL 16 + 9.97
LU_HUMAN_604 11 EQTGLL 16 + 9.77
NEF_HV1B8_15 10 ENTSLL 15 + 8.70
NPC1_HUMAN_1 11 ERERLL 16 + 8.31
OPRD_HUMAN_2 11 RSVRLL 16 + 3.14

                EKTRLL
                DQVS  
                   T  

 A  C  D  E  F  G  H  I  K  L  M  N  P  Q  R  S  T  V  W  Y Del Ins Score
 0  0  3  5  0  0  0  0  0  0  0  0  0  0  1  0  0  0  0  0   0      12.9
                                                                  0 -0.0812
 0  0  0  0  0  0  0  0  3  0  1  1  0  2  1  1  0  0  0  0   0      1.87
                                                                  0 -0.0812
 0  0  0  1  0  0  1  1  0  0  0  0  0  1  1  0  2  2  0  0   0     -2.05
                                                                  0 -0.0812
 0  0  1  0  0  1  1  0  0  0  0  0  0  0  2  2  2  0  0  0   0      0.781
                                                                  0 -0.0812
 0  0  0  0  0  0  0  0  0  9  0  0  0  0  0  0  0  0  0  0   0      23.3
                                                                  0 -0.0812
 0  0  0  0  0  0  0  1  0  7  0  0  0  0  0  0  0  1  0  0   0      15.5

Score: 51.8358  Columns: 6  Sequences: 9

                ******
ATP7A_HUMAN_ 11 DKHSLL 16 + 9.75
CD3G_MOUSE_1 11 DKQTLL 16 + 9.69
CD44_HUMAN_7 11 EMVHLV 16 + 3.57
HG2A_HUMAN_1 11 DQRDLI 16 + 6.26
INSR_HUMAN_1 11 EKITLL 16 + 9.97
LU_HUMAN_604 11 EQTGLL 16 + 9.77
NEF_HV1B8_15 10 ENTSLL 15 + 8.70
NPC1_HUMAN_1 11 ERERLL 16 + 8.31
OPRD_HUMAN_2 11 RSVRLL 16 + 3.14

                EKTRLL
                DQVS  
                   T  

 A  C  D  E  F  G  H  I  K  L  M  N  P  Q  R  S  T  V  W  Y Del Ins Score
 0  0  3  5  0  0  0  0  0  0  0  0  0  0  1  0  0  0  0  0   0      12.9
                                                                  0 -0.0812
 0  0  0  0  0  0  0  0  3  0  1  1  0  2  1  1  0  0  0  0   0      1.87
                                                                  0 -0.0812
 0  0  0  1  0  0  1  1  0  0  0  0  0  1  1  0  2  2  0  0   0     -2.05
                                                                  0 -0.0812
 0  0  1  0  0  1  1  0  0  0  0  0  0  0  2  2  2  0  0  0   0      0.781
                                                                  0 -0.0812
 0  0  0  0  0  0  0  0  0  9  0  0  0  0  0  0  0  0  0  0   0      23.3
                                                                  0 -0.0812
 0  0  0  0  0  0  0  1  0  7  0  0  0  0  0  0  0  1  0  0   0      15.5

Score: 51.8358  Columns: 6  Sequences: 9

                ******
ATP7A_HUMAN_ 11 DKHSLL 16 + 9.75
CD3G_MOUSE_1 11 DKQTLL 16 + 9.69
CD44_HUMAN_7 11 EMVHLV 16 + 3.57
HG2A_HUMAN_1 11 DQRDLI 16 + 6.26
INSR_HUMAN_1 11 EKITLL 16 + 9.97
LU_HUMAN_604 11 EQTGLL 16 + 9.77
NEF_HV1B8_15 10 ENTSLL 15 + 8.70
NPC1_HUMAN_1 11 ERERLL 16 + 8.31
OPRD_HUMAN_2 11 RSVRLL 16 + 3.14

                EKTRLL
                DQVS  
                   T  

 A  C  D  E  F  G  H  I  K  L  M  N  P  Q  R  S  T  V  W  Y Del Ins Score
 0  0  3  5  0  0  0  0  0  0  0  0  0  0  1  0  0  0  0  0   0      12.9
                                                                  0 -0.0812
 0  0  0  0  0  0  0  0  3  0  1  1  0  2  1  1  0  0  0  0   0      1.87
                                                                  0 -0.0812
 0  0  0  1  0  0  1  1  0  0  0  0  0  1  1  0  2  2  0  0   0     -2.05
                                                                  0 -0.0812
 0  0  1  0  0  1  1  0  0  0  0  0  0  0  2  2  2  0  0  0   0      0.781
                                                                  0 -0.0812
 0  0  0  0  0  0  0  0  0  9  0  0  0  0  0  0  0  0  0  0   0      23.3
                                                                  0 -0.0812
 0  0  0  0  0  0  0  1  0  7  0  0  0  0  0  0  0  1  0  0   0      15.5
