# Supplementary material for: Discovering Sequence Motifs with Arbitrary Insertions and Deletions
Source: PLoS Comput Biol. 2008 May 9;4(5):e1000071. doi: 10.1371/journal.pcbi.1000071 (PMC2323616; doi:10.1371/journal.pcbi.1000071)
Supplement: Dataset S3 — GLAM2 Motifs Made from ELM Sites (0.05 MB ZIP) [file pcbi.1000071.s004.zip › S3/TRG_LysEnd_APsAcLL_3.fas.glam2]

GLAM2: Gapped Local Alignment of Motifs
Version 431:531M

glam2 -q 1e99 -r 10 -n 100000 -z 0 -D 0.1 -E 2 -I 0.02 -J 1 p elm-sites-10-fasta-6/TRG_LysEnd_APsAcLL_3.fas
Sequences: 3
Greatest sequence length: 27
Residue counts: A=3 C=0 D=5 E=5 F=4 G=4 H=1 I=2 K=11 L=7 M=2 N=2 P=6 Q=5 R=4 S=4 T=3 V=1 W=0 Y=1 x=0

Score: 23.0983  Columns: 6  Sequences: 3

                ******
QNR71_COTJA_ 12 ERNPLL 17 + 14.1
SCRB2_HUMAN_ 12 ERAPLI 17 + 12.7
TYRO_MOUSE_5 12 ERQPLL 17 + 14.1

                ERAPLL
                  N  I
                  Q   

 A  C  D  E  F  G  H  I  K  L  M  N  P  Q  R  S  T  V  W  Y Del Ins Score
 0  0  0  3  0  0  0  0  0  0  0  0  0  0  0  0  0  0  0  0   0      5.07
                                                                  0 -0.0525
 0  0  0  0  0  0  0  0  0  0  0  0  0  0  3  0  0  0  0  0   0      5.75
                                                                  0 -0.0525
 1  0  0  0  0  0  0  0  0  0  0  1  0  1  0  0  0  0  0  0   0     -0.948
                                                                  0 -0.0525
 0  0  0  0  0  0  0  0  0  0  0  0  3  0  0  0  0  0  0  0   0      6.30
                                                                  0 -0.0525
 0  0  0  0  0  0  0  0  0  3  0  0  0  0  0  0  0  0  0  0   0      4.44
                                                                  0 -0.0525
 0  0  0  0  0  0  0  1  0  2  0  0  0  0  0  0  0  0  0  0   0      2.74

Score: 23.0983  Columns: 6  Sequences: 3

                ******
QNR71_COTJA_ 12 ERNPLL 17 + 14.1
SCRB2_HUMAN_ 12 ERAPLI 17 + 12.7
TYRO_MOUSE_5 12 ERQPLL 17 + 14.1

                ERAPLL
                  N  I
                  Q   

 A  C  D  E  F  G  H  I  K  L  M  N  P  Q  R  S  T  V  W  Y Del Ins Score
 0  0  0  3  0  0  0  0  0  0  0  0  0  0  0  0  0  0  0  0   0      5.07
                                                                  0 -0.0525
 0  0  0  0  0  0  0  0  0  0  0  0  0  0  3  0  0  0  0  0   0      5.75
                                                                  0 -0.0525
 1  0  0  0  0  0  0  0  0  0  0  1  0  1  0  0  0  0  0  0   0     -0.948
                                                                  0 -0.0525
 0  0  0  0  0  0  0  0  0  0  0  0  3  0  0  0  0  0  0  0   0      6.30
                                                                  0 -0.0525
 0  0  0  0  0  0  0  0  0  3  0  0  0  0  0  0  0  0  0  0   0      4.44
                                                                  0 -0.0525
 0  0  0  0  0  0  0  1  0  2  0  0  0  0  0  0  0  0  0  0   0      2.74

Score: 23.0983  Columns: 6  Sequences: 3

                ******
QNR71_COTJA_ 12 ERNPLL 17 + 14.1
SCRB2_HUMAN_ 12 ERAPLI 17 + 12.7
TYRO_MOUSE_5 12 ERQPLL 17 + 14.1

                ERAPLL
                  N  I
                  Q   

 A  C  D  E  F  G  H  I  K  L  M  N  P  Q  R  S  T  V  W  Y Del Ins Score
 0  0  0  3  0  0  0  0  0  0  0  0  0  0  0  0  0  0  0  0   0      5.07
                                                                  0 -0.0525
 0  0  0  0  0  0  0  0  0  0  0  0  0  0  3  0  0  0  0  0   0      5.75
                                                                  0 -0.0525
 1  0  0  0  0  0  0  0  0  0  0  1  0  1  0  0  0  0  0  0   0     -0.948
                                                                  0 -0.0525
 0  0  0  0  0  0  0  0  0  0  0  0  3  0  0  0  0  0  0  0   0      6.30
                                                                  0 -0.0525
 0  0  0  0  0  0  0  0  0  3  0  0  0  0  0  0  0  0  0  0   0      4.44
                                                                  0 -0.0525
 0  0  0  0  0  0  0  1  0  2  0  0  0  0  0  0  0  0  0  0   0      2.74

Score: 23.0983  Columns: 6  Sequences: 3

                ******
QNR71_COTJA_ 12 ERNPLL 17 + 14.1
SCRB2_HUMAN_ 12 ERAPLI 17 + 12.7
TYRO_MOUSE_5 12 ERQPLL 17 + 14.1

                ERAPLL
                  N  I
                  Q   

 A  C  D  E  F  G  H  I  K  L  M  N  P  Q  R  S  T  V  W  Y Del Ins Score
 0  0  0  3  0  0  0  0  0  0  0  0  0  0  0  0  0  0  0  0   0      5.07
                                                                  0 -0.0525
 0  0  0  0  0  0  0  0  0  0  0  0  0  0  3  0  0  0  0  0   0      5.75
                                                                  0 -0.0525
 1  0  0  0  0  0  0  0  0  0  0  1  0  1  0  0  0  0  0  0   0     -0.948
                                                                  0 -0.0525
 0  0  0  0  0  0  0  0  0  0  0  0  3  0  0  0  0  0  0  0   0      6.30
                                                                  0 -0.0525
 0  0  0  0  0  0  0  0  0  3  0  0  0  0  0  0  0  0  0  0   0      4.44
                                                                  0 -0.0525
 0  0  0  0  0  0  0  1  0  2  0  0  0  0  0  0  0  0  0  0   0      2.74

Score: 23.0983  Columns: 6  Sequences: 3

                ******
QNR71_COTJA_ 12 ERNPLL 17 + 14.1
SCRB2_HUMAN_ 12 ERAPLI 17 + 12.7
TYRO_MOUSE_5 12 ERQPLL 17 + 14.1

                ERAPLL
                  N  I
                  Q   

 A  C  D  E  F  G  H  I  K  L  M  N  P  Q  R  S  T  V  W  Y Del Ins Score
 0  0  0  3  0  0  0  0  0  0  0  0  0  0  0  0  0  0  0  0   0      5.07
                                                                  0 -0.0525
 0  0  0  0  0  0  0  0  0  0  0  0  0  0  3  0  0  0  0  0   0      5.75
                                                                  0 -0.0525
 1  0  0  0  0  0  0  0  0  0  0  1  0  1  0  0  0  0  0  0   0     -0.948
                                                                  0 -0.0525
 0  0  0  0  0  0  0  0  0  0  0  0  3  0  0  0  0  0  0  0   0      6.30
                                                                  0 -0.0525
 0  0  0  0  0  0  0  0  0  3  0  0  0  0  0  0  0  0  0  0   0      4.44
                                                                  0 -0.0525
 0  0  0  0  0  0  0  1  0  2  0  0  0  0  0  0  0  0  0  0   0      2.74

Score: 23.0983  Columns: 6  Sequences: 3

                ******
QNR71_COTJA_ 12 ERNPLL 17 + 14.1
SCRB2_HUMAN_ 12 ERAPLI 17 + 12.7
TYRO_MOUSE_5 12 ERQPLL 17 + 14.1

                ERAPLL
                  N  I
                  Q   

 A  C  D  E  F  G  H  I  K  L  M  N  P  Q  R  S  T  V  W  Y Del Ins Score
 0  0  0  3  0  0  0  0  0  0  0  0  0  0  0  0  0  0  0  0   0      5.07
                                                                  0 -0.0525
 0  0  0  0  0  0  0  0  0  0  0  0  0  0  3  0  0  0  0  0   0      5.75
                                                                  0 -0.0525
 1  0  0  0  0  0  0  0  0  0  0  1  0  1  0  0  0  0  0  0   0     -0.948
                                                                  0 -0.0525
 0  0  0  0  0  0  0  0  0  0  0  0  3  0  0  0  0  0  0  0   0      6.30
                                                                  0 -0.0525
 0  0  0  0  0  0  0  0  0  3  0  0  0  0  0  0  0  0  0  0   0      4.44
                                                                  0 -0.0525
 0  0  0  0  0  0  0  1  0  2  0  0  0  0  0  0  0  0  0  0   0      2.74

Score: 23.0983  Columns: 6  Sequences: 3

                ******
QNR71_COTJA_ 12 ERNPLL 17 + 14.1
SCRB2_HUMAN_ 12 ERAPLI 17 + 12.7
TYRO_MOUSE_5 12 ERQPLL 17 + 14.1

                ERAPLL
                  N  I
                  Q   

 A  C  D  E  F  G  H  I  K  L  M  N  P  Q  R  S  T  V  W  Y Del Ins Score
 0  0  0  3  0  0  0  0  0  0  0  0  0  0  0  0  0  0  0  0   0      5.07
                                                                  0 -0.0525
 0  0  0  0  0  0  0  0  0  0  0  0  0  0  3  0  0  0  0  0   0      5.75
                                                                  0 -0.0525
 1  0  0  0  0  0  0  0  0  0  0  1  0  1  0  0  0  0  0  0   0     -0.948
                                                                  0 -0.0525
 0  0  0  0  0  0  0  0  0  0  0  0  3  0  0  0  0  0  0  0   0      6.30
                                                                  0 -0.0525
 0  0  0  0  0  0  0  0  0  3  0  0  0  0  0  0  0  0  0  0   0      4.44
                                                                  0 -0.0525
 0  0  0  0  0  0  0  1  0  2  0  0  0  0  0  0  0  0  0  0   0      2.74

Score: 23.0983  Columns: 6  Sequences: 3

                ******
QNR71_COTJA_ 12 ERNPLL 17 + 14.1
SCRB2_HUMAN_ 12 ERAPLI 17 + 12.7
TYRO_MOUSE_5 12 ERQPLL 17 + 14.1

                ERAPLL
                  N  I
                  Q   

 A  C  D  E  F  G  H  I  K  L  M  N  P  Q  R  S  T  V  W  Y Del Ins Score
 0  0  0  3  0  0  0  0  0  0  0  0  0  0  0  0  0  0  0  0   0      5.07
                                                                  0 -0.0525
 0  0  0  0  0  0  0  0  0  0  0  0  0  0  3  0  0  0  0  0   0      5.75
                                                                  0 -0.0525
 1  0  0  0  0  0  0  0  0  0  0  1  0  1  0  0  0  0  0  0   0     -0.948
                                                                  0 -0.0525
 0  0  0  0  0  0  0  0  0  0  0  0  3  0  0  0  0  0  0  0   0      6.30
                                                                  0 -0.0525
 0  0  0  0  0  0  0  0  0  3  0  0  0  0  0  0  0  0  0  0   0      4.44
                                                                  0 -0.0525
 0  0  0  0  0  0  0  1  0  2  0  0  0  0  0  0  0  0  0  0   0      2.74

Score: 23.0983  Columns: 6  Sequences: 3

                ******
QNR71_COTJA_ 12 ERNPLL 17 + 14.1
SCRB2_HUMAN_ 12 ERAPLI 17 + 12.7
TYRO_MOUSE_5 12 ERQPLL 17 + 14.1

                ERAPLL
                  N  I
                  Q   

 A  C  D  E  F  G  H  I  K  L  M  N  P  Q  R  S  T  V  W  Y Del Ins Score
 0  0  0  3  0  0  0  0  0  0  0  0  0  0  0  0  0  0  0  0   0      5.07
                                                                  0 -0.0525
 0  0  0  0  0  0  0  0  0  0  0  0  0  0  3  0  0  0  0  0   0      5.75
                                                                  0 -0.0525
 1  0  0  0  0  0  0  0  0  0  0  1  0  1  0  0  0  0  0  0   0     -0.948
                                                                  0 -0.0525
 0  0  0  0  0  0  0  0  0  0  0  0  3  0  0  0  0  0  0  0   0      6.30
                                                                  0 -0.0525
 0  0  0  0  0  0  0  0  0  3  0  0  0  0  0  0  0  0  0  0   0      4.44
                                                                  0 -0.0525
 0  0  0  0  0  0  0  1  0  2  0  0  0  0  0  0  0  0  0  0   0      2.74

Score: 23.0983  Columns: 6  Sequences: 3

                ******
QNR71_COTJA_ 12 ERNPLL 17 + 14.1
SCRB2_HUMAN_ 12 ERAPLI 17 + 12.7
TYRO_MOUSE_5 12 ERQPLL 17 + 14.1

                ERAPLL
                  N  I
                  Q   

 A  C  D  E  F  G  H  I  K  L  M  N  P  Q  R  S  T  V  W  Y Del Ins Score
 0  0  0  3  0  0  0  0  0  0  0  0  0  0  0  0  0  0  0  0   0      5.07
                                                                  0 -0.0525
 0  0  0  0  0  0  0  0  0  0  0  0  0  0  3  0  0  0  0  0   0      5.75
                                                                  0 -0.0525
 1  0  0  0  0  0  0  0  0  0  0  1  0  1  0  0  0  0  0  0   0     -0.948
                                                                  0 -0.0525
 0  0  0  0  0  0  0  0  0  0  0  0  3  0  0  0  0  0  0  0   0      6.30
                                                                  0 -0.0525
 0  0  0  0  0  0  0  0  0  3  0  0  0  0  0  0  0  0  0  0   0      4.44
                                                                  0 -0.0525
 0  0  0  0  0  0  0  1  0  2  0  0  0  0  0  0  0  0  0  0   0      2.74
