# Supplementary material for: Discovering Sequence Motifs with Arbitrary Insertions and Deletions
Source: PLoS Comput Biol. 2008 May 9;4(5):e1000071. doi: 10.1371/journal.pcbi.1000071 (PMC2323616; doi:10.1371/journal.pcbi.1000071)
Supplement: Dataset S3 — GLAM2 Motifs Made from ELM Sites (0.05 MB ZIP) [file pcbi.1000071.s004.zip › S3/TRG_LysEnd_GGAAcLL_1.fas.glam2]

GLAM2: Gapped Local Alignment of Motifs
Version 431:531M

glam2 -q 1e99 -r 10 -n 100000 -z 0 -D 0.1 -E 2 -I 0.02 -J 1 p elm-sites-10-fasta-6/TRG_LysEnd_GGAAcLL_1.fas
Sequences: 4
Greatest sequence length: 17
Residue counts: A=2 C=2 D=13 E=9 F=1 G=2 H=4 I=1 K=1 L=10 M=2 N=1 P=4 Q=1 R=1 S=7 T=3 V=2 W=0 Y=1 x=0

Score: 35.7164  Columns: 9  Sequences: 4

                *********
LRP3_HUMAN_7  7 EASDDEALL 15 + 8.29
MPRD_BOVIN_2  7 SEERDDHLL 15 + 8.83
MPRI_BOVIN_2  7 HDDSDEDLL 15 + 20.6
SORT_HUMAN_8  7 HDDSDEDLL 15 + 20.6

                HDDSDEDLL
                EAED DA  
                SESR  H  

 A  C  D  E  F  G  H  I  K  L  M  N  P  Q  R  S  T  V  W  Y Del Ins Score
 0  0  0  1  0  0  2  0  0  0  0  0  0  0  0  1  0  0  0  0   0      1.62
                                                                  0 -0.0597
 1  0  2  1  0  0  0  0  0  0  0  0  0  0  0  0  0  0  0  0   0      1.82
                                                                  0 -0.0597
 0  0  2  1  0  0  0  0  0  0  0  0  0  0  0  1  0  0  0  0   0      1.91
                                                                  0 -0.0597
 0  0  1  0  0  0  0  0  0  0  0  0  0  0  1  2  0  0  0  0   0      0.391
                                                                  0 -0.0597
 0  0  4  0  0  0  0  0  0  0  0  0  0  0  0  0  0  0  0  0   0      9.88
                                                                  0 -0.0597
 0  0  1  3  0  0  0  0  0  0  0  0  0  0  0  0  0  0  0  0   0      5.30
                                                                  0 -0.0597
 1  0  2  0  0  0  1  0  0  0  0  0  0  0  0  0  0  0  0  0   0      0.671
                                                                  0 -0.0597
 0  0  0  0  0  0  0  0  0  4  0  0  0  0  0  0  0  0  0  0   0      7.30
                                                                  0 -0.0597
 0  0  0  0  0  0  0  0  0  4  0  0  0  0  0  0  0  0  0  0   0      7.30

Score: 35.7164  Columns: 9  Sequences: 4

                *********
LRP3_HUMAN_7  7 EASDDEALL 15 + 8.29
MPRD_BOVIN_2  7 SEERDDHLL 15 + 8.83
MPRI_BOVIN_2  7 HDDSDEDLL 15 + 20.6
SORT_HUMAN_8  7 HDDSDEDLL 15 + 20.6

                HDDSDEDLL
                EAED DA  
                SESR  H  

 A  C  D  E  F  G  H  I  K  L  M  N  P  Q  R  S  T  V  W  Y Del Ins Score
 0  0  0  1  0  0  2  0  0  0  0  0  0  0  0  1  0  0  0  0   0      1.62
                                                                  0 -0.0597
 1  0  2  1  0  0  0  0  0  0  0  0  0  0  0  0  0  0  0  0   0      1.82
                                                                  0 -0.0597
 0  0  2  1  0  0  0  0  0  0  0  0  0  0  0  1  0  0  0  0   0      1.91
                                                                  0 -0.0597
 0  0  1  0  0  0  0  0  0  0  0  0  0  0  1  2  0  0  0  0   0      0.391
                                                                  0 -0.0597
 0  0  4  0  0  0  0  0  0  0  0  0  0  0  0  0  0  0  0  0   0      9.88
                                                                  0 -0.0597
 0  0  1  3  0  0  0  0  0  0  0  0  0  0  0  0  0  0  0  0   0      5.30
                                                                  0 -0.0597
 1  0  2  0  0  0  1  0  0  0  0  0  0  0  0  0  0  0  0  0   0      0.671
                                                                  0 -0.0597
 0  0  0  0  0  0  0  0  0  4  0  0  0  0  0  0  0  0  0  0   0      7.30
                                                                  0 -0.0597
 0  0  0  0  0  0  0  0  0  4  0  0  0  0  0  0  0  0  0  0   0      7.30

Score: 35.7164  Columns: 9  Sequences: 4

                *********
LRP3_HUMAN_7  7 EASDDEALL 15 + 8.29
MPRD_BOVIN_2  7 SEERDDHLL 15 + 8.83
MPRI_BOVIN_2  7 HDDSDEDLL 15 + 20.6
SORT_HUMAN_8  7 HDDSDEDLL 15 + 20.6

                HDDSDEDLL
                EAED DA  
                SESR  H  

 A  C  D  E  F  G  H  I  K  L  M  N  P  Q  R  S  T  V  W  Y Del Ins Score
 0  0  0  1  0  0  2  0  0  0  0  0  0  0  0  1  0  0  0  0   0      1.62
                                                                  0 -0.0597
 1  0  2  1  0  0  0  0  0  0  0  0  0  0  0  0  0  0  0  0   0      1.82
                                                                  0 -0.0597
 0  0  2  1  0  0  0  0  0  0  0  0  0  0  0  1  0  0  0  0   0      1.91
                                                                  0 -0.0597
 0  0  1  0  0  0  0  0  0  0  0  0  0  0  1  2  0  0  0  0   0      0.391
                                                                  0 -0.0597
 0  0  4  0  0  0  0  0  0  0  0  0  0  0  0  0  0  0  0  0   0      9.88
                                                                  0 -0.0597
 0  0  1  3  0  0  0  0  0  0  0  0  0  0  0  0  0  0  0  0   0      5.30
                                                                  0 -0.0597
 1  0  2  0  0  0  1  0  0  0  0  0  0  0  0  0  0  0  0  0   0      0.671
                                                                  0 -0.0597
 0  0  0  0  0  0  0  0  0  4  0  0  0  0  0  0  0  0  0  0   0      7.30
                                                                  0 -0.0597
 0  0  0  0  0  0  0  0  0  4  0  0  0  0  0  0  0  0  0  0   0      7.30

Score: 35.7164  Columns: 9  Sequences: 4

                *********
LRP3_HUMAN_7  7 EASDDEALL 15 + 8.29
MPRD_BOVIN_2  7 SEERDDHLL 15 + 8.83
MPRI_BOVIN_2  7 HDDSDEDLL 15 + 20.6
SORT_HUMAN_8  7 HDDSDEDLL 15 + 20.6

                HDDSDEDLL
                EAED DA  
                SESR  H  

 A  C  D  E  F  G  H  I  K  L  M  N  P  Q  R  S  T  V  W  Y Del Ins Score
 0  0  0  1  0  0  2  0  0  0  0  0  0  0  0  1  0  0  0  0   0      1.62
                                                                  0 -0.0597
 1  0  2  1  0  0  0  0  0  0  0  0  0  0  0  0  0  0  0  0   0      1.82
                                                                  0 -0.0597
 0  0  2  1  0  0  0  0  0  0  0  0  0  0  0  1  0  0  0  0   0      1.91
                                                                  0 -0.0597
 0  0  1  0  0  0  0  0  0  0  0  0  0  0  1  2  0  0  0  0   0      0.391
                                                                  0 -0.0597
 0  0  4  0  0  0  0  0  0  0  0  0  0  0  0  0  0  0  0  0   0      9.88
                                                                  0 -0.0597
 0  0  1  3  0  0  0  0  0  0  0  0  0  0  0  0  0  0  0  0   0      5.30
                                                                  0 -0.0597
 1  0  2  0  0  0  1  0  0  0  0  0  0  0  0  0  0  0  0  0   0      0.671
                                                                  0 -0.0597
 0  0  0  0  0  0  0  0  0  4  0  0  0  0  0  0  0  0  0  0   0      7.30
                                                                  0 -0.0597
 0  0  0  0  0  0  0  0  0  4  0  0  0  0  0  0  0  0  0  0   0      7.30

Score: 35.7164  Columns: 9  Sequences: 4

                *********
LRP3_HUMAN_7  7 EASDDEALL 15 + 8.29
MPRD_BOVIN_2  7 SEERDDHLL 15 + 8.83
MPRI_BOVIN_2  7 HDDSDEDLL 15 + 20.6
SORT_HUMAN_8  7 HDDSDEDLL 15 + 20.6

                HDDSDEDLL
                EAED DA  
                SESR  H  

 A  C  D  E  F  G  H  I  K  L  M  N  P  Q  R  S  T  V  W  Y Del Ins Score
 0  0  0  1  0  0  2  0  0  0  0  0  0  0  0  1  0  0  0  0   0      1.62
                                                                  0 -0.0597
 1  0  2  1  0  0  0  0  0  0  0  0  0  0  0  0  0  0  0  0   0      1.82
                                                                  0 -0.0597
 0  0  2  1  0  0  0  0  0  0  0  0  0  0  0  1  0  0  0  0   0      1.91
                                                                  0 -0.0597
 0  0  1  0  0  0  0  0  0  0  0  0  0  0  1  2  0  0  0  0   0      0.391
                                                                  0 -0.0597
 0  0  4  0  0  0  0  0  0  0  0  0  0  0  0  0  0  0  0  0   0      9.88
                                                                  0 -0.0597
 0  0  1  3  0  0  0  0  0  0  0  0  0  0  0  0  0  0  0  0   0      5.30
                                                                  0 -0.0597
 1  0  2  0  0  0  1  0  0  0  0  0  0  0  0  0  0  0  0  0   0      0.671
                                                                  0 -0.0597
 0  0  0  0  0  0  0  0  0  4  0  0  0  0  0  0  0  0  0  0   0      7.30
                                                                  0 -0.0597
 0  0  0  0  0  0  0  0  0  4  0  0  0  0  0  0  0  0  0  0   0      7.30

Score: 35.7164  Columns: 9  Sequences: 4

                *********
LRP3_HUMAN_7  7 EASDDEALL 15 + 8.29
MPRD_BOVIN_2  7 SEERDDHLL 15 + 8.83
MPRI_BOVIN_2  7 HDDSDEDLL 15 + 20.6
SORT_HUMAN_8  7 HDDSDEDLL 15 + 20.6

                HDDSDEDLL
                EAED DA  
                SESR  H  

 A  C  D  E  F  G  H  I  K  L  M  N  P  Q  R  S  T  V  W  Y Del Ins Score
 0  0  0  1  0  0  2  0  0  0  0  0  0  0  0  1  0  0  0  0   0      1.62
                                                                  0 -0.0597
 1  0  2  1  0  0  0  0  0  0  0  0  0  0  0  0  0  0  0  0   0      1.82
                                                                  0 -0.0597
 0  0  2  1  0  0  0  0  0  0  0  0  0  0  0  1  0  0  0  0   0      1.91
                                                                  0 -0.0597
 0  0  1  0  0  0  0  0  0  0  0  0  0  0  1  2  0  0  0  0   0      0.391
                                                                  0 -0.0597
 0  0  4  0  0  0  0  0  0  0  0  0  0  0  0  0  0  0  0  0   0      9.88
                                                                  0 -0.0597
 0  0  1  3  0  0  0  0  0  0  0  0  0  0  0  0  0  0  0  0   0      5.30
                                                                  0 -0.0597
 1  0  2  0  0  0  1  0  0  0  0  0  0  0  0  0  0  0  0  0   0      0.671
                                                                  0 -0.0597
 0  0  0  0  0  0  0  0  0  4  0  0  0  0  0  0  0  0  0  0   0      7.30
                                                                  0 -0.0597
 0  0  0  0  0  0  0  0  0  4  0  0  0  0  0  0  0  0  0  0   0      7.30

Score: 35.7164  Columns: 9  Sequences: 4

                *********
LRP3_HUMAN_7  7 EASDDEALL 15 + 8.29
MPRD_BOVIN_2  7 SEERDDHLL 15 + 8.83
MPRI_BOVIN_2  7 HDDSDEDLL 15 + 20.6
SORT_HUMAN_8  7 HDDSDEDLL 15 + 20.6

                HDDSDEDLL
                EAED DA  
                SESR  H  

 A  C  D  E  F  G  H  I  K  L  M  N  P  Q  R  S  T  V  W  Y Del Ins Score
 0  0  0  1  0  0  2  0  0  0  0  0  0  0  0  1  0  0  0  0   0      1.62
                                                                  0 -0.0597
 1  0  2  1  0  0  0  0  0  0  0  0  0  0  0  0  0  0  0  0   0      1.82
                                                                  0 -0.0597
 0  0  2  1  0  0  0  0  0  0  0  0  0  0  0  1  0  0  0  0   0      1.91
                                                                  0 -0.0597
 0  0  1  0  0  0  0  0  0  0  0  0  0  0  1  2  0  0  0  0   0      0.391
                                                                  0 -0.0597
 0  0  4  0  0  0  0  0  0  0  0  0  0  0  0  0  0  0  0  0   0      9.88
                                                                  0 -0.0597
 0  0  1  3  0  0  0  0  0  0  0  0  0  0  0  0  0  0  0  0   0      5.30
                                                                  0 -0.0597
 1  0  2  0  0  0  1  0  0  0  0  0  0  0  0  0  0  0  0  0   0      0.671
                                                                  0 -0.0597
 0  0  0  0  0  0  0  0  0  4  0  0  0  0  0  0  0  0  0  0   0      7.30
                                                                  0 -0.0597
 0  0  0  0  0  0  0  0  0  4  0  0  0  0  0  0  0  0  0  0   0      7.30

Score: 35.7164  Columns: 9  Sequences: 4

                *********
LRP3_HUMAN_7  7 EASDDEALL 15 + 8.29
MPRD_BOVIN_2  7 SEERDDHLL 15 + 8.83
MPRI_BOVIN_2  7 HDDSDEDLL 15 + 20.6
SORT_HUMAN_8  7 HDDSDEDLL 15 + 20.6

                HDDSDEDLL
                EAED DA  
                SESR  H  

 A  C  D  E  F  G  H  I  K  L  M  N  P  Q  R  S  T  V  W  Y Del Ins Score
 0  0  0  1  0  0  2  0  0  0  0  0  0  0  0  1  0  0  0  0   0      1.62
                                                                  0 -0.0597
 1  0  2  1  0  0  0  0  0  0  0  0  0  0  0  0  0  0  0  0   0      1.82
                                                                  0 -0.0597
 0  0  2  1  0  0  0  0  0  0  0  0  0  0  0  1  0  0  0  0   0      1.91
                                                                  0 -0.0597
 0  0  1  0  0  0  0  0  0  0  0  0  0  0  1  2  0  0  0  0   0      0.391
                                                                  0 -0.0597
 0  0  4  0  0  0  0  0  0  0  0  0  0  0  0  0  0  0  0  0   0      9.88
                                                                  0 -0.0597
 0  0  1  3  0  0  0  0  0  0  0  0  0  0  0  0  0  0  0  0   0      5.30
                                                                  0 -0.0597
 1  0  2  0  0  0  1  0  0  0  0  0  0  0  0  0  0  0  0  0   0      0.671
                                                                  0 -0.0597
 0  0  0  0  0  0  0  0  0  4  0  0  0  0  0  0  0  0  0  0   0      7.30
                                                                  0 -0.0597
 0  0  0  0  0  0  0  0  0  4  0  0  0  0  0  0  0  0  0  0   0      7.30

Score: 35.7164  Columns: 9  Sequences: 4

                *********
LRP3_HUMAN_7  7 EASDDEALL 15 + 8.29
MPRD_BOVIN_2  7 SEERDDHLL 15 + 8.83
MPRI_BOVIN_2  7 HDDSDEDLL 15 + 20.6
SORT_HUMAN_8  7 HDDSDEDLL 15 + 20.6

                HDDSDEDLL
                EAED DA  
                SESR  H  

 A  C  D  E  F  G  H  I  K  L  M  N  P  Q  R  S  T  V  W  Y Del Ins Score
 0  0  0  1  0  0  2  0  0  0  0  0  0  0  0  1  0  0  0  0   0      1.62
                                                                  0 -0.0597
 1  0  2  1  0  0  0  0  0  0  0  0  0  0  0  0  0  0  0  0   0      1.82
                                                                  0 -0.0597
 0  0  2  1  0  0  0  0  0  0  0  0  0  0  0  1  0  0  0  0   0      1.91
                                                                  0 -0.0597
 0  0  1  0  0  0  0  0  0  0  0  0  0  0  1  2  0  0  0  0   0      0.391
                                                                  0 -0.0597
 0  0  4  0  0  0  0  0  0  0  0  0  0  0  0  0  0  0  0  0   0      9.88
                                                                  0 -0.0597
 0  0  1  3  0  0  0  0  0  0  0  0  0  0  0  0  0  0  0  0   0      5.30
                                                                  0 -0.0597
 1  0  2  0  0  0  1  0  0  0  0  0  0  0  0  0  0  0  0  0   0      0.671
                                                                  0 -0.0597
 0  0  0  0  0  0  0  0  0  4  0  0  0  0  0  0  0  0  0  0   0      7.30
                                                                  0 -0.0597
 0  0  0  0  0  0  0  0  0  4  0  0  0  0  0  0  0  0  0  0   0      7.30

Score: 35.7164  Columns: 9  Sequences: 4

                *********
LRP3_HUMAN_7  7 EASDDEALL 15 + 8.29
MPRD_BOVIN_2  7 SEERDDHLL 15 + 8.83
MPRI_BOVIN_2  7 HDDSDEDLL 15 + 20.6
SORT_HUMAN_8  7 HDDSDEDLL 15 + 20.6

                HDDSDEDLL
                EAED DA  
                SESR  H  

 A  C  D  E  F  G  H  I  K  L  M  N  P  Q  R  S  T  V  W  Y Del Ins Score
 0  0  0  1  0  0  2  0  0  0  0  0  0  0  0  1  0  0  0  0   0      1.62
                                                                  0 -0.0597
 1  0  2  1  0  0  0  0  0  0  0  0  0  0  0  0  0  0  0  0   0      1.82
                                                                  0 -0.0597
 0  0  2  1  0  0  0  0  0  0  0  0  0  0  0  1  0  0  0  0   0      1.91
                                                                  0 -0.0597
 0  0  1  0  0  0  0  0  0  0  0  0  0  0  1  2  0  0  0  0   0      0.391
                                                                  0 -0.0597
 0  0  4  0  0  0  0  0  0  0  0  0  0  0  0  0  0  0  0  0   0      9.88
                                                                  0 -0.0597
 0  0  1  3  0  0  0  0  0  0  0  0  0  0  0  0  0  0  0  0   0      5.30
                                                                  0 -0.0597
 1  0  2  0  0  0  1  0  0  0  0  0  0  0  0  0  0  0  0  0   0      0.671
                                                                  0 -0.0597
 0  0  0  0  0  0  0  0  0  4  0  0  0  0  0  0  0  0  0  0   0      7.30
                                                                  0 -0.0597
 0  0  0  0  0  0  0  0  0  4  0  0  0  0  0  0  0  0  0  0   0      7.30
