# Supplementary material for: Discovering Sequence Motifs with Arbitrary Insertions and Deletions
Source: PLoS Comput Biol. 2008 May 9;4(5):e1000071. doi: 10.1371/journal.pcbi.1000071 (PMC2323616; doi:10.1371/journal.pcbi.1000071)
Supplement: Dataset S3 — GLAM2 Motifs Made from ELM Sites (0.05 MB ZIP) [file pcbi.1000071.s004.zip › S3/TRG_PTS1.fas.glam2]

GLAM2: Gapped Local Alignment of Motifs
Version 431:531M

glam2 -q 1e99 -r 10 -n 100000 -z 0 -D 0.1 -E 2 -I 0.02 -J 1 p elm-sites-10-fasta-6/TRG_PTS1.fas
Sequences: 4
Greatest sequence length: 14
Residue counts: A=6 C=0 D=2 E=3 F=0 G=3 H=1 I=6 K=12 L=7 M=1 N=2 P=0 Q=3 R=1 S=7 T=0 V=1 W=0 Y=1 x=0

Score: 12.7109  Columns: 4  Sequences: 4

                ****
AMACR_HUMAN_ 11 KASL 14 + 6.53
CATA_HUMAN_5 11 KANL 14 + 6.95
LUCI_PHOPY_5 11 KSKL 14 + 5.42
Q28956_PIG_7 11 YAKI 14 + 2.21

                KAKL
                YSNI
                  S 

 A  C  D  E  F  G  H  I  K  L  M  N  P  Q  R  S  T  V  W  Y Del Ins Score
 0  0  0  0  0  0  0  0  3  0  0  0  0  0  0  0  0  0  0  1   0      2.81
                                                                  0 -0.0597
 3  0  0  0  0  0  0  0  0  0  0  0  0  0  0  1  0  0  0  0   0      3.99
                                                                  0 -0.0597
 0  0  0  0  0  0  0  0  2  0  0  1  0  0  0  1  0  0  0  0   0      1.04
                                                                  0 -0.0597
 0  0  0  0  0  0  0  1  0  3  0  0  0  0  0  0  0  0  0  0   0      5.05

Score: 12.7109  Columns: 4  Sequences: 4

                ****
AMACR_HUMAN_ 11 KASL 14 + 6.53
CATA_HUMAN_5 11 KANL 14 + 6.95
LUCI_PHOPY_5 11 KSKL 14 + 5.42
Q28956_PIG_7 11 YAKI 14 + 2.21

                KAKL
                YSNI
                  S 

 A  C  D  E  F  G  H  I  K  L  M  N  P  Q  R  S  T  V  W  Y Del Ins Score
 0  0  0  0  0  0  0  0  3  0  0  0  0  0  0  0  0  0  0  1   0      2.81
                                                                  0 -0.0597
 3  0  0  0  0  0  0  0  0  0  0  0  0  0  0  1  0  0  0  0   0      3.99
                                                                  0 -0.0597
 0  0  0  0  0  0  0  0  2  0  0  1  0  0  0  1  0  0  0  0   0      1.04
                                                                  0 -0.0597
 0  0  0  0  0  0  0  1  0  3  0  0  0  0  0  0  0  0  0  0   0      5.05

Score: 12.7109  Columns: 4  Sequences: 4

                ****
AMACR_HUMAN_ 11 KASL 14 + 6.53
CATA_HUMAN_5 11 KANL 14 + 6.95
LUCI_PHOPY_5 11 KSKL 14 + 5.42
Q28956_PIG_7 11 YAKI 14 + 2.21

                KAKL
                YSNI
                  S 

 A  C  D  E  F  G  H  I  K  L  M  N  P  Q  R  S  T  V  W  Y Del Ins Score
 0  0  0  0  0  0  0  0  3  0  0  0  0  0  0  0  0  0  0  1   0      2.81
                                                                  0 -0.0597
 3  0  0  0  0  0  0  0  0  0  0  0  0  0  0  1  0  0  0  0   0      3.99
                                                                  0 -0.0597
 0  0  0  0  0  0  0  0  2  0  0  1  0  0  0  1  0  0  0  0   0      1.04
                                                                  0 -0.0597
 0  0  0  0  0  0  0  1  0  3  0  0  0  0  0  0  0  0  0  0   0      5.05

Score: 12.7109  Columns: 4  Sequences: 4

                ****
AMACR_HUMAN_ 11 KASL 14 + 6.53
CATA_HUMAN_5 11 KANL 14 + 6.95
LUCI_PHOPY_5 11 KSKL 14 + 5.42
Q28956_PIG_7 11 YAKI 14 + 2.21

                KAKL
                YSNI
                  S 

 A  C  D  E  F  G  H  I  K  L  M  N  P  Q  R  S  T  V  W  Y Del Ins Score
 0  0  0  0  0  0  0  0  3  0  0  0  0  0  0  0  0  0  0  1   0      2.81
                                                                  0 -0.0597
 3  0  0  0  0  0  0  0  0  0  0  0  0  0  0  1  0  0  0  0   0      3.99
                                                                  0 -0.0597
 0  0  0  0  0  0  0  0  2  0  0  1  0  0  0  1  0  0  0  0   0      1.04
                                                                  0 -0.0597
 0  0  0  0  0  0  0  1  0  3  0  0  0  0  0  0  0  0  0  0   0      5.05

Score: 12.7109  Columns: 4  Sequences: 4

                ****
AMACR_HUMAN_ 11 KASL 14 + 6.53
CATA_HUMAN_5 11 KANL 14 + 6.95
LUCI_PHOPY_5 11 KSKL 14 + 5.42
Q28956_PIG_7 11 YAKI 14 + 2.21

                KAKL
                YSNI
                  S 

 A  C  D  E  F  G  H  I  K  L  M  N  P  Q  R  S  T  V  W  Y Del Ins Score
 0  0  0  0  0  0  0  0  3  0  0  0  0  0  0  0  0  0  0  1   0      2.81
                                                                  0 -0.0597
 3  0  0  0  0  0  0  0  0  0  0  0  0  0  0  1  0  0  0  0   0      3.99
                                                                  0 -0.0597
 0  0  0  0  0  0  0  0  2  0  0  1  0  0  0  1  0  0  0  0   0      1.04
                                                                  0 -0.0597
 0  0  0  0  0  0  0  1  0  3  0  0  0  0  0  0  0  0  0  0   0      5.05

Score: 12.7109  Columns: 4  Sequences: 4

                ****
AMACR_HUMAN_ 11 KASL 14 + 6.53
CATA_HUMAN_5 11 KANL 14 + 6.95
LUCI_PHOPY_5 11 KSKL 14 + 5.42
Q28956_PIG_7 11 YAKI 14 + 2.21

                KAKL
                YSNI
                  S 

 A  C  D  E  F  G  H  I  K  L  M  N  P  Q  R  S  T  V  W  Y Del Ins Score
 0  0  0  0  0  0  0  0  3  0  0  0  0  0  0  0  0  0  0  1   0      2.81
                                                                  0 -0.0597
 3  0  0  0  0  0  0  0  0  0  0  0  0  0  0  1  0  0  0  0   0      3.99
                                                                  0 -0.0597
 0  0  0  0  0  0  0  0  2  0  0  1  0  0  0  1  0  0  0  0   0      1.04
                                                                  0 -0.0597
 0  0  0  0  0  0  0  1  0  3  0  0  0  0  0  0  0  0  0  0   0      5.05

Score: 12.7109  Columns: 4  Sequences: 4

                ****
AMACR_HUMAN_ 11 KASL 14 + 6.53
CATA_HUMAN_5 11 KANL 14 + 6.95
LUCI_PHOPY_5 11 KSKL 14 + 5.42
Q28956_PIG_7 11 YAKI 14 + 2.21

                KAKL
                YSNI
                  S 

 A  C  D  E  F  G  H  I  K  L  M  N  P  Q  R  S  T  V  W  Y Del Ins Score
 0  0  0  0  0  0  0  0  3  0  0  0  0  0  0  0  0  0  0  1   0      2.81
                                                                  0 -0.0597
 3  0  0  0  0  0  0  0  0  0  0  0  0  0  0  1  0  0  0  0   0      3.99
                                                                  0 -0.0597
 0  0  0  0  0  0  0  0  2  0  0  1  0  0  0  1  0  0  0  0   0      1.04
                                                                  0 -0.0597
 0  0  0  0  0  0  0  1  0  3  0  0  0  0  0  0  0  0  0  0   0      5.05

Score: 12.7109  Columns: 4  Sequences: 4

                ****
AMACR_HUMAN_ 11 KASL 14 + 6.53
CATA_HUMAN_5 11 KANL 14 + 6.95
LUCI_PHOPY_5 11 KSKL 14 + 5.42
Q28956_PIG_7 11 YAKI 14 + 2.21

                KAKL
                YSNI
                  S 

 A  C  D  E  F  G  H  I  K  L  M  N  P  Q  R  S  T  V  W  Y Del Ins Score
 0  0  0  0  0  0  0  0  3  0  0  0  0  0  0  0  0  0  0  1   0      2.81
                                                                  0 -0.0597
 3  0  0  0  0  0  0  0  0  0  0  0  0  0  0  1  0  0  0  0   0      3.99
                                                                  0 -0.0597
 0  0  0  0  0  0  0  0  2  0  0  1  0  0  0  1  0  0  0  0   0      1.04
                                                                  0 -0.0597
 0  0  0  0  0  0  0  1  0  3  0  0  0  0  0  0  0  0  0  0   0      5.05

Score: 12.7109  Columns: 4  Sequences: 4

                ****
AMACR_HUMAN_ 11 KASL 14 + 6.53
CATA_HUMAN_5 11 KANL 14 + 6.95
LUCI_PHOPY_5 11 KSKL 14 + 5.42
Q28956_PIG_7 11 YAKI 14 + 2.21

                KAKL
                YSNI
                  S 

 A  C  D  E  F  G  H  I  K  L  M  N  P  Q  R  S  T  V  W  Y Del Ins Score
 0  0  0  0  0  0  0  0  3  0  0  0  0  0  0  0  0  0  0  1   0      2.81
                                                                  0 -0.0597
 3  0  0  0  0  0  0  0  0  0  0  0  0  0  0  1  0  0  0  0   0      3.99
                                                                  0 -0.0597
 0  0  0  0  0  0  0  0  2  0  0  1  0  0  0  1  0  0  0  0   0      1.04
                                                                  0 -0.0597
 0  0  0  0  0  0  0  1  0  3  0  0  0  0  0  0  0  0  0  0   0      5.05

Score: 12.7109  Columns: 4  Sequences: 4

                ****
AMACR_HUMAN_ 11 KASL 14 + 6.53
CATA_HUMAN_5 11 KANL 14 + 6.95
LUCI_PHOPY_5 11 KSKL 14 + 5.42
Q28956_PIG_7 11 YAKI 14 + 2.21

                KAKL
                YSNI
                  S 

 A  C  D  E  F  G  H  I  K  L  M  N  P  Q  R  S  T  V  W  Y Del Ins Score
 0  0  0  0  0  0  0  0  3  0  0  0  0  0  0  0  0  0  0  1   0      2.81
                                                                  0 -0.0597
 3  0  0  0  0  0  0  0  0  0  0  0  0  0  0  1  0  0  0  0   0      3.99
                                                                  0 -0.0597
 0  0  0  0  0  0  0  0  2  0  0  1  0  0  0  1  0  0  0  0   0      1.04
                                                                  0 -0.0597
 0  0  0  0  0  0  0  1  0  3  0  0  0  0  0  0  0  0  0  0   0      5.05
