# Supplementary material for: Discovering Sequence Motifs with Arbitrary Insertions and Deletions
Source: PLoS Comput Biol. 2008 May 9;4(5):e1000071. doi: 10.1371/journal.pcbi.1000071 (PMC2323616; doi:10.1371/journal.pcbi.1000071)
Supplement: Dataset S4 — Groups of Protein Kinase Substrate Sequences (0.11 MB ZIP) [file pcbi.1000071.s005.zip]

Archive with 30 entries (28 files):
- ST/
- ST/GC_Kinase.fa.b150
- ST/Akt_Rac.fa.b150
- ST/Aurora.fa.b150
- ST/CDC15.fa.b150
- ST/CDK.fa.b150
- ST/CDK2.fa.b150
- ST/CDK5.fa.b150
- ST/CDK8.fa.b150
- ST/CK1-I.fa.b150
- ST/CaMK-III.fa.b150
- ST/DICTY-I.fa.b150
- ST/ERK-II.fa.b150
- ST/ERK_MAPK.fa.b150
- ST/KIN1_SNF1_Nim1.fa.b150
- ST/GSK3-II.fa.b150
- ST/HIK.fa.b150
- ST/MDK.fa.b150
- ST/PKC_PKA.fa.b150
- ST/PKB.fa.b150
- ST/cAMP-III.fa.b150
- ST/Polo.fa.b150
- Y/
- Y/EGFR-II.fa.b150
- Y/Abl.fa.b150
- Y/Csk.fa.b150
- Y/JAK_TYK2.fa.b150
- Y/IRK.fa.b150
- Y/SYK_ZAP70.fa.b150
- Y/Src.fa.b150
