# Supplementary material for: Discovering Sequence Motifs with Arbitrary Insertions and Deletions
Source: PLoS Comput Biol. 2008 May 9;4(5):e1000071. doi: 10.1371/journal.pcbi.1000071 (PMC2323616; doi:10.1371/journal.pcbi.1000071)
Supplement: Dataset S4 — Groups of Protein Kinase Substrate Sequences (0.11 MB ZIP) [file pcbi.1000071.s005.zip › ST/Aurora.fa.b150]

>P35734
MDSASKEETL EKLVQEITVN LQKIDSNLSF CFHKITQDII PHVATYSEIC 
ERIMDSTEWL GTMFQETGLV NLQANAAAPV GNAPVKSLVS NNVGIFPTSA 
EEASRQSQTD NGPNEADSAV HVNRDVHSMF NNDSIDDFHT ANITSTGQIL 
KLPDSSDEDT GSEAVPSREQ TDLTGEGHGG ADDEQDESTI QRQSRKRKIS 
LLLQQQYGSS SSMVPSPIVP NKMRKQLAHE EHINNDGDND DENSNNIESS 
PLKQGHHHPK GQADDNNEGP DEEESTKEVP KPGTIIHFST NR

>P36131
MGESLDRCID DINRAVDSMS TLYFKPPGIF HNAILQGASN KASIRKDITR 
LIKDCNHDEA YLLFKVNPEK QSVSRRDGKE GVFDYVIKRD TDMKRNRRLG 
RPGEKPIIHV PKEVYLNKDR LDLNNKRRRT ATTSGGGLNG FIFDTDLIGS 
SVISNSSSGT FKALSAVFKD DPQIQRLLYA LENGSVLMEE ESNNQRRKTI 
FVEDFPTDLI LKVMAEVTDL WPLTEFKQDY DQLYHNYEQL SSKLRFIKKE 
VLLQDDRLKT MSQYHPSSSH DVAKIIRKEK DEIRRLEMEI ANLQE

>P38991
MQRNSLVNIK LNANSPSKKT TTRPNTSRIN KPWRISHSPQ QRNPNSKIPS 
PVREKLNRLP VNNKKFLDME SSKIPSPIRK ATSSKMIHEN KKLPKFKSLS 
LDDFELGKKL GKGKFGKVYC VRHRSTGYIC ALKVMEKEEI IKYNLQKQFR 
REVEIQTSLN HPNLTKSYGY FHDEKRVYLL MEYLVNGEMY KLLRLHGPFN 
DILASDYIYQ IANALDYMHK KNIIHRDIKP ENILIGFNNV IKLTDFGWSI 
INPPENRRKT VCGTIDYLSP EMVESREYDH TIDAWALGVL AFELLTGAPP 
FEEEMKDTTY KRIAALDIKM PSNISQDAQD LILKLLKYDP KDRMRLGDVK 
MHPWILRNKP FWENKRL

>P53267
MSEDKAKLGT TRSATEYRLS IGSAPTSRRS SMGESSSLMK FADQEGLTSS 
VGEYNENTIQ QLLLPKIREL SDSIITLDSN FTRLNFIHES LADLNESLGS 
LLYGIMSNSW CVEFSQAPHD IQDDLIAIKQ LKSLEDEKNN LVMELSNMER 
GIKRKKDEQG ENDLAKASQN KQFNQPLFPS SQVRKYRSYD NRDKRKPSKI 
GNNLQVENEE DYEDDTSSEA SFVLNPTNIG MSKSSQGHVT KTTRLNNNTN 
SKLRRKSILH TIRNSIASGA DLPIENDNVV NLGDLHPNNR ISLGSGAARV 
VNGPVTKNRN SMFSGRAERK PTESRHSVAK KTEKKINTRP PFR
