# Supplementary material for: Discovering Sequence Motifs with Arbitrary Insertions and Deletions
Source: PLoS Comput Biol. 2008 May 9;4(5):e1000071. doi: 10.1371/journal.pcbi.1000071 (PMC2323616; doi:10.1371/journal.pcbi.1000071)
Supplement: Dataset S4 — Groups of Protein Kinase Substrate Sequences (0.11 MB ZIP) [file pcbi.1000071.s005.zip › ST/CDK2.fa.b150]

>O43663
MRRSEVLAEE SIVCLQKALN HLREIWELIG IPEDQRLQRT EVVKKHIKEL 
LDMMIAEEES LKERLIKSIS VCQKELNTLC SELHVEPFQE EGETTILQLE 
KDLRTQVELM RKQKKERKQE LKLLQEQDQE LCEILCMPHY DIDSASVPSL 
EELNQFRQHV TTLRETKASR REEFVSIKRQ IILCMEELDH TPDTSFERDV 
VCEDEDAFCL SLENIATLQK LLRQLEMQKS QNEAVCEGLR TQIRELWDRL 
QIPEEEREAV ATIMSGSKAK VRKALQLEVD RLEELKMQNM KKVIEAIRVE 
LVQYWDQCFY SQEQRQAFAP FCAEDYTESL LQLHDAEIVR LKNYYEVHKE 
LFEGVQKWEE TWRLFLEFER KASDPNRFTN RGGNLLKEEK QRAKLQKMLP 
KLEEELKARI ELWEQEHSKA FMVNGQKFME YVAEQWEMHR LEKERAKQER 
QLKNKKQTET EMLYGSAPRT PSKRRGLAPN TPGKARKLNT TTMSNATANS 
SIRPIFGGTV YHSPVSRLPP SGSKPVAAST CSGKKTPRTG RHGANKENLE 
LNGSILSGGY PGSAPLQRNF SINSVASTYS EFAKDPSLSD SSTVGLQREL 
SKASKSDATS GILNSTNIQS 

>P06401
MTELKAKGPR APHVAGGPPS PEVGSPLLCR PAAGPFPGSQ TSDTLPEVSA 
IPISLDGLLF PRPCQGQDPS DEKTQDQQSL SDVEGAYSRA EATRGAGGSS 
SSPPEKDSGL LDSVLDTLLA PSGPGQSQPS PPACEVTSSW CLFGPELPED 
PPAAPATQRV LSPLMSRSGC KVGDSSGTAA AHKVLPRGLS PARQLLLPAS 
ESPHWSGAPV KPSPQAAAVE VEEEDGSESE ESAGPLLKGK PRALGGAAAG 
GGAAAVPPGA AAGGVALVPK EDSRFSAPRV ALVEQDAPMA PGRSPLATTV 
MDFIHVPILP LNHALLAART RQLLEDESYD GGAGAASAFA PPRSSPCASS 
TPVAVGDFPD CAYPPDAEPK DDAYPLYSDF QPPALKIKEE EEGAEASARS 
PRSYLVAGAN PAAFPDFPLG PPPPLPPRAT PSRPGEAAVT AAPASASVSS 
ASSSGSTLEC ILYKAEGAPP QQGPFAPPPC KAPGASGCLL PRDGLPSTSA 
SAAAAGAAPA LYPALGLNGL PQLGYQAAVL KEGLPQVYPP YLNYLRPDSE 
ASQSPQYSFE SLPQKICLIC GDEASGCHYG VLTCGSCKVF FKRAMEGQHN 
YLCAGRNDCI VDKIRRKNCP ACRLRKCCQA GMVLGGRKFK KFNKVRVVRA 
LDAVALPQPV GVPNESQALS QRFTFSPGQD IQLIPPLINL LMSIEPDVIY 
AGHDNTKPDT SSSLLTSLNQ LGERQLLSVV KWSKSLPGFR NLHIDDQITL 
IQYSWMSLMV FGLGWRSYKH VSGQMLYFAP DLILNEQRMK ESSFYSLCLT 
MWQIPQEFVK LQVSQEEFLC MKVLLLLNTI PLEGLRSQTQ FEEMRSSYIR 
ELIKAIGLRQ KGVVSSSQRF YQLTKLLDNL HDLVKQLHLY CLNTFIQSRA 
LSVEFPEMMS EVIAAQLPKI LAGMVKPLLF HKK

>P24864
MPRERRERDA KERDTMKEDG GAEFSARSRK RKANVTVFLQ DPDEEMAKID 
RTARDQCGSQ PWDNNAVCAD PCSLIPTPDK EDDDRVYPNS TCKPRIIAPS 
RGSPLPVLSW ANREEVWKIM LNKEKTYLRD QHFLEQHPLL QPKMRAILLD 
WLMEVCEVYK LHRETFYLAQ DFFDRYMATQ ENVVKTLLQL IGISSLFIAA 
KLEEIYPPKL HQFAYVTDGA CSGDEILTME LMIMKALKWR LSPLTIVSWL 
NVYMQVAYLN DLHEVLLPQY PQQIFIQIAE LLDLCVLDVD CLEFPYGILA 
ASALYHFSSS ELMQKVSGYQ WCDIENCVKW MVPFAMVIRE TGSSKLKHFR 
GVADEDAHNI QTHRDSLDLL DKARAKKAML SEQNRASPLP SGLLTPPQSG 
KKQSSGPEMA 

>P28749
MFEDKPHAEG AAVVAAAGEA LQALCQELNL DEGSAAEALD DFTAIRGNYS 
LEGEVTHWLA CSLYVACRKS IIPTVGKGIM EGNCVSLTRI LRSAKLSLIQ 
FFSKMKKWMD MSNLPQEFRE RIERLERNFE VSTVIFKKYE PIFLDIFQNP 
YEEPPKLPRS RKQRRIPCSV KDLFNFCWTL FVYTKGNFRM IGDDLVNSYH 
LLLCCLDLIF ANAIMCPNRQ DLLNPSFKGL PSDFHTADFT ASEEPPCIIA 
VLCELHDGLL VEAKGIKEHY FKPYISKLFD RKILKGECLL DLSSFTDNSK 
AVNKEYEEYV LTVGDFDERI FLGADAEEEI GTPRKFTRDT PLGKLTAQAN 
VEYNLQQHFE KKRSFAPSTP LTGRRYLREK EAVITPVASA TQSVSRLQSI 
VAGLKNAPSD QLINIFESCV RNPVENIMKI LKGIGETFCQ HYTQSTDEQP 
GSHIDFAVNR LKLAEILYYK ILETVMVQET RRLHGMDMSV LLEQDIFHRS 
LMACCLEIVL FAYSSPRTFP WIIEVLNLQP FYFYKVIEVV IRSEEGLSRD 
MVKHLNSIEE QILESLAWSH DSALWEALQV SANKVPTCEE VIFPNNFETG 
NGGNVQGHLP LMPMSPLMHP RVKEVRTDSG SLRRDMQPLS PISVHERYSS 
PTAGSAKRRL FGEDPPKEML MDKIITEGTK LKIAPSSSIT AENVSILPGQ 
TLLTMATAPV TGTTGHKVTI PLHGVANDAG EITLIPLSMN TNQESKVKSP 
VSLTAHSLIG ASPKQTNLTK AQEVHSTGIN RPKRTGSLAL FYRKVYHLAS 
VRLRDLCLKL DVSNELRRKI WTCFEFTLVH CPDLMKDRHL DQLLLCAFYI 
MAKVTKEERT FQEIMKSYRN QPQANSHVYR SVLLKSIPRE VVAYNKNIND 
DFEMIDCDLE DATKTPDCSS GPVKEERGDL IKFYNTIYVG RVKSFALKYD 
LANQDHMMDA PPLSPFPHIK QQPGSPRRIS QQHSIYISPH KNGSGLTPRS 
ALLYKFNGSP SKSLKDINNM IRQGEQRTKK RVIAIDSDAE SPAKRVCQEN 
DDVLLKRLQD VVSERANH

>P48972
MSRRTRCEDL DELHYQDVDS DLLEQRDNRC KVKWTHEEDE QLRALVRQFG 
QQDWKFLASH FPNRTDQQCQ YRWLRVLNPD LVKGPWTKEE DQKVIELVKK 
YGTKQWTLIA KHLKGRLGKQ CRERWHNHLN PEVKKSCWTE EEDRIICEAH 
KVLGNRWAEI AKMLPGRTDN AVKNHWNSTI KRKVDTGGFP AESRDCKPVY 
LLLELEDKEQ HQGVQPVDGQ GSLVSSWPLV PSIVKEESSE EEIAIAATSA 
KELGHEPVPA DLGEVRTPEP PESLKREYQE FSSPETSLPY KWVVEAANLL 
IPAVGSSLSE ALDLIESDPD AWCDLSKFDL PEEPSTEGSV VSSPVQPQTS 
QQQQEEALQS SQQAATPGPS VTEYRLDGHT ISDLSRSSRG ELIPISPSTE 
FGGSGIGTPP SVLKRQKKRR VALSPVTENS ASLSFLDSCN SLTPKSTPVK 
TLPFSPSQFL NFWNKQDTLE LESPSLTSTP VCSQKVVVTT PLHRDKTPLH 
QKYPSSEVLP DQKYSMDNTP HTPTPFKNAL EKYGPLKPLP QTPHLEEDLK 
EVLRSEAGME LIIEDDMRPE KQKRKPGLRR SPIKKVRKSL ALDIMDEDGK 
LMSSTMPKPL SLPTSVTPSS CGFTSPGSKE GNSLLNQGFL QAKPEKVVAA 
QKTRSHIPTP APMTHAWKTV ACGGTKDQLF MQEKARQLLS RLKSSHTSRT 
LILS

>Q14188
MTAKNVGLTS TNAEVRGFID QNLSPTKGNI SFVAFPVSNT NSPTKILPKT 
LGPINVNVGP QMIISTPQRL TSSGSVLIGS PYTPAPAMVT QTHIAEATGW 
VPGDRKRARK FIDSDFSESK RSKKGDKNGK GLRHFSMKVC EKVQRKGTTS 
YNEVADELVS EFTNSNNHLA ADSAYDQKNI RRRVYDALNV LMAMNIISKE 
KKEIKWIGLP TNSAQECQNL EIEKQRRIER IKQKRAQLQE LLLQQIAFKN 
LVQRNRQNEQ QNQGPPALNS TIQLPFIIIN TSRKTVIDCS ISSDKFEYLF 
NFDNTFEIHD DIEVLKRMGM SFGLESGKCS LEDLKLAKSL VPKALEGYIT 
DISTGPSWLN QGLLLNSTQS VSNLDLTTGA TLPQSSVNQG LCLDAEVALA 
TGQFLAPNSH QSSSAASHCS ESRGETPCSF NDEDEEDDEE DSSSPE

>Q8TDN4
MAAAAAAATT AACSSGSAGT DAAGASGLQQ PPPQPQPQPA AAAPAQPPPE 
PPRKPRMDPR RRQAALSFLT NISLDGRLPP QDAEWGGGEE GGAAKPGAGG 
ACGARTRFSL LAAAERGGCI ALAAPGTPAA GLAAGSGPCL PQPSSLPPLI 
PGGHATVSGP GVARGFASPL GAGRASGEQW QPPRPAPLAA CAQLQLLDGS 
GAAGQEELEE DDAFISVQVP AAAFLGSGTP GSGSGSRGRL NSFTQGILPI 
AFSRPTSQNY CSLEQPGQGG STSAFEQLQR SRRRLISQRS SLETLEDIEE 
NAPLRRCRTL SGSPRPKNFK KIHFIKNMRQ HDTRNGRIVL ISGRRSFCSI 
FSVLPYRDST QVGDLKLDGG RQSTGAVSLK EIIGLEGVEL GADGKTVSYT 
QFLLPTNAFG ARRNTIDSTS SFSQFRNLSH RSLSIGRASG TQGSLDTGSD 
LGDFMDYDPN LLDDPQWPCG KHKRVLIFPS YMTTVIDYVK PSDLKKDMNE 
TFKEKFPHIK LTLSKIRSLK REMRKLAQED CGLEEPTVAM AFVYFEKLAL 
KGKLNKQNRK LCAGACVLLA AKIGSDLKKH EVKHLIDKLE EKFRLNRREL 
IAFEFPVLVA LEFALHLPEH EVMPHYRRLV QSS
