# Supplementary material for: Discovering Sequence Motifs with Arbitrary Insertions and Deletions
Source: PLoS Comput Biol. 2008 May 9;4(5):e1000071. doi: 10.1371/journal.pcbi.1000071 (PMC2323616; doi:10.1371/journal.pcbi.1000071)
Supplement: Dataset S4 — Groups of Protein Kinase Substrate Sequences (0.11 MB ZIP) [file pcbi.1000071.s005.zip › ST/CDK5.fa.b150]

>P10276
MASNSSSCPT PGGGHLNGYP VPPYAFFFPP MLGGLSPPGA LTTLQHQLPV 
SGYSTPSPAT IETQSSSSEE IVPSPPSPPP LPRIYKPCFV CQDKSSGYHY 
GVSACEGCKG FFRRSIQKNM VYTCHRDKNC IINKVTRNRC QYCRLQKCFE 
VGMSKESVRN DRNKKKKEVP KPECSESYTL TPEVGELIEK VRKAHQETFP 
ALCQLGKYTT NNSSEQRVSL DIDLWDKFSE LSTKCIIKTV EFAKQLPGFT 
TLTIADQITL LKAACLDILI LRICTRYTPE QDTMTFSDGL TLNRTQMHNA 
GFGPLTDLVF AFANQLLPLE MDDAETGLLS AICLICGDRQ DLEQPDRVDM 
LQEPLLEALK VYVRKRRPSR PHMFPKMLMK ITDLRSISAK GAERVITLKM 
EIPGSMPPLI QEMLENSEGL DTLSGQPGGG GRDGGGLAPP PGSCSPSLSP 
SSNRSSPATH SP

>P12023
MLPSLALLLL AAWTVRALEV PTDGNAGLLA EPQIAMFCGK LNMHMNVQNG 
KWESDPSGTK TCIGTKEGIL QYCQEVYPEL QITNVVEANQ PVTIQNWCKR 
GRKQCKTHTH IVIPYRCLVG EFVSDALLVP DKCKFLHQER MDVCETHLHW 
HTVAKETCSE KSTNLHDYGM LLPCGIDKFR GVEFVCCPLA EESDSVDSAD 
AEEDDSDVWW GGADTDYADG GEDKVVEVAE EEEVADVEEE EADDDEDVED 
GDEVEEEAEE PYEEATERTT STATTTTTTT ESVEEVVREV CSEQAETGPC 
RAMISRWYFD VTEGKCVPFF YGGCGGNRNN FDTEEYCMAV CGSVSTQSLL 
KTTSEPLPQD PDKLPTTAAS TPDAVDKYLE TPGDENEHAH FQKAKERLEA 
KHRERMSQVM REWEEAERQA KNLPKADKKA VIQHFQEKVE SLEQEAANER 
QQLVETHMAR VEAMLNDRRR LALENYITAL QAVPPRPHHV FNMLKKYVRA 
EQKDRQHTLK HFEHVRMVDP KKAAQIRSQV MTHLRVIYER MNQSLSLLYN 
VPAVAEEIQD EVDELLQKEQ NYSDDVLANM ISEPRISYGN DALMPSLTET 
KTTVELLPVN GEFSLDDLQP WHPFGVDSVP ANTENEVEPV DARPAADRGL 
TTRPGSGLTN IKTEEISEVK MDAEFGHDSG FEVRHQKLVF FAEDVGSNKG 
AIIGLMVGGV VIATVIVITL VMLKKKQYTS IHHGVVEVDA AVTPEERHLS 
KMQQNGYENP TYKFFEQMQN 

>P97318
MSTETELQVA VKTSAKKDSR KKGQDRSEAT LIKRFKGEGV RYKAKLIGID 
EVSAARGDKL CQDSMMKLKG VVAGARSKGE HKQKIFLTIS FGGIKIFDEK 
TGALQHHHAV HEISYIAKDI TDHRAFGYVC GKEGNHRFVA IKTAQAAEPV 
ILDLRDLFQL IYELKQREEL EKKAQKDKQC EQAVYQTILE EDVEDPVYQY 
IVFEAGHEPI RDPETEENIY QVPTSQKKEG VYDVPKSQPN SQPLEDFESR 
FAAATPNRNL SMDFDELLEA TKVSAVTQLE LFGDMSTPPD ITSPPTPATP 
GDAFLPSSSQ TLPGSADVFG SMSFGTAAVP SGYVAMGAVL PSFWGQQPLV 
QQQIAMGAQP PVAQVIPGAQ PIAWGQPGLF PATQQAWPTV AGQFPPAAFM 
PTQTVMPLAA AMFQGPLTPL ATVPGTNDSA RSSPQSDKPR QKMGKESFKD 
FQMVQPPPVP SRKPDQPSLT CTSEAFSSYF NKVGVAQDTD DCDDFDISQL 
NLTPVTSTTP STNSPPTPAP RQSSPSKSSA SHVSDPTADD IFEEGFESPS 
KSEEQEAPDG SQASSTSDPF GEPSGEPSGD NISPQDGS

>Q21338
MSSDESDAAS NKEEDTTLSD DDGSDVEIKN SKKDRKRKLA SESEKSGSDD 
DDDDDDDEDE NVTSKKSKKQ KRKNKAPSGR DFLAWDVEVD DEDEDDDNDY 
DDEDDPSMNA MNEREEAERA MKEMELSQRN RDRYKFQNMT EDEVQKYFEN 
KYKGDKNDSQ YDDEDSAMDD ISKNSHLPST KDPNLWIVKC RMGEEKLVAM 
HLMRKCLAVE HTNEPFQIKS VVVKEGLKGM IYIEAFKQSH VMSAIEGFSA 
LNQFTITMVP IKDMVDVLRV VKDIPQLKLG SYVRLKRTMY KDDLAVVDLV 
DIAQNRVNLK LIPRVDYQKR RGAMRTDADK NYKLKRRPMP KLFDQDTIKE 
VGGEIVTDGD FLVFEGNHFR RGFLYKYFPI NAIQADGVKP TLGELEKFQE 
SSDDLKRELE TASLKDTENP FVPGDIVEVK AGELVNLRGK VMTVDGTKVV 
MMPDQEDLKE AITLNAHELR KYFKEGDHAK VISGRYEGHT GLIVRVKDST 
AIVLSDLGME ELKVRVRDLQ LCADVTTGVD SLGQFQYHDL VQLDHTGNVG 
VIVRLEKEHL EVLNMHGVVN RIKPQAIIAK KDVRFAKVLD SQNNSIEAKD 
LVKVIGGPNA KERETDEDPV GEVLYAFRGT VFVYSRKVTK NGGVLVCKPK 
QLILQGAKKT TSTPMVSRMA SPNPMASPRH SSGGMTPRSP QDGMSSRGSS 
GGQTPRQGGG GGRGGHFGTA NQQKVRRDLT LIGKNVRIIK GPMKGHFGIV 
RDATEDTVRV ELHTQCRTIS VDRARVMVVG DTGITAGSGG GSSFYSSSKT 
PMRDSGKTPM YGSKTPMYGA QTPMYGSMTP AYDGGRTPAY GEGGRTPAYG 
SKTPAYGDLD EHSSSRTPAY GNDSSRTPAY GSADGARTPA YGSTEGGRTP 
AYGSMDNSRT PAYDDSGRTP GYESMPSRTP NYDSSSKTPA YPESEHSART 
PAYNNDYDIP LSPAYEPDAP EAYDNAPART PAFVSRTPGY DTYENSSPTY 
EPDAATKVEE DIGDTSSPTY DSPPHSYVVP TPGAMLNPAT PGAYHVDTPG 
FAAPMTPGSG GAYDQYVAPS PFAGYDSNNY NNADGAIEQI PDHFLAQGVW 
IVQNLCVQIK DHEGRFNGRE AIIKDVTDGK VDVYMPDHKC NLEVDFDQLT 
PMKPQPGDDA RVIFGQDAGH SGQLVSMDGF EAVIRSQEDM SDMRVINIGL 
CCKMHSET

>Q6R891
MMKTEPRGPG GPLRSASPHR SAYEAGIQAL KPPDAPGPDE APKAAHHKKY 
GSNVHRIKSM FLQMGTTAGP PGEAGGGAGM AEAPRASDRG VRLSLPRASS 
LNENVDHSAL LKLGTSVSER VSRFDSKPAP SAQPAPPPHP PSRLQETRKL 
FERSVPAASG GDKEAVARRL LRQERAGLQD RKLDVVVRFN GSTEALDKLD 
ADAVSPTVSQ LSAVFEKADS RTGLHRAPGP PRAAGAPQVN SKLVTKRSRV 
FQPPPPPPAP SGDGATEKER GPGGQQPPQH RVAPARPPPK PREVRKIKPV 
EVEESGESEA ESAPGEVIQA EVTVHAALEN GSTPATTASP APEEPKAEAV 
PEEEAAASVA TLERGVDNGR APDMAPEEVD ESKKEDFSEA DLVDVSAYSG 
LGEDSGGSAL EEDDEEDEED GEPPYEPESG CVEIPGLSEE EDPAPSRKIH 
FSTAPIQVFS TYSNEDYDRR NEDVDPMAAS AEYELEKRVE RLELFPVELE 
KDSEGLGISI IGMGAGADMG LEKLGIFVKT VTEGGAAHRD GRIQVNDLLV 
EVDGTSLVGV TQSFAASVLR NTKGRVRFMI GRERPGEQSE VAQLIQQTLE 
QERWQREMME QRYAQYGEDD EETGEYATDE DEELSPTFPG GEMAIEVFEL 
AENEDALSPV EMEPEKLVHK FKELQIKHAV TEAEIQQLKR KLQSLEQEKG 
RWRVEKAQLE QSVEENKERM EKLEGYWGEA QSLCQAVDEH LRETQAQYQA 
LERKYSKAKR LIKDYQQKEI EFLKKETAQR RVLEESELAR KEEMDKLLDK 
ISELEGNLQT LRNSNST

>Q9BYE7
MEGVAVVTAG SVGAAKTEGA AALPPPPPVS PPALTPAPAA GEEGPAPLSE 
TGAPGCSGSR PPELEPERSL GRFRGRFEDE DEELEEEEEL EEEEEEEEED 
MSHFSLRLEG GRQDSEDEEE RLINLSELTP YILCSICKGY LIDATTITEC 
LHTFCKSCIV RHFYYSNRCP KCNIVVHQTQ PLYNIRLDRQ LQDIVYKLVI 
NLEEREKKQM HDFYKERGLE VPKPAVPQPV PSSKGRSKKV LESVFRIPPE 
LDMSLLLEFI GANEGTGHFK PLEKKFVRVS GEATIGHVEK FLRRKMGLDP 
ACQVDIICGD HLLEQYQTLR EIRRAIGDAA MQDGLLVLHY GLVVSPLKIT 


>Q9UD71
MDPKDRKKIQ FSVPAPPSQL DPRQVEMIRR RRPTPAMLFR LSEHSSPEEE 
ASPHQRASGE GHHLKSKRPN PCAYTPPSLK AVQRIAESHL QSISNLNENQ 
ASEEEDELGE LRELGYPREE DEEEEEDDEE EEEEEDSQAE VLKVIRQSAG 
QKTTCGQGLE GPWERPPPLD ESERDGGSED QVEDPALSEP GEEPQRPSPS 
EPGT
