# Supplementary material for: Discovering Sequence Motifs with Arbitrary Insertions and Deletions
Source: PLoS Comput Biol. 2008 May 9;4(5):e1000071. doi: 10.1371/journal.pcbi.1000071 (PMC2323616; doi:10.1371/journal.pcbi.1000071)
Supplement: Dataset S4 — Groups of Protein Kinase Substrate Sequences (0.11 MB ZIP) [file pcbi.1000071.s005.zip › ST/CDK8.fa.b150]

>Q12124
MVVQNSPVSS VHTANFSERG SNTRTMTYKN KLTVCFDDIL KVGAEMMMQQ 
QLKNVQLDSY LVNGFSQSQQ KLLKEKVKLF HGILDDLETS LSQSSSYLET 
LTALGKEKEK EREEAEKKRA EQENMRKVRE QEELKKRQEL EEASQQQQLQ 
QNSKEKNGLG LNFSTTAPAN TTDANGSKEN YQELGSLQSS SQTQLENANA 
ANNGAAFSPL TTTRIQSQQA QPSDVMFNDL NSMDISMFSG LDSTGFDSTA 
FNATVDETKG FDDNDSGNNY NDINISSIEN NINNNINSTK NGKDNNNESN 
KNNNGDEKNK NNNEDNENNN NSSEKNNNNN NNNNNNNDDN GNNNNNNSGN 
DNNNTTNNDS NNKNNSITTG NDNENIVNND LPTTVVSNPG DNPPPADNGE 
EYLTLNDFND LNIDWSTTGD NGELDLSGFN I

>Q12518
MSKQFVRSAK NLVKGYSSTQ VLVRNATSND NHQVSKDSLI ELAEKSYDSA 
DFFEIMDMLD KRLNDKGKYW RHIAKALTVI DYLIRFGSEN CVLWCRENLY 
IIKTLKEFRH EDDEGIDQGQ IVRVKAKELT ALLSDDERLN EERNMNIKGR 
NRKGRRRRGT GRSDENDDDL QRAISASRLT AEEDERRRKQ DEDYETALQL 
SKEEEELKRL QDLQRMQQQQ GQQQLQQPMY YDIFGNPITP EEYAQFQLQQ 
QQQQQQQQLQ QQPMYYDVFG NPITPEELAQ FQQQQQLQEQ QYLASMQQQQ 
QAMSNNPFAK SEQSSSSPKR NQLVAASSPQ QLQQQKQQEP LIQNRTGNQS 
MTDKYSKLNE LLATGTGIDT FGNVGEARIP AQHTKTGTFI NSQGTGYRQV 
SDDPNHNPFL NSQYTGLPST SVVPTQTGYG FGNQSQQQSQ NNGSNNRGYT 
LIDL

>Q61458
MYHSSSQKRH WTFASEEQLA RLRADANRKF KCKAVANGKV LPNDPVFLEP 
HEELTLCKYY EKRLLEFCSV FKPAMPRSVV GTACMYFKRF YLNNSVMEYH 
PRIIMLTCAF LACKVDEFNV SSPQFVGNLR ESPLGQERAL EQILEYELLL 
IQQLNFHLIV HNPYRPFEGF LIDIKTRYPM LENPEILRKT ADDFLSRIAL 
TDAYLLYTPS QIALTAILSS ASRAGITMES YLSESLMLKE NRTCLSQLLD 
IMKSMRNLVK KYEPPRSDEV AVLKQKLERC HSSDLALNAV TKKRKGYEDD 
DYVSKKPKQE EEEWTDDDLV DSL
