# Supplementary material for: Discovering Sequence Motifs with Arbitrary Insertions and Deletions
Source: PLoS Comput Biol. 2008 May 9;4(5):e1000071. doi: 10.1371/journal.pcbi.1000071 (PMC2323616; doi:10.1371/journal.pcbi.1000071)
Supplement: Dataset S4 — Groups of Protein Kinase Substrate Sequences (0.11 MB ZIP) [file pcbi.1000071.s005.zip › ST/MDK.fa.b150]

>O54874
MSGEVRLRQL EQFILDGPAQ TNGQCFSVET LLDILICLYD ECNNSPLRRE 
KNILEYLEWA KPFTSKVKQM RLHREDFEIL KVIGRGAFGE VAVVKLKNAD 
KVFAMKILNK WEMLKRAETA CFREERDVLV NGDSKWITTL HYAFQDDNNL 
YLVMDYYVGG DLLTLLSKFE DRLPEEMARF YLAEMVIAID SVHQLHYVHR 
DIKPDNILMD MNGHIRLADF GSCLKLMEDG TVQSSVAVGT PDYISPEILQ 
AMEDGKGRYG PECDWWSLGV CMYEMLYGET PFYAESLVET YGKIMNHKER 
FQFPTQVTDV SENAKDLIRR LICSREHRLG QNGIEDFKKH PFFSGIDWDN 
IRNCEAPYIP EVSSPTDTSN FDVDDDCLKN SETMPPPTHT AFSGHHLPFV 
GFTYTSSCVL SDRSCLRVTA GPTSLDLDVN VQRTLDNNLA TEAYERRIKR 
LEQEKLELTR KLQESTQTVQ ALQYSTVDGP LTASKDLEIK SLKEEIEKLR 
KQVAEVNHLE QQLEEANSVR RELDDAFRQI KAFEKQIKTL QQEREELNKE 
LVQASERLKN QSKELKDAHC QRKLAMQEFM EINERLTELH TQKQKLARHV 
RDKEEEVDLV MQKAESLRQE LRRAERAKKE LEVHTEALIA EASKDRKLRE 
QSRHYSKQLE NELEGLKQKQ ISYSPGICSI EHQQEITKLK TDLEKKSIFY 
EEEISKREGI HASEIKNLKK ELHDSEGQQL ALNKEIMVLK DKLEKTRRES 
QSEREEFENE FKQQYEREKV LLTEENKKLT SELDKLTSLY ESLSLRNQHL 
EEEVKDLADK KESVAHWEAQ ITEIIQWVSD EKDARGYLQA LASKMTEELE 
ALRNSSLGTR ATDMPWKMRR FAKLDMSARL ELQSALDAEI RAKQAIQEEL 
NKVKASNIIT ECKLKDSEKK NLELLSEIEQ LIKDTEELRS EKGVEHRDSQ 
HSFLAFLNTP TDALDQFERS PSCTPAGKGR RIADSAPLPV HTPTLRKKGC 
PASAGFPPKR KTHQFFVKSF TAPTKCHQCT SLMVGLIRQG CSCEVCGFSC 
HITCVNKAPT TCPVPPEQTK GPLGIDPQKG VGTAYEGHVR IPKPAGVKKG 
WQRALAVVCD FKLFLYDIAE GKASQPSSVI SQVIDMRDEE FSVSSVLASD 
VIHASRKDIP CIFRVTASQL SAPSDKCSIL MLADSETERS KWVGVLSELH 
KVLKKNKFRD RSVYVPKEAY DSTLPLIKTT QAAAIIDHER VALGNEEGLF 
VVHVTKDEII RVGDNKKIHQ IELIPSDQLV AVISGRNRHV RLFPMSALDG 
RETDFYKLAE TKGCQTIAAG KVRHGALSCL CVAMKRQVLC YELFQSKTRH 
RKFKEIQVPC NVQWMAIFSE HLCVGFQSGF LRYPLNGEGS PCNMLHSNDH 
TLAFITHQPM DAICAVEISN KEYLLCFSSI GIYTDCQGRR SRQQELMWPA 
NPSSCCYNAP YLSIYSENAV DIFDVNSMEW IQTLPLKKVR PLNTEGSLNL 
LGLETIRLIY FKNKMAEGDE LVVPETSDNS RKQMVRNINN KRRYSFRVPE 
EERMQQRREM LRDPEMRNKL ISNPTNFNHI AHMGPGDGIQ ILKDLPMNPR 
PQESRTVFSG SVSIPSITKS RPEPGRSMSA SSGLSARSSA QNGSALKREF 
SGGSYNTKRQ PMPSPSEGSL SSGGVDQGSD APVRDYDGED SDSPRHSTAS 
NSSNLSSPPS PVSPRKTKSL SLESTDRGSW DP

>P35611
MNGDSRAAVV TSPPPTTAPH KERYFDRVDE NNPEYLRERN MAPDLRQDFN 
MMEQKKRVSM ILQSPAFCEE LESMIQEQFK KGKNPTGLLA LQQIADFMTT 
NVPNVYPAAP QGGMAALNMS LGMVTPVNDL RGSDSIAYDK GEKLLRCKLA 
AFYRLADLFG WSQLIYNHIT TRVNSEQEHF LIVPFGLLYS EVTASSLVKI 
NLQGDIVDRG STNLGVNQAG FTLHSAIYAA RPDVKCVVHI HTPAGAAVSA 
MKCGLLPISP EALSLGEVAY HDYHGILVDE EEKVLIQKNL GPKSKVLILR 
NHGLVSVGES VEEAFYYIHN LVVACEIQVR TLASAGGPDN LVLLNPEKYK 
AKSRSPGSPV GEGTGSPPKW QIGEQEFEAL MRMLDNLGYR TGYPYRYPAL 
REKSKKYSDV EVPASVTGYS FASDGDSGTC SPLRHSFQKQ QREKTRWLNS 
GRGDEASEEG QNGSSPKSKT KWTKEDGHRT STSAVPNLFV PLNTNPKEVQ 
EMRNKIREQN LQDIKTAGPQ SQVLCGVVMD RSLVQGELVT ASKAIIEKEY 
QPHVIVSTTG PNPFTTLTDR ELEEYRREVE RKQKGSEENL DEAREQKEKS 
PPDQPAVPHP PPSTPIKLEE DLVPEPTTGD DSDAATFKPT LPDLSPDEPS 
EALGFPMLEK EEEAHRPPSP TEAPTEASPE PAPDPAPVAE EAAPSAVEEG 
AAADPGSDGS PGKSPSKKKK KFRTPSFLKK SKKKSDS

>P50551
SETVICSSWA TVMLYDDSNK RWLPAGTGPQ SFSRVQIYHN PTANSFRVVG 
WKMQPDQQVV INCAIVRGIK YNQATPTFHQ WRDARQVWGL NFGSKEDATQ 
FAAAMASALE ALEGGGPPPP PPPAAPPTWS VQNGPASEEV EQQKRQQPGP 
PEHLERRVSN AGGPPAPPAG GPPPPPGPPP PPGPPPPPGV SLSGGSAAGH 
GAGGGPPPAP PLPTAQGTSG GGTGAPGLAA AIAGAKLRKV SKQEEASGGP 
PVPKAESTRS TGGGLMEEMN AMLARRRKAT QVGEKPPKDE SANEEPEARV 
PVPAQSETVR RPWEKNSTTL PRMKSSSSVT TSEAHPSTPS SSDESDLERV 
KQELLEEVRK ELQKVKEEII EAFVQELRKR GSP

>P53669
MRLTLLCCTW REERMGEEGS ELPVCASCSQ SIYDGQYLQA LNADWHADCF 
RCCECSTSLS HQYYEKDGQL FCKKDYWARY GESCHGCSEH ITKGLVMVGG 
ELKYHPECFI CLACGNFIGD GDTYTLVEHS KLYCGQCYYQ TVVTPVIEQI 
LPDSPGSHLP HTVTLVSIPA SAHGKRGLSV SIDPPHGPPG CGTEHSHTVR 
VQGVDPGCMS PDVKNSIHIG DRILEINGTP IRNVPLDEID LLIQETSRLL 
QLTLEHDPHD SLGHGPVSDP SPLASPVHTP SGQAGSSARQ KPVLRSCSID 
TSPGAGSLVS PASQRKDLGR SESLRVVCRP HRIFRPSDLI HGEVLGKGCF 
GQAIKVTHRE TGEVMVMKEL IRFDEETQRT FLKEVKVMRC LEHPNVLKFI 
GVLYKDKRLN FITEYIKGGT LRGIIKSMDS QYPWSQRVSF AKDIASGMAY 
LHSMNIIHRD LNSHNCLVRE NRNVVVADFG LARLMIDEKG QSEDLRSLKK 
PDRKKRYTVV GNPYWMAPEM INGRSYDEKV DVFSFGIVLC EIIGRVNADP 
DYLPRTMDFG LNVRGFLDRY CPPNCPPSFF PITVRCCDLD PEKRPSFVKL 
EQWLETLRMH LAGHLPLGPQ LEQLERGFWE TYRRGESSLP AHPEVPD

>Q10728
MKMADAKQKR NEQLKRWIGS ETDLEPPVVK RQKTKVKFDD GAVFLAACSS 
GDTDEVLKLL HRGADINYAN VDGLTALHQA CIDDNVDMVK FLVENGANIN 
QPDNEGWIPL HAAASCGYLD IAEFLIGQGA HVGAVNSEGD TPLDIAEEEA 
MEELLQNEVN RQGVDIEAAR KEEERIMLRD ARQWLNSGHI SDVRHAKSGG 
TALHVAAAKG YTEVLKLLIQ AGYDVNIKDY DGWTPLHAAA HWGKEEACRI 
LVDNLCDMET VNKVGQTAFD VADEDILGYL EELQKKQNLL HSEKRDKKSP 
LIESTANMEN NQPQKTFKNK ETLIIEPEKN ASRIESLEQE KADEEEEGKK 
DESSCSSEED EEDDSESEAE TDKTKPMASV TNAHTASTQA APAAVTTPTL 
SSNQGTPTSP VKKFPTSTTK ISPKEEERKD ESPASWRLGL RKTGSYGALA 
EITASKEAQK EKDTAGVIRS ASSPRLSSSL DNKEKEKDNK GTRLAYVAPT 
IPRRLGSTSD IEEKENRESS NLRTSSSYTR RKWEDDLKKN SSINEGSTYH 
RSCSFGRRQD DLISCSVPST TSTPTVTSAA GLQKSFLSST STTAKTPPGS 
SPAGTQSSTS NRLWAEDSTE KEKDSAPTAA TILVAPTVVS AAASSTTALT 
TTTAGTLSST SEVRERRRSY LTPVRDEESE SQRKARSRQA RQSRRSTQGV 
TLTDLQEAEK TIGRSRSTRT REQENEEKDK EEKEKQDKEK QEEKKESEVS 
REDEYKQKYS RTYDETYARY RPVSTSSSST PSSSSLSTLG SSLYASSQLN 
RPNSLVGITS AYSRGLTKDN EREGEKKEEE KEGEDKSQPK SIRERRRPRE 
KRRSTGVSFW TQDSDENEQE RQSDTEDGSS KRDTQTDSVS RYDSSSTSSS 
DRYDSLLGRS ASYSYLEERK PYGSRLEKDD STDFKKLYEQ ILAENEKLKA 
QLHDTNMELT DLKLQLEKAT QRQERFADRS LLEMEKRERR ALERRISEME 
EELKMLPDLK ADNQRLKDEN GALIRVISKL SK
