# Supplementary material for: Discovering Sequence Motifs with Arbitrary Insertions and Deletions
Source: PLoS Comput Biol. 2008 May 9;4(5):e1000071. doi: 10.1371/journal.pcbi.1000071 (PMC2323616; doi:10.1371/journal.pcbi.1000071)
Supplement: Dataset S4 — Groups of Protein Kinase Substrate Sequences (0.11 MB ZIP) [file pcbi.1000071.s005.zip › ST/cAMP-III.fa.b150]

>O55135
MAVRASFENN CEVGCFAKLT NAYCLVAIGG SENFYSVFEG ELSDAIPVVH 
ASIAGCRIIG RMCVGNRHGL LVPNNTTDQE LQHIRNSLPD SVQIRRVEER 
LSALGNVTTC NDYVALVHPD LDRETEEILA DVLKVEVFRQ TVADQVLVGS 
YCVFSNQGGL VHPKTSIEDQ DELSSLLQVP LVAGTVNRGS EVIAAGMVVN 
DWCAFCGLDT TSTELSVVES VFKLNEAKPS TIATSMRDSL IDSLT

>P12023
MLPSLALLLL AAWTVRALEV PTDGNAGLLA EPQIAMFCGK LNMHMNVQNG 
KWESDPSGTK TCIGTKEGIL QYCQEVYPEL QITNVVEANQ PVTIQNWCKR 
GRKQCKTHTH IVIPYRCLVG EFVSDALLVP DKCKFLHQER MDVCETHLHW 
HTVAKETCSE KSTNLHDYGM LLPCGIDKFR GVEFVCCPLA EESDSVDSAD 
AEEDDSDVWW GGADTDYADG GEDKVVEVAE EEEVADVEEE EADDDEDVED 
GDEVEEEAEE PYEEATERTT STATTTTTTT ESVEEVVREV CSEQAETGPC 
RAMISRWYFD VTEGKCVPFF YGGCGGNRNN FDTEEYCMAV CGSVSTQSLL 
KTTSEPLPQD PDKLPTTAAS TPDAVDKYLE TPGDENEHAH FQKAKERLEA 
KHRERMSQVM REWEEAERQA KNLPKADKKA VIQHFQEKVE SLEQEAANER 
QQLVETHMAR VEAMLNDRRR LALENYITAL QAVPPRPHHV FNMLKKYVRA 
EQKDRQHTLK HFEHVRMVDP KKAAQIRSQV MTHLRVIYER MNQSLSLLYN 
VPAVAEEIQD EVDELLQKEQ NYSDDVLANM ISEPRISYGN DALMPSLTET 
KTTVELLPVN GEFSLDDLQP WHPFGVDSVP ANTENEVEPV DARPAADRGL 
TTRPGSGLTN IKTEEISEVK MDAEFGHDSG FEVRHQKLVF FAEDVGSNKG 
AIIGLMVGGV VIATVIVITL VMLKKKQYTS IHHGVVEVDA AVTPEERHLS 
KMQQNGYENP TYKFFEQMQN 

>P19889
MVRENKAAWK AQYFIKVVEL FDEFPKCFIV GADNVGSKQM QNIRTSLRGL 
AVVLMGKNTM MRKAIRGHLE NNPQLEKLLP HIKGNVGFVF TKGDLAEVRD 
KLLESKVRAP ARPGAIAPLH VIIPAQNTGL GPEKTSFFQA LSIPTKISKG 
TIEIINDVPI LKPGDKVGAS EATLLNMLNI SPFSYGLIVN QVYDSGSIFS 
PEILDIKPED LRAKFQQGVA NLAAVCLSVG YPTIASAPHS IANGFKNLLA 
IAATTEVEFK EATTIKEYIK DPSKFAAAAS ASAAPAAGGA TEKKEEAKKP 
ESESEEEDDD MGFGLFD

>P38486
ADSFSLNDAL SGSGNPNPQG WPGPWGNQPA GAGGYPGASY PGAYPGQAPP 
GGYPGQAPPG GYPGQAPPGG YPGQAPPGGY PGQAPPGGYP GQAPPGGYPG 
QAPPGTYPGP TAPAYPGPTA PGTQPGQPSG PGAYPPPGQP SAPGAYPAAG 
PFGIPAGPLT VPYDLPLPGG VKPRMLITIL GTVRPSANRL ALDFKRGNDV 
AFHFNPRFNE DNKRVIVCNT KLDNIWGKEE RQAAFPFESG KPFKIQVLVE 
SDHFKVAVND AHLLQYNHRM KNLPEISKLG ISGDIDLTSA SYAMI

>P54646
MAEKQKHDGR VKIGHYVLGD TLGVGTFGKV KIGEHQLTGH KVAVKILNRQ 
KIRSLDVVGK IKREIQNLKL FRHPHIIKLY QVISTPTDFF MVMEYVSGGE 
LFDYICKHGR VEEMEARRLF QQILSAVDYC HRHMVVHRDL KPENVLLDAH 
MNAKIADFGL SNMMSDGEFL RTSCGSPNYA APEVISGRLY AGPEVDIWSC 
GVILYALLCG TLPFDDEHVP TLFKKIRGGV FYIPEYLNRS VATLLMHMLQ 
VDPLKRATIK DIREHEWFKQ DLPSYLFPED PSYDANVIDD EAVKEVCEKF 
ECTESEVMNS LYSGDPQDQL AVAYHLIIDN RRIMNQASEF YLASSPPSGS 
FMDDSAMHIP PGLKPHPERM PPLIADSPKA RCPLDALNTT KPKSLAVKKA 
KWHLGIRSQS KPYDIMAEVY RAMKQLDFEW KVVNAYHLRV RRKNPVTGNY 
VKMSLQLYLV DNRSYLLDFK SIDDEVVEQR SGSSTPQRSC SAAGLHRPRS 
SFDSTTAESH SLSGSLTGSL TGSTLSSVSP RLGSHTMDFF EMCASLITTL 
AR

>Q28224
MASPPESDGF SDVRKVGYLR KPKSMHKRFF VLRAASETGD PARLEYYENE 
KKWRHKSSAP KRSIPLESCF NINKRADSKN KHLVALYTRD EHFAIAADSE 
AEQDSWYQAL LQLHNRAKGH HDGAAALGAG GGGGSCSGSS GLGEAGEDLS 
YGDVPPGPAF KEVWQVILKP KGLGQTKNLI GIYRLCLTSK TISFVKLNSE 
AAAVVLQLMN IRRCGHSENF FFIEVGRSAV TGPGEFWMQV DDSVVAQNMH 
ETILEAMRAM SDEFRPRSKS QSSSNCSNPI SVPLRRHHLN NPPPSQVGLT 
RRSRTESITA TSPASMVGGK PGSFRVRASS DGEGTMSRPA SVDGSPVSPS 
TNRTHAHRHR GSARLHPPLN HSRSIPMPAS RCSPSATSPV SLSSSSTSGH 
GSTSDCLFPR RSSASVSGSP SDGGFISSDE YGSSPCDFRS SFRSVTPDSL 
GHTPPARGEE ELSNYICMGG KGPSTLTAPN GHYILSRGGN GHRYTPGTGL 
GTSPALAGDE ASSAADLDNR FRKRTHSAGT SPTITHQKTP SQSSVASIEE 
YTEMMPAYPP GGGSGGRLPG HRHSAFVPTH SYPEEGLEMH PLERRGGHHR 
PDSSTLHTDD GYMPMSPGVA PVPSSRKGSG DYMPMSPKSV SAPQQIINPI 
RRHPQRVDPN GYMMMSPSGG CSPDIGGGPS SSSSSTVPSG SSYGKLWTKG 
VGAHNSQVLL HPKPPVESSG GKLLPCTGDY MNMSPVGDSN TSSPSDCYYG 
PEDPQHKPVL SYYSLPRSFK HTQRPGEPEE GARHQHLRLS TSSGRLLYAA 
TADDSSSSTS SDSLGGGYCG ARLEPSLPHP HHQVLQPHLP RKVDTAAQTN 
SRLARPTRLS LGDPKASTLP RAREQQQQQQ QQQQQQQQQQ QPLLHPPEPK 
SPGEYVNIEF GSDQPGYLSG PVASRSSPSV RCPSQLQPAP REEETGTEEY 
MKMDLGPGRR AAWQESTGVE MGRLGPAPPG AASICRPTRA VPSSRGDYMT 
MQMSCPRQSY VDTSPIAPVS YADMRTGIAA EEVSLPRATM AAAASSSAAS 
ASPTGPQGAA ELAAHSSLLG GAQGPGGMSA FTRVNLSPNR NQSAKVIRAD 
PQGCRRRHSS ETFSSTPSAT RVGNTVPFGA GAAIGGSGGS SSSSEDVKRH 
SSASFENVWL RPGELGGAPK EPAQLCGAAG GLENGLNYID LDLVKDFKQR 
PQECTPQPQP PPPPPPHQPL GSSESSSTRR SSEDLSAYAS ISFQKQPEDL 
Q

>Q9NZW4
MKIITYFCIW AVAWAIPVPQ SKPLERHVEK SMNLHLLARS NVSVQDELNA 
SGTIKESGVL VHEGDRGRQE NTQDGHKGEG NGSKWAEVGG KSFSTYSTLA 
NEEGNIEGWN GDTGKAETYG HDGIHGKEEN ITANGIQGQV SIIDNAGATN 
RSNTNGNTDK NTQNGDVGDA GHNEDVAVVQ EDGPQVAGSN NSTDNEDEII 
ENSCRNEGNT SEITPQINSK RNGTKEAEVT PGTGEDAGLD NSDGSPSGNG 
ADEDEDEGSG DDEDEEAGNG KDSSNNSKGQ EGQDHGKEDD HDSSIGQNSD 
SKEYYDPEGK EDPHNEVDGD KTSKSEENSA GIPEDNGSQR IEDTQKLNHR 
ESKRVENRIT KESETHAVGK SQDKGIEIKG PSSGNRNITK EVGKGNEGKE 
DKGQHGMILG KGNVKTQGEV VNIEGPGQKS EPGNKVGHSN TGSDSNSDGY 
DSYDFDDKSM QGDDPNSSDE SNGNDDANSE SDNNSSSRGD ASYNSDESKD 
NGNGSDSKGA EDDDSDSTSD TNNSDSNGNG NNGNDDNDKS DSGKGKSDSS 
DSDSSDSSNS SDSSDSSDSD SSDSNSSSDS DSSDSDSSDS SDSDSSDSSN 
SSDSSDSSDS SDSSDSSDSS DSKSDSSKSE SDSSDSDSKS DSSDSNSSDS 
SDNSDSSDSS NSSNSSDSSD SSDSSDSSSS SDSSSSSDSS NSSDSSDSSD 
SSNSSESSDS SDSSDSDSSD SSDSSNSNSS DSDSSNSSDS SDSSDSSDSS 
NSSDSSDSSD SSNSSDSSDS SDSSDSSDSS NSSDSNDSSN SSDSSDSSNS 
SDSSNSSDSS DSSDSSDSDS SNSSDSSNSS DSSDSSNSSD SSDSSDSSDS 
SDSDSSNRSD SSNSSDSSDS SDSSNSSDSS DSSDSSDSNE SSNSSDSSDS 
SNSSDSDSSD SSNSSDSSDS SNSSDSSESS NSSDNSNSSD SSNSSDSSDS 
SDSSNSSDSS NSGDSSNSSD SSDSNSSDSS DSSNSSDSSD SSDSSDSSDS 
SDSSNSSDSS DSSDSSDSSN SSDSSNSSDS SDSSDSSDSS DSSDSSNSSD 
SSDSSDSSDS SDSSGSSDSS DSSDSSDSSD SSDSSDSSDS SDSSESSDSS 
DSSDSSDSSD SSDSSDSSDS SDSSDSSDSS NSSDSSDSSD SSDSSDSSDS 
SDSSDSSDSS DSSDSSDSSD SSDSSDSSDS SDSNESSDSS DSSDSSDSSN 
SSDSSDSSDS SDSTSDSNDE SDSQSKSGNG NNNGSDSDSD SEGSDSNHST 
SDD
