# Supplementary material for: Discovering Sequence Motifs with Arbitrary Insertions and Deletions
Source: PLoS Comput Biol. 2008 May 9;4(5):e1000071. doi: 10.1371/journal.pcbi.1000071 (PMC2323616; doi:10.1371/journal.pcbi.1000071)
Supplement: Dataset S4 — Groups of Protein Kinase Substrate Sequences (0.11 MB ZIP) [file pcbi.1000071.s005.zip › Y/EGFR-II.fa.b150]

>O15492
MCRTLAAFPT TCLERAKEFK TRLGIFLHKS ELGCDTGSTG KFEWGSKHSK 
ENRNFSEDVL GWRESFDLLL SSKNGVAAFH AFLKTEFSEE NLEFWLACEE 
FKKIRSATKL ASRAHQIFEE FICSEAPKEV NIDHETRELT RMNLQTATAT 
CFDAAQGKTR TLMEKDSYPR FLKSPAYRDL AAQASAASAT LSSCSLDEPS 
HT

>P04412
MLLRRRNGPC PFPLLLLLLA HCICIWPASA ARDRYARQNN RQRHQDIDRD 
RDRDRFLYRS SSAQNRQRGG ANFALGLGAN GVTIPTSLED KNKNEFVKGK 
ICIGTKSRLS VPSNKEHHYR NLRDRYTNCT YVDGNLKLTW LPNENLDLSF 
LDNIREVTGY ILISHVDVKK VVFPKLQIIR GRTLFSLSVE EEKYALFVTY 
SKMYTLEIPD LRDVLNGQVG FHNNYNLCHM RTIQWSEIVS NGTDAYYNYD 
FTAPERECPK CHESCTHGCW GEGPKNCQKF SKLTCSPQCA GGRCYGPKPR 
ECCHLFCAGG CTGPTQKDCI ACKNFFDEAV SKEECPPMRK YNPTTYVLET 
NPEGKYAYGA TCVKECPGHL LRDNGACVRS CPQDKMDKGG ECVPCNGPCP 
KTCPGVTVLH AGNIDSFRNC TVIDGNIRIL DQTFSGFQDV YANYTMGPRY 
IPLDPERREV FSTVKEITGY LNIEGTHPQF RNLSYFRNLE TIHGRQLMES 
MFAALAIVKS SLYSLEMRNL KQISSGSVVI QHNRDLCYVS NIRWPAIQKE 
PEQKVWVNEN LRADLCEKNG TICSDQCNED GCWGAGTDQC LTCKNFNFNG 
TCIADCGYIS NAYKFDNRTC KICHPECRTC NGAGADHCQE CVHVRDGQHC 
VSECPKNKYN DRGVCRECHA TCDGCTGPKD TIGIGACTTC NLAIINNDAT 
VKRCLLKDDK CPDGYFWEYV HPQEQGSLKP LAGRAVCRKC HPLCELCTNY 
GYHEQVCSKC THYKRREQCE TECPADHYTD EEQRECFQRH PECNGCTGPG 
ADDCKSCRNF KLFDANETGP YVNSTMFNCT SKCPLEMRHV NYQYTAIGPY 
CAASPPRSSK ITANLDVNMI FIITGAVLVP TICILCVVTY ICRQKQKAKK 
ETVKMTMALS GCEDSEPLRP SNIGANLCKL RIVKDAELRK GGVLGMGAFG 
RVYKGVWVPE GENVKIPVAI KELLKSTGAE SSEEFLREAY IMASEEHVNL 
LKLLAVCMSS QMMLITQLMP LGCLLDYVRN NRDKIGSKAL LNWSTQIAKG 
MSYLEEKRLV HRDLAARNVL VQTPSLVKIT DFGLAKLLSS DSNEYKAAGG 
KMPIKWLALE CIRNRVFTSK SDVWAFGVTI WELLTFGQRP HENIPAKDIP 
DLIEVGLKLE QPEICSLDIY CTLLSCWHLD AAMRPTFKQL TTVFAEFARD 
PGRYLAIPGD KFTRLPAYTS QDEKDLIRKL APTTDGSEAI AKPDDYLQPK 
AAPGPSHRTD CTDEMPKLNR YCKDPSNKNS STGDDERDSS AREVGVGNLR 
LDLPVDEDDY LMPTCQPGPN NNNNMNNPNQ NNMAAVGVAA GYMDLIGVPV 
SVDNPEYLLN AQTLGVGESP IPTQTIGIPV MGGPGTMEVK VPMPGSEPTS 
SDHEYYNDTQ RELQPLHRNR NTETRV

>P11171
MTTEKSLVTE AENSQHQQKE EGEEAINSGQ QEPQQEESCQ TAAEGDNWCE 
QKLKASNGDT PTHEDLTKNK ERTSESRGLS RLFSSFLKRP KSQVSEEEGK 
EVESDKEKGE GGQKEIEFGT SLDEEIILKA PIAAPEPELK TDPSLDLHSL 
SSAETQPAQE ELREDPDFEI KEGEGLEECS KIEVKEESPQ SKAETELKAS 
QKPIRKHRNM HCKVSLLDDT VYECVVEKHA KGQDLLKRVC EHLNLLEEDY 
FGLAIWDNAT SKTWLDSAKE IKKQVRGVPW NFTFNVKFYP PDPAQLTEDI 
TRYYLCLQLR QDIVAGRLPC SFATLALLGS YTIQSELGDY DPELHGVDYV 
SDFKLAPNQT KELEEKVMEL HKSYRSMTPA QADLEFLENA KKLSMYGVDL 
HKAKDLEGVD IILGVCSSGL LVYKDKLRIN RFPWPKVLKI SYKRSSFFIK 
IRPGEQEQYE STIGFKLPSY RAAKKLWKVC VEHHTFFRLT STDTIPKSKF 
LALGSKFRYS GRTQAQTRQA SALIDRPAPH FERTASKRAS RSLDGAAAVD 
SADRSPRPTS APAITQGQVA EGGVLDASAK KTVVPKAQKE TVKAEVKKED 
EPPEQAEPEP TEAWKVEKTH IEVTVPTSNG DQTQKLAEKT EDLIRMRKKK 
RERLDGENIY IRHSNLMLED LDKSQEEIKK HHASISELKK NFMESVPEPR 
PSEWDKRLST HSPFRTLNIN GQIPTGEGPP LVKTQTVTIS DNANAVKSEI 
PTKDVPIVHT ETKTITYEAA QTDDNSGDLD PGVLLTAQTI TSETPSSTTT 
TQITKTVKGG ISETRIEKRI VITGDADIDH DQVLVQAIKE AKEQHPDMSV 
TKVVVHQETE IADE

>P14087
MSMVSEFLKQ AYFIDNQEQD YVKTVKSSKG GPGSAVSPYP SFDASSDVAA 
LHKAITVKGV DEATIIDILT KRNNAQRQQI KAAYLQEKGK PLDEALKKAL 
TGHLEEVVLA LLKTPAQLDA DELRAAMKGL GTDEDTLIEI LVSRKNREIK 
EINRVYRDEL KRDLAKDITS DTSGDFQKAL LSLAKGDRCE DLSVNDDLAD 
SDARALYEAG ERRKGTDVNV FITILTTRSY SHLRRVFQKY TKYSQHDMNK 
ALDLELKGDI ENCLTAIVKC ATSTPAFFAE KLHLAMKGAG TRHKALIRIM 
VSRSEIDMND IKVYYQKMYG ISLCQAILDE TKGDYEKILV ALCGGQ

>P42567
MAAAAQLSLT QLSSGNPVYE KYYRQVEAGN TGRVLALDAA AFLKKSGLPD 
LILGKIWDLA DTDGKGVLSK QEFFVALRLV ACAQNGLEVS LSSLSLAVPP 
PRFHDSSSPL LTSGPSVAEL PWAVKSEDKA KYDAIFDSLS PVDGFLSGDK 
VKPVLLNSKL PVEILGRVWE LSDIDHDGKL DRDEFAVAMF LVYCALEKEP 
VPMSLPPALV PPSKRKTWVV SPAEKAKYDE IFLKTDKDMD GYVSGLEVRE 
TFLKTGLPSA LLAHIWSLCD TKGCGKLSKD QFALAFHLIN QKLIKGIDPP 
HSLTPEMIPP SDRSSLQKNI TGSSPVADFS AIKELDTLNN EIVDLQREKN 
NVEQDLKEKE DTVKQRTSEV QDLQDEVQRE SINLQKLQAQ KQQVQELLGE 
LDEQKAQLEE QLQEVRKKCA EEAQLISSLK AEITSQESQI SSYEEELLKA 
REELSRLQQE TAQLEESVES GKAQLEPLQQ HLQESQQEIS SMQMRLEMKD 
LETDNNQSNW SSSPQSVLVN GATDYCSLST SSSETANFNE HAEGQNNLES 
EPTHQESSVR SSPEIAPSDV TDESEAVTVA GNEKVTPRFD DDKHSKEEDP 
FNVESSSLTD AVADTNLDFF QSDPFVGSDP FKDDPFGKID PFGGDPFKGS 
DPFASDCFFK QTSTDPFTTS STDPFSASSN SSNTSVETWK HNDPFAPGGT 
VVAAASDSAT DPFASVFGNE SFGDGFADFS TLSKVNNEDA FNPTISSSTS 
SVTIAKPMLE ETASKSEDVP PALPPKVGTP TRPCPPPPGK RPINKLDSSD 
PLKLNDPFQP FPGNDSPKEK DPDMFCDPFT SSTTTNKEAD PSNFANFSAY 
PSEEDMIEWA KRESEREEEQ RLARLNQQEQ EDLELAIALS KSEISEA

>P52735
MEQWRQCGRW LIDCKVLPPN HRVVWPSAVV FDLAQALRDG VLLCQLLHNL 
SPGSIDLKDI NFRPQMSQFL CLKNIRTFLK VCHDKFGLRN SELFDPFDLF 
DVRDFGKVIS AVSRLSLHSI AQNKGIRPFP SEETTENDDD VYRSLEELAD 
EHDLGEDIYD CVPCEDGGDD IYEDIIKVEV QQPMIRYMQK MGMTEDDKRN 
CCLLEIQETE AKYYRTLEDI EKNYMSPLRL VLSPADMAAV FINLEDLIKV 
HHSFLRAIDV SVMVGGSTLA KVFLDFKERL LIYGEYCSHM EHAQNTLNQL 
LASREDFRQK VEECTLKVQD GKFKLQDLLV VPMQRVLKYH LLLKELLSHS 
AERPERQQLK EALEAMQDLA MYINEVKRDK ETLRKISEFQ SSIENLQVKL 
EEFGRPKIDG ELKVRSIVNH TKQDRYLFLF DKVVIVCKRK GYSYELKEII 
ELLFHKMTDD PMNNKDVKKS HGKMWSYGFY LIHLQGKQGF QFFCKTEDMK 
RKWMEQFEMA MSNIKPDKAN ANHHSFQMYT FDKTTNCKAC KMFLRGTFYQ 
GYMCTKCGVG AHKECLEVIP PCKFTSPADL DASGAGPGPK MVAVQNYHGN 
PAPPGKPVLT FQTGDVLELL RGDPESPWWE GRLVQTRKSG YFPSSSVKPC 
PVDGRPPISR PPSREIDYTA YPWFAGNMER QQTDNLLKSH ASGTYLIRER 
PAEAERFAIS IKFNDEVKHI KVVEKDNWIH ITEAKKFDSL LELVEYYQCH 
SLKESFKQLD TTLKYPYKSR ERSASRASSR SPASCASYNF SFLSPQGLSF 
ASQGPSAPFW SVFTPRVIGT AVARYNFAAR DMRELSLREG DVVRIYSRIG 
GDQGWWKGET NGRIGWFPST YVEEEGIQ
