# Supplementary material for: Discovering Sequence Motifs with Arbitrary Insertions and Deletions
Source: PLoS Comput Biol. 2008 May 9;4(5):e1000071. doi: 10.1371/journal.pcbi.1000071 (PMC2323616; doi:10.1371/journal.pcbi.1000071)
Supplement: Dataset S4 — Groups of Protein Kinase Substrate Sequences (0.11 MB ZIP) [file pcbi.1000071.s005.zip › Y/Csk.fa.b150]

>P05480
GSNKSKPKDA SQRRRSLEPS ENVHGAGGAF PASQTPSKPA SADGHRGPSA 
AFVPPAAEPK LFGGFNSSDT VTSPQRAGAL AGGVTTFVAL YDYESRTETD 
LSFKKGERLQ IVNNTRKVDV REGDWWLAHS LSTGQTGYIP SNYVAPSDSI 
QAEEWYFGKI TRRESERLLL NAENPRGTFL VRESETTKGA YCLSVSDFDN 
AKGLNVKHYK IRKLDSGGFY ITSRTQFNSL QQLVAYYSKH ADGLCHRLTT 
VCPTSKPQTQ GLAKDAWEIP RESLRLEVKL GQGCFGEVWM GTWNGTTRVA 
IKTLKPGTMS PEAFLQEAQV MKKLRHEKLV QLYAVVSEEP IYIVTEYMNK 
GSLLDFLKGE TGKYLRLPQL VDMSAQIASG MAYVERMNYV HRDLRAANIL 
VGENLVCKVA DFGLARLIED NEYTARQGAK FPIKWTAPEA ALYGRFTIKS 
DVWSFGILLT ELTTKGRVPY PGMVNREVLD QVERGYRMPC PPECPESLHD 
LMCQCWRKEP EERPTFEYLQ AFLEDYFTST EPQYQPGENL 

>Q5I6B8
MELEVPDEAE SAEAGAVTAE AAWSAESGAA AGMTQKKAIL AEAPLVTGQP 
GPGHGKKLGH RGVDASGETT YKKTTSSTLK GAIQLGIGYT VGNLSSKPER 
DVLMQDFYVV ESIFFPSEGS NLTPAHHFQD FRFKTYAPVA FRYFRELFGI 
RPDDYLYSLC NEPLIELSNP GASGSVFYVT SDDEFIIKTV MHKEAEFLQK 
LLPGYYMNLN QNPRTLLPKF YGLYCVQSGG KNIRVVVMNN VLPRVVKMHL 
KFDLKGSTYK RRASKKEKEK SLPTYKDLDF MQDMPEGLLL DSDTFGALVK 
TLQRDCLVLE SFKIMDYSLL LGVHNIDQQE RERQAEGAQS KADEKRPVAQ 
KALYSTARES IQGGAARGEA IETDDTMGGI PAVNGRGERL LLHIGIIDIL 
QSYRFIKKLE HTWKALVHDG DTVSVHRPSF YAERFFKFMS STVFRKSSSL 
KSSPSKKGRG ALLAVKPLGP TAAFSASQIP SEREDVQYDL RGARSYPTLE 
DEGRPDLLPC TPPSFEEATT ASIATTLSST SLSIPERSPS DTSEQPRYRR 
RTQSSGQDGR PQEELHAEDL QKITVQVEPV CGVGVVVPKE QGAGVEVPPS 
GASAAATVEV DAASQASEPA SQASDEEDAP STDIYFFAHG RYWLFSPRRR 
RLRAVTPSHT GAPTDGRSWV YSPLHYSARP ASDGESDT

>Q9WU82
MATQADLMEL DMAMEPDRKA AVSHWQQQSY LDSGIHSGAT TTAPSLSGKG 
NPEEEDVDTS QVLYEWEQGF SQSFTQEQVA DIDGQYAMTR AQRVRAAMFP 
ETLDEGMQIP STQFDAAHPT NVQRLAEPSQ MLKHAVVNLI NYQDDAELAT 
RAIPELTKLL NDEDQVVVNK AAVMVHQLSK KEASRHAIMR SPQMVSAIVR 
TMQNTNDVET ARCTAGTLHN LSHHREGLLA IFKSGGIPAL VKMLGSPVDS 
VLFYAITTLH NLLLHQEGAK MAVRLAGGLQ KMVALLNKTN VKFLAITTDC 
LQILAYGNQE SKLIILASGG PQALVNIMRT YTYEKLLWTT SRVLKVLSVC 
SSNKPAIVEA GGMQALGPHL TDPSQRLVQN CLWTLRNLSD AATKQEGMEG 
LLGTLVQLLG SDDINVVTCA AGILSNLTCN NYKNKMMVCQ VGGIEALVRT 
VLRAGDREDI TEPAICALRH LTSRHQEAEM AQNAVRLHYG LPVVVKLLHP 
PSHWPLIKAT VGLIRNLALC PANHAPLREQ GAIPRLVQLL VRAHQDTQRR 
TSMGGTQQQF VEGVRMEEIV EGCTGALHIL ARDVHNRIVI RGLNTIPLFV 
QLLYSPIENI QRVAAGVLCE LAQDKEAAEA IEAEGATAPL TELLHSRNEG 
VATYAAAVLF RMSEDKPQDY KKRLSVELTS SLFRTEPMAW NETADLGLDI 
GAQGEALGYR QDDPSYRSFH SGGYGQDALG MDPMMEHEMG GHHPGADYPV 
DGLPDLGHAQ DLMDGLPPGD SNQLAWFDTD L
