# Supplementary material for: Discovering Sequence Motifs with Arbitrary Insertions and Deletions
Source: PLoS Comput Biol. 2008 May 9;4(5):e1000071. doi: 10.1371/journal.pcbi.1000071 (PMC2323616; doi:10.1371/journal.pcbi.1000071)
Supplement: Dataset S4 — Groups of Protein Kinase Substrate Sequences (0.11 MB ZIP) [file pcbi.1000071.s005.zip › Y/JAK_TYK2.fa.b150]

>O02671
MTCPKFSVAL LHWEFIYVIT AFDLAYPITP WKFKLSCMPP NTTYDFLLPA 
GISKNTSTLN GHDEAVVETE LNSSGTYLSN LSSKTTFHCC FWSEEDKNCS 
VHADNIAGKA FVSAVNSLVF QQTGANWNIQ CWMKEDLKLF ICYMESLFKN 
PFKNYDLKVH LLYVLLEVLE GSPLLPQKGS FQSVQCNCSA RECCECHVPV 
SAAKLNYTLL MYLKITSGGA VFHSPLMSVQ PINVVKPDPP LGLHMEITDT 
GNLKISWSSP TLVPFQLQYQ VKYSENSTTN MREADEIVSD TSLLVDSVLP 
GSSYEVQVRG KRLDGPGIWS DWSTPFTFTT QDVIYFPPKI LTSVGSNISF 
HCIYKNENKI VSSKKIVWWM NLAEKIPQSQ YDVVGDHVSK VTFPNMNATK 
PRGKFTYDAV YCCNEHECHH RYAELYVIDV NINISCETDG YLTKMTCRWS 
TNAIQSLVGS TLQLRYHRSS LYCSDVPSVH PISEPKDCQL QRDGFYECIF 
QPIFLLSGYT MWIRINHPLG SLDSPPTCVI PDSVVKPLPP SSVKAEITAK 
IGLLKISWEK PVFPENNLQF QIRYGLSGKE VQWKIYEVYD TKLKSTSLPV 
PDLCAVYAVQ VRCKRLDGLG YWSNWSTPAY TVVTDVKVPI RGPEFWRIIN 
EDATKKERNI TLLWKPLMKN DSLCSVRSYV VKHHTSRHGT WSEDVGNHTK 
LTFLWTEQAH SVTVLAVNSI GASSANFNLT FSWPMSKVNI VQSLSAYPLN 
SSCVGLSWLL SPSDYNLMYF ILEWKILNED HEIKWLRIPS SVKKYYIHDH 
FIPIEKYQFS LYPIFMEGVG KPKIINSFTQ DGEKHRNDAG LYVIVPIIIS 
SSILLLGTLL MSHQRMKKLF WEDVPNPKNC SWAQGLNFQK PETFEHLFIK 
HTESVTFGPL LLEPETISED ISVDTSWKNK DEMVPPTTVS LLLTTPDLEK 
SSICISDQRS SAHFSEAESM EITREDENRR QPSIKYATLL SSPKSGETEQ 
EQELVSSLVS RCFSSSNSLP KESFSNSSWE IETQAFFILS DQHPNMTSPH 
LSFSEGLDEL MKFEGNFPKE HNDERSVYYL GVTSIKKRES DVFLTDESRV 
RCPFPAHCLF ADIKILQESC SHLVENNFNL GTSGQKTFVS YMPQFQTCST 
QTQKIMENKM YDLTV

>P17181
MMVVLLGATT LVLVAVAPWV LSAAAGGKNL KSPQKVEVDI IDDNFILRWN 
RSDESVGNVT FSFDYQKTGM DNWIKLSGCQ NITSTKCNFS SLKLNVYEEI 
KLRIRAEKEN TSSWYEVDSF TPFRKAQIGP PEVHLEAEDK AIVIHISPGT 
KDSVMWALDG LSFTYSLVIW KNSSGVEERI ENIYSRHKIY KLSPETTYCL 
KVKAALLTSW KIGVYSPVHC IKTTVENELP PPENIEVSVQ NQNYVLKWDY 
TYANMTFQVQ WLHAFLKRNP GNHLYKWKQI PDCENVKTTQ CVFPQNVFQK 
GIYLLRVQAS DGNNTSFWSE EIKFDTEIQA FLLPPVFNIR SLSDSFHIYI 
GAPKQSGNTP VIQDYPLIYE IIFWENTSNA ERKIIEKKTD VTVPNLKPLT 
VYCVKARAHT MDEKLNKSSV FSDAVCEKTK PGNTSKIWLI VGICIALFAL 
PFVIYAAKVF LRCINYVFFP SLKPSSSIDE YFSEQPLKNL LLSTSEEQIE 
KCFIIENIST IATVEETNQT DEDHKKYSSQ TSQDSGNYSN EDESESKTSE 
ELQQDFV

>Q62137
MAPPSEETPL IPQRSCSLSS SEAGALHVLL PPRGPGPPQR LSFSFGDYLA 
EDLCVRAAKA CAILPVYHSL FALATEDFSC WFPPSHIFCI EDVDTQVLVY 
RLRFYFPDWF GLETCHRFGL RKDLTSAILD LHVLEHLFAQ HRSDLVSGRL 
PVGLSMKEQG EFLSLAVLDL AQMAREQAQR PGELLKTVSY KACLPPSLRD 
VIQGQNFVTR RRIRRTVVLA LRVWSPARPT ATAHGQVYLD LERLHPAATT 
ETFRVGLPGA QEEPGLLRVA GDNGISWSSG DQEVLGLGLR SGVRGEAWRL 
VKKPVRTIRK VASPGRADCT TGQGGGVNLK VGPGMELPQG LTWGVTRRVR 
LDRGRGRTEG DSMDWISGHD PTRPVFSPLT SSPPPHKWRW EGGRRGGCAG 
SRSVIPWLLS LFLFFFFNGF ARQGFSYSSG CPGTHFVRPG WPRTQKSACL 
CLSSAVIKGR VPLRRYCLSF LPQLFQTFCD FPEIVDVSIK QPTCGSGREH 
RLVTVTRMDG HILEAEFPGL PEALSFVALV DGYFRLICDS RHYFCKEVAA 
PRLLEEEAEL CHGPITLGAS WGQQWGWGWA ARTVLGWTWL LSWPRLDFAI 
HKLKAAASLP GTYILRRSPQ DYDSFLLTAC VQTPLGPDYK GCLIRQDPSG 
AFSLVASASP TEACGSCLQL LEFGLRVDGA ALNLTSCCAP RPKEKSNLIV 
VRRGCTPAPA PGCSPSCCAL TQLSFHTIPT DSLGHENLGH GSFTKIFRGR 
RREVVDGETH DSEVLLKVMD SRHRNCMESF LEAASLMSQV SYPHLVLLHG 
VCMAGDSIMV QEFVYLGAID MYLRKRGHLV SASWKLQVTK QLAYALNYLE 
DKGLPHGNVS ARKVLLAREG GDGNPPFIKL SDPGVSPTVL SLEMLTDRIP 
WVAPECLQEA QTLCLEADKW GFGATTWEVF SGGPAHITSL EPAKKLKFYE 
DQGQLPALKW TELAGLITQC MAYDPGRRPS FRAILRDLNG LITSDYELLQ 
TPHLASRVLE MSCAWRPALC LPGPRHIEER HLKYISLLGK GNFGSVELCR 
YDPLDNTGPL VAVKQLQHSG PDQQRDFQRE IQILKALHSD FIVKYRGVSY 
GPGRQSLRLV MEYLPSGCLR DFLQRHRAAL HTDRLLLFAW QICKGMEYLG 
ARRCVHRDLA ARNILVESEA HVKIADFGLA KLLPLGKDYY VVREPGQSPI 
FWYAPESLSD NIFSRQSDVW SFGVVLYELF TYCDKSCSPS AEFLRMMGPE 
REGPPLCRLL ELLAEGRRLP PPPTCPTEVQ ELMQLCVAPS RTTGQPSAP

>Q9MYZ9
MYHFGATLWP GVGSLCLLLA GATWAPSPNS PDAKFESKAA LLAARGPEEL 
LCFTERLEDL VCFWEEAGSA GVGPEDYSFS YQLEGEPWKP CHLHQGPTAR 
GSVRFWCSLP TADTSSFVPL ELRVTEVSSG APRYHRIIHI NEVVLLDPPA 
GLLARRAEES GHVVLRWLPP PGAPMASLIR YEVNISTENA AGGVQRVEIL 
DGRTECVLSN LRGGTRYTFM VRARMAEPSF GGFWSAWSEP ASLLTASDLD 
PLILTLSLIL VLILLLLAVL ALLSHRRTLK QKIWPGIPSP EGEFEGLFTT 
HKGNFQLWLY QTDGCLWWSP CTPFAEDPPA PLEVLSERCW GVTQAVEPAA 
DDEGSLLEPV GSEHARDTYL VLDKWLLPRR PASEDLPQPG GDLDMAAMDE 
ASEASFCSSA LALKPGPEGA SAASFEYTIL DPSSQLLRPR ALPAELPPTP 
PHLKYLYLVV SDSGISTDYS SGGSQETQGG SSSGPYSNPY ENSLVPAPEP 
SPPNYVTCS
