# Supplementary material for: Discovering Sequence Motifs with Arbitrary Insertions and Deletions
Source: PLoS Comput Biol. 2008 May 9;4(5):e1000071. doi: 10.1371/journal.pcbi.1000071 (PMC2323616; doi:10.1371/journal.pcbi.1000071)
Supplement: Dataset S4 — Groups of Protein Kinase Substrate Sequences (0.11 MB ZIP) [file pcbi.1000071.s005.zip › Y/IRK.fa.b150]

>P09208
MFNMPRGVTK SKSKRGKIKM ENDMAAAATT TACTLGHICV LCRQEMLLDT 
CCCRQAVEAV DSPASSEEAY SSSNSSSCQA SSEISAEEVW FLSHDDIVLC 
RRPKFDEVET TGKKRDVKCS GHQCSNECDD GSTKNNRQQR ENFNIFSNCH 
NILRTLQSLL LLMFNCGIFN KRRRRQHQQQ HHHHYQHHHQ QHHQQHHQRQ 
QANVSYTKFL LLLQTLAAAT TRLSLSPKNY KQQQQLQHNQ QLPRATPQQK 
QQEKDRHKCF HYKHNYSYSP GISLLLFILL ANTLAIQAVV LPAHQQHLLH 
NDIADGLDKT ALSVSGTQSR WTRSESNPTM RLSQNVKPCK SMDIRNMVSH 
FNQLENCTVI EGFLLIDLIN DASPLNRSFP KLTEVTDYII IYRVTGLHSL 
SKIFPNLSVI RGNKLFDGYA LVVYSNFDLM DLGLHKLRSI TRGGVRIEKN 
HKLCYDRTID WLEILAENET QLVVLTENGK EKECRLSKCP GEIRIEEGHD 
TTAIEGELNA SCQLHNNRRL CWNSKLCQTK CPEKCRNNCI DEHTCCSQDC 
LGGCVIDKNG NESCISCRNV SFNNICMDSC PKGYYQFDSR CVTANECITL 
TKFETNSVYS GIPYNGQCIT HCPTGYQKSE NKRMCEPCPG GKCDKECSSG 
LIDSLERARE FHGCTIITGT EPLTISIKRE SGAHVMDELK YGLAAVHKIQ 
SSLMVHLTYG LKSLKFFQSL TEISGDPPMD ADKYALYVLD NRDLDELWGP 
NQTVFIRKGG VFFHFNPKLC VSTINQLLPM LASKPKFFEK SDVGADSNGN 
RGSCGTAVLN VTLQSVGANS AMLNVTTKVE IGEPQKPSNA TIVFKDPRAF 
IGFVFYHMID PYGNSTKSSD DPCDDRWKVS SPEKSGVMVL SNLIPYTNYS 
YYVRTMAISS ELTNAESDVK NFRTNPGRPS KVTEVVATAI SDSKINVTWS 
YLDKPYGVLT RYFIKAKLIN RPTRNNNRDY CTEPLVKAME NDLPATTPTK 
KISDPLAGDC KCVEGSKKTS SQEYDDRKVQ AGMEFENALQ NFIFVPNIRK 
SKNGSSDKSD GAEGAALDSN AIPNGGATNP SRRRRDVALE PELDDVEGSV 
LLRHVRSITD DTDAFFEKDD ENTYKDEEDL SSNKQFYEVF AKELPPNQTH 
FVFEKLRHFT RYAIFVVACR EEIPSEKLRD TSFKKSLCSD YDTVFQTTKR 
KKFADIVMDL KVDLEHANNT ESPVRVRWTP PVDPNGEIVT YEVAYKLQKP 
DQVEEKKCIP AADFNQTAGY LIKLNEGLYS FRVRANSIAG YGDFTEVEHI 
KVEPPPSYAK VFFWLLGIGL AFLIVSLFGY VCYLHKRKVP SNDLHMNTEV 
NPFYASMQYI PDDWEVLREN IIQLAPLGQG SFGMVYEGIL KSFPPNGVDR 
ECAIKTVNEN ATDRERTNFL SEASVMKEFD TYHVVRLLGV CSRGQPALVV 
MELMKKGDLK SYLRAHRPEE RDEAMMTYLN RIGVTGNVQP PTYGRIYQMA 
IEIADGMAYL AAKKFVHRDL AARNCMVADD LTVKIGDFGM TRDIYETDYY 
RKGTKGLLPV RWMPPESLRD GVYSSASDVF SFGVVLWEMA TLAAQPYQGL 
SNEQVLRYVI DGGVMERPEN CPDFLHKLMQ RCWHHRSSAR PSFLDIIAYL 
EPQCPNSQFK EVSFYHSEAG LQHREKERKE RNQLDAFAAV PLDQDLQDRE 
QQEDATTPLR MGDYQQNSSL DQPPESPIAM VDDQGSHLPF SLPSGFIASS 
TPDGQTVMAT AFQNIPAAQG DISATYVVPD ADALDGDRGY EIYDPSPKCA 
ELPTSRSGST GGGKLSGEQH LLPRKGRQPT IMSSSMPDDV IGGSSLQPST 
ASAGSSNASS HTGRPSLKKT VADSVRNKAN FINRHLFNHK RTGSNASHKS 
NASNAPSTSS NTNLTSHPVA MGNLGTIESG GSGSAGSYTG TPRFYTPSAT 
PGGGSGMAIS DNPNYRLLDE SIASEQATIL TTSSPNPNYE MMHPPTSLVS 
TNPNYMPMNE TPVQMAGVTI SHNPNYQPMQ APLNARQSQS SSDEDNEQEE 
DDEDEDDDVD DEHVEHIKME RMPLSRPRQR ALPSKTQPPR SRSVSQTRKS 
PTNPNSGIGA TGAGNRSNLL KENWLRPAST PRPPPPNGFI GREA

>P22681
MAGNVKKSSG AGGGTGSGGS GSGGLIGLMK DAFQPHHHHH HHLSPHPPGT 
VDKKMVEKCW KLMDKVVRLC QNPKLALKNS PPYILDLLPD TYQHLRTILS 
RYEGKMETLG ENEYFRVFME NLMKKTKQTI SLFKEGKERM YEENSQPRRN 
LTKLSLIFSH MLAELKGIFP SGLFQGDTFR ITKADAAEFW RKAFGEKTIV 
PWKSFRQALH EVHPISSGLE AMALKSTIDL TCNDYISVFE FDIFTRLFQP 
WSSLLRNWNS LAVTHPGYMA FLTYDEVKAR LQKFIHKPGS YIFRLSCTRL 
GQWAIGYVTA DGNILQTIPH NKPLFQALID GFREGFYLFP DGRNQNPDLT 
GLCEPTPQDH IKVTQEQYEL YCEMGSTFQL CKICAENDKD VKIEPCGHLM 
CTSCLTSWQE SEGQGCPFCR CEIKGTEPIV VDPFDPRGSG SLLRQGAEGA 
PSPNYDDDDD ERADDTLFMM KELAGAKVER PPSPFSMAPQ ASLPPVPPRL 
DLLPQRVCVP SSASALGTAS KAASGSLHKD KPLPVPPTLR DLPPPPPPDR 
PYSVGAESRP QRRPLPCTPG DCPSRDKLPP VPSSRLGDSW LPRPIPKVPV 
SAPSSSDPWT GRELTNRHSL PFSLPSQMEP RPDVPRLGST FSLDTSMSMN 
SSPLVGPECD HPKIKPSSSA NAIYSLAARP LPVPKLPPGE QCEGEEDTEY 
MTPSSRPLRP LDTSQSSRAC DCDQQIDSCT YEAMYNIQSQ APSITESSTF 
GEGNLAAAHA NTGPEESENE DDGYDVPKPP VPAVLARRTL SDISNASSSF 
GWLSLDGDPT TNVTEGSQVP ERPPKPFPRR INSERKAGSC QQGSGPAASA 
ATASPQLSSE IENLMSQGYS YQDIQKALVI AQNNIEMAKN ILREFVSISS 
PAHVAT

>P49817
MSGGKYVDSE GHLYTVPIRE QGNIYKPNNK AMADEVTEKQ VYDAHTKEID 
LVNRDPKHLN DDVVKIDFED VIAEPEGTHS FDGIWKASFT TFTVTKYWFY 
RLLSTIFGIP MALIWGIYFA ILSFLHIWAV VPCIKSFLIE IQCISRVYSI 
YVHTFCDPLF EAIGKIFSNI RISTQKEI

>P97465
MDGAVMEGPL FLQSQRFGTK RWRKTWAVLY PASPHGVARL EFFDHKGSSS 
RGGRGGSRRL DCKMIRLAEC VSVVPVTVES PPEPGAVAFR LDTAQRSHLL 
AADAVSSTAW VQTLCRTAFP KGGWALAQTE NQPKFSALEM LENSLYSPTW 
EGSQFWVTSQ KTEASERCGL QGSYILRVEA EKLTLLTLGA QSQILEPLLF 
WPYTLLRRYG RDKVMFSFEA GRRCPSGPGT FTFQTSQGND IFQAVEAAIQ 
QQKAQGKVGQ AQDILRTDSH DGETEGKTVP PPVPQDPLGS PPALYAEPLD 
SLRIPPGPSQ DSVYSDPLGS TPAGAGEGVH SKKPLYWDLY GHVQQQLLKT 
KLTDSKEDPI YDEPEGLAPA PPRGLYDLPQ EPRDAWWCQA RLKEEGYELP 
YNPATDDYAV PPPRSPKPAP APKPQGLILP ESGTTRGSGS KGFSSDTALY 
SQVQKSGTSG AWDCGLSKVG NDRAGVKSEG ST

>Q9XTN2
MASISDDGMA LSGYLKKLKT MKKKFFVLYE ETSTSAARLE YYDTEKKFLQ 
RAEPKRVIYL KNCFNINRRL DTKHRFVIVL SSRDGGFGIV LENENDLRKW 
LDKLLVLQRN IANSNGTAHS PYDHVWQVVI QKKGISEKVG ITGTYHCCLT 
SKSLTFVCIG PEKTPNGEDR VASIEILLTT IRRCGHASPQ CIFYVELGRQ 
SVLGSGDLWM ETDNAAIATN MHNTILSAMS AKTESNTNLI NVYQNRPDLS 
HEPMRKRSSS ANEASKPINV NVIQNSQNSL ELRSCSSPHN YGFGRERCDS 
LPTRNGTLSE SSNQTYFGSN HGLRSNTISG IRPHSTNKHS NSPTFTMPLR 
CSESEESSIS VDESDDNGSF SHYRLNTRSS ETAIPEENID DFASAELFSK 
VTEQNVSDEN YIPMNPVNPT DAIHEKEKAD MQRLEDASLH FNFPEHASEK 
LAKDFDLDSD NQCCRPIRAY SIGNKVEHLK FNKRLGHLND TGQNPNRVRA 
YSVGSKSKIP RCDLQRVVLV EDNKHEFTAN RSQSSITKEG TSYGSSANRQ 
KKSTSAPLLS LKNQINSDRM SDLMEIDFSQ ATNLEKQKFI KNNEIPKYIE 
NVFPKAPRTD SSSLTLHATS QKDIFNGTKL NNTAITSEDG YLEMKPVGNG 
YTPSSNCLPM KVEKLKLSDY QTAPPLTATA APVHDLNKIS TYNISAEKWR 
EQPSRSEEKK SNSPLNDNTF SSKPTNVEST SKSHDVHSAN QIDCEKVCAQ 
SSDKLNNHLA DKIVENNNLD IGGHEEKKLV HSISSEDYTQ IKDKSNDFTK 
FNEAGYKILQ IKSDSSLISS KLYQKGIHKD NLERSQRLTE SVNTIPDNAT 
ATAVSSSSLT KFNINSAKPA AAADSRSTGT DPSTPQNILQ IKDLNFPSRS 
SSRISQPELH YASLDLPHCS GQNPAKYLKR GSRESPPVSA CPEDGNTYAK 
IDFDQSDSSS SSSNIFNT

>Q9Y4H2
MASPPRHGPP GPASGDGPNL NNNNNNNNHS VRKCGYLRKQ KHGHKRFFVL 
RGPGAGGDEA TAGGGSAPQP PRLEYYESEK KWRSKAGAPK RVIALDCCLN 
INKRADAKHK YLIALYTKDE YFAVAAENEQ EQEGWYRALT DLVSEGRAAA 
GDAPPAAAPA ASCSASLPGA LGGSAGAAGA EDSYGLVAPA TAAYREVWQV 
NLKPKGLGQS KNLTGVYRLC LSARTIGFVK LNCEQPSVTL QLMNIRRCGH 
SDSFFFIEVG RSAVTGPGEL WMQADDSVVA QNIHETILEA MKALKELFEF 
RPRSKSQSSG SSATHPISVP GARRHHHLVN LPPSQTGLVR RSRTDSLAAT 
PPAAKCSSCR VRTASEGDGG AAAGAAAAGA RPVSVAGSPL SPGPVRAPLS 
RSHTLSGGCG GRGSKVALLP AGGALQHSRS MSMPVAHSPP AATSPGSLSS 
SSGHGSGSYP PPPGPHPPLP HPLHHGPGQR PSSGSASASG SPSDPGFMSL 
DEYGSSPGDL RAFCSHRSNT PESIAETPPA RDGGGGGEFY GYMTMDRPLS 
HCGRSYRRVS GDAAQDLDRG LRKRTYSLTT PARQRPVPQP SSASLDEYTL 
MRATFSGSAG RLCPSCPASS PKVAYHPYPE DYGDIEIGSH RSSSSNLGAD 
DGYMPMTPGA ALAGSGSGSC RSDDYMPMSP ASVSAPKQIL QPRAAAAAAA 
AVPSAGPAGP APTSAAGRTF PASGGGYKAS SPAESSPEDS GYMRMWCGSK 
LSMEHADGKL LPNGDYLNVS PSDAVTTGTP PDFFSAALHP GGEPLRGVPG 
CCYSSLPRSY KAPYTCGGDS DQYVLMSSPV GRILEEERLE PQATPGPSQA 
ASAFGAGPTQ PPHPVVPSPV RPSGGRPEGF LGQRGRAVRP TRLSLEGLPS 
LPSMHEYPLP PEPKSPGEYI NIDFGEPGAR LSPPAPPLLA SAASSSSLLS 
ASSPASSLGS GTPGTSSDSR QRSPLSDYMN LDFSSPKSPK PGAPSGHPVG 
SLDGLLSPEA SSPYPPLPPR PSASPSSSLQ PPPPPPAPGE LYRLPPASAV 
ATAQGPGAAS SLSSDTGDNG DYTEMAFGVA ATPPQPIAAP PKPEAARVAS 
PTSGVKRLSL MEQVSGVEAF LQASQPPDPH RGAKVIRADP QGGRRRHSSE 
TFSSTTTVTP VSPSFAHNPK RHNSASVENV SLRKSSEGGV GVGPGGGDEP 
PTSPRQLQPA PPLAPQGRPW TPGQPGGLVG CPGSGGSPMR RETSAGFQNG 
LNYIAIDVRE EPGLPPQPQP PPPPLPQPGD KSSWGRTRSL GGLISAVGVG 
STGGGCGGPG PGALPPANTY ASIDFLSHHL KEATIVKE
