# Supplementary material for: Discovering Sequence Motifs with Arbitrary Insertions and Deletions
Source: PLoS Comput Biol. 2008 May 9;4(5):e1000071. doi: 10.1371/journal.pcbi.1000071 (PMC2323616; doi:10.1371/journal.pcbi.1000071)
Supplement: Dataset S4 — Groups of Protein Kinase Substrate Sequences (0.11 MB ZIP) [file pcbi.1000071.s005.zip › Y/SYK_ZAP70.fa.b150]

>P05094
MDHHYDPQQT NDYMQPEEDW DRDLLLDPAW EKQQRKTFTA WCNSHLRKAG 
TQIENIEEDF RDGLKLMLLL EVISGERLAK PERGKMRVHK ISNVNKALDF 
IASKGVKLVS IGAEEIVDGN VKMTLGMIWT IILRFAIQDI SVEETSAKEG 
LLLWCQRKTA PYKNVNIQNF HISWKDGLGF CALIHRHRPE LIDYGKLRKD 
DPLTNLNTAF DVAEKYLDIP KMLDAEDIVG TARPDEKAIM TYVSSFYHAF 
SGAQKAETAA NRICKVLAVN QENEQLMEDY EKLASDLLEW IRRTIPWLEN 
RAPENTMQAM QQKLEDFRDY RRLHKPPKVQ EKCQLEINFN TLQTKLRLSN 
RPAFMPSEGK MVSDINNAWG GLEQAEKGYE EWLLNEIRRL ERLDHLAEKF 
RQKASIHESW TDGKEAMLQQ KDYETATLSE IKALLKKHEA FESDLAAHQD 
RVEQIAAIAQ ELNELDYYDS PSVNARCQKI CDQWDNLGAL TQKRREALER 
TEKLLETIDQ LYLEYAKRAA PFNNWMEGAM EDLQDTFIVH TIEEIQGLTT 
AHEQFKATLP DADKERQAIL GIHNEVSKIV QTYHVNMAGT NPYTTITPQE 
INGKWEHVRQ LVPRRDQALM EEHARQQQNE RLRKQFGAQA NVIGPWIQTK 
MEEIGRISIE MHGTLEDQLN HLRQYEKSIV NYKPKIDQLE GDHQQIQEAL 
IFDNKHTNYT MEHIRVGWEQ LLTTIARTIN EVENQILTRD AKGISQEQMN 
EFRASFNHFD RDHSGTLGPE EFKACLISLG YDIGNDAQGE AEFARIMSIV 
DPNRMGVVTF QAFIDFMSRE TADTDTADQV MASFKILAGD KNYITVDELR 
RELPPDQAEY CIARMAPYNG RDAVPGALDY MSFSTALYGE SDL

>P34152
MAAAYLDPNL NHTPSSSTKT HLGTGMERSP GAMERVLKVF HHFESSSEPT 
TWASIIRHGD ATDVRGIIQK IVDSHKVKHV ACYGFRLSHL RSEEVHWLHV 
DMGVSSVREK YELAHPPEEW KYELRIRYLP KGFLNQFTED KPTLNFFYQQ 
VKSDYMQEIA DQVDQEIALK LGCLEIRRSY WEMRGNALEK KSNYEVLEKD 
VGLKRFFPKS LLDSVKAKTL RKLIQQTFRQ FANLNREESI LKFFEILSPV 
YRFDKECFKC ALGSSWIISV ELAIGPEEGI SYLTDKGCNP THLADFNQVQ 
TIQYSNSEDK DRKGMLQLKI AGAPEPLTVT APSLTIAENM ADLIDGYCRL 
VNGATQSFII RPQKEGERAL PSIPKLANSE KQGMRTHAVS VSHCQHKVKK 
ARRFLPLVFC SLEPPPTDEI SGDETDDYAE IIDEEDTYTM PSKSYGIDEA 
RDYEIQRERI ELGRCIGEGQ FGDVHQGVYL SPENPALAVA IKTCKNCTSD 
SVREKFLQEA LTMRQFDHPH IVKLIGVITE NPVWIIMELC TLGELRSFLQ 
VRKYSLDLAS LILYAYQLST ALAYLESKRF VHRDIAARNV LVSSNDCVKL 
GDFGLSRYME DSTYYKASKG KLPIKWMAPE SINFRRFTSA SDVWMFGVCM 
WEILMHGVKP FQGVKNNDVI GRIENGERLP MPPNCPPTLY SLMTKCWAYD 
PSRRPRFTEL KAQLSTILEE EKVQQEERMR MESRRQATVS WDSGGSDEAP 
PKPSRPGYPS PRSSEGFYPS PQHMVQTNHY QVSGYPGSHG IPAMAGSIYQ 
GQASLLDQTE LWNHRPQEMS MWQPSVEDSA ALDLRGMGQV LPPHLMEERL 
IRQQQEMEED QRWLEKEERF LKPDVRLSRG SIDREDGSFQ GPTGNQHIYQ 
PVGKPDPAAP PKKPPRPGAP GHLSNLSSIS SPADSYNEGV KLQPQEISPP 
PTANLDRSND KVYENVTGLV KAVIEMSSKI QPAPPEEYVP MVKEVGLALR 
TLLATVDETI PALPASTHRE IEMAQKLLNS DLGELISKMK LAQQYVMTSL 
QQEYKKQMLT AAHALAVDAK NLLDVIDQAR LKMLGQTRPH 

>P49024
MDDLDALLAD LESTTSHISK RPVFLTEETP YSYPTGNHTY QEIAVPPPVP 
PPPSSEALNG TVIDPLDQWQ PSVSRYGHQQ PQSQSPIYSS SAKSSSASVP 
RDGLSSPSPR ASEEEHVYSF PNKQKSAEPS PTMTSTSLGS NLSELDRLLL 
ELNAVQHNPP SGFSADEVSR SPSLPNVTGP HYVIPESSSS AGGKAAPPTK 
EKPKRNGGRG IEDVRPSVES LLDELESSVP SPVPAITVSQ GEVSSPQRVN 
ASQQQTRISA SSATRELDEL MASLSDFKFM AQGKAGGSSS PPSTTPKPGS 
QLDTMLGSLQ SDLNKLGVAT VAKGVCGACK KPIAGQVVTA MGKTWHPEHF 
VCTHCQEEIG SRNFFERDGQ PYCEKDYHNL FSPRCYYCNG PILDKVVTAL 
DRTWHPEHFF CAQCGVFFGP EGFHEKDGKA YCRKDYFDMF APKCGGCARA 
ILENYISALN TLWHPECFVC RECFTPFING SFFEHDGQPY CEVHYHERRG 
SLCSGCQKPI TGRCITAMGK KFHPEHFVCA FCLKQLNKGT FKEQNDKPYC 
QNCFLKLFC
